# Supplementary material for: Metabolic rewiring and biomass redistribution enable optimized mixotrophic growth in Chlamydomonas
Source: Proc Natl Acad Sci U S A. 2026 Jan 22;123(4):e2522572123. doi: 10.1073/pnas.2522572123 (PMC12846818; doi:10.1073/pnas.2522572123)
Supplement: Supplementary file 2 — Dataset S01 (XLSX) [file pnas.2522572123.sd01.xlsx]

## Sheet: S1
Dataset S1: Abbreviation used in the manuscript
Abbreviated form	Full form
2PG	2-phosphoglycolate
AcCoA	Acetyl Coenzyme A
ADPG	Adenosine diphosphate glucose
AKG	Alpha ketoglutarate
ALA	Alanine
ASP	Aspartate
BPG	Bis-phosphoglycerate
CBC	Calvin-Benson cycle
CCM	Carbon concentrating mechanism
CIT	Citrate
CITSYN	Citrate synthase
CO2	Carbon dioxide
DHAP	Dihydroxy acetone phosphate
E4P	Erythrose 4-phosphate
ESI	Electrospray ionization
F6P	Fructose 6-phosphate
FBP	Fructose bisphosphate
FBA	Flux balance analysis
FDR	False discovery rate
FUM	Fumarate
G1P	Glucose 1-phosphate
G6P	Glucose 6-phosphate
GAP	Glyceraldehyde phosphate
GLN	Glutamine
GLU	Glutamate
GLY	Glycine
GLYOX	Glyoxylate
HIS	Histidine
HP	Hexose phosphate (glucose 1-phosphate + glucose 6-phosphate + fructose 6-phosphate)
ICD	Isocitrate dehydrogenase
ICL	Isocitrate lyase
INST-MFA	Isotopically nonstationary metabolic flux analysis
ISOCIT	Isocitrate
LEU	Leucine
LYS	Lysine
MAL	Malate
MCC	Mitochondrial cytochrome c oxidase
MDH	Malate dehydrogenase
MME	Malic enzyme
NDH	Mitochondrial NADH dehydrogenase
OAA	Oxaloacetate
P5P	Pentose 5-phosphate
PDH	Pyruvate dehydrogenase
PEP	Phosphoenolpyruvate
PEPC	PEP carboxylase
PEPCK	Phosphoenolpyruvate carboxykinase
PGA	Phosphoglyceric acid
PHE	Phenylalanine
PYR	Pyruvate
RBCL	ribulose bisphosphate carboxylase large chain
RBCS	ribulose bisphosphate carboxylase small chain
RIE	Rieske/ferrodoxin protein
RPI	Ribose 5-phosphate isomerase
Rubisco	Ribulose-1,5-bisphosphate carboxylase/oxygenase
RUBP	Ribulose bisphosphate
S7P	Sedoheptulose 7-phosphate
SBP	Sedoheptulose bisphosphate
SER	Serine
SUC	Succinate
T3P	Triose phosphate (dihydroxy acetone phosphate + glyceraldehyde phosphate)
TAP	Tris-acetate-phosphate
THR	Threonine
TP	Tris-phosphate
UDPG	Uridine diphosphate glucose
UGDH	UDPG dehydrogenase
