# Supplementary material for: Metabolic rewiring and biomass redistribution enable optimized mixotrophic growth in Chlamydomonas
Source: Proc Natl Acad Sci U S A. 2026 Jan 22;123(4):e2522572123. doi: 10.1073/pnas.2522572123 (PMC12846818; doi:10.1073/pnas.2522572123)
Supplement: Supplementary file 3 — Dataset S02 (XLSX) [file pnas.2522572123.sd02.xlsx]

## Sheet: S2
Dataset S2: Complete list of reactions and atom transitions for C. reinhardtii metabolic network in TP and TAP conditions
Note: Acetate metabolism pathway is only applicable to TAP condition
Pathway	Reaction ID	Network equation
Acetate metabolism	ACE_ACA.m	ACE.c (ab) -> ACA.m (ab)
	ACETATE-IN	ACE.in (ab) -> ACE.c (ab)
	ACE_ACA.p	ACE.c (ab) -> ACA.p (ab)
CO2 assimilation	CO2.IN	CO2.in (a) -> CO2 (a)
Photosynthesis	PGK	3PGA.p (abc) -> TP.p (abc)
	42TK	F6P.p (abcdef) + TP.p (xyz) <-> E4P.p (cdef) + P5P.p (abxyz)
	PRK	P5P.p (abcde) -> RUBP.p (abcde)
	RUBISCO_CO2	RUBP.p (abcde) + CO2 (f) -> 3PGA.p (cde) + 3PGA.p (fba)
	52TK	S7P.p (abcdefg) + TP.p (xyz) <-> P5P.p (cdefg) + P5P.p (abxyz)
	SBPase	SBP (abcdefg) -> S7P.p (abcdefg)
	34ALDO	TP.p (abc) + E4P.p (defg) -> SBP (cbadefg)
	33ALDO.p	TP.p (def) + TP.p (cba) -> F6P.p (abcdef)
OPPP	PGDH	G6P.c (abcdef) -> CO2 (a) + P5P.c (bcdef)
Photorespiration	GGT	GLYOX.m (ab) <-> GLY.c (ab)
	GDC	GLY.c (ab) + GLY.c (cd) <-> SER.c (cdb) + CO2 (a)
	RUBISCO_O2	RUBP.p (abcde) -> 3PGA.p (cde) + 2PG.p (ba)
	SGT	SER.c (abc) -> 3PGA.p (abc)
	PGP	2PG.p (ab) -> GLYOX.m (ab)
Glycolysis	ENO.c	3PGA.c (abc) <-> PEP.c (abc)
	PGI.p	F6P.p (abcdef) <-> G6P.p (abcdef)
	PK.c	PEP.c (abc) -> PYR.c (abc)
	Ppdk.p	PYR.p (abc) <-> PEP.p (abc)
	GAPDH.c	TP.c (abc) <-> 3PGA.c (abc)
Glyoxylate	MALSYN	GLYOX.m (ab) + ACA.m (cd) -> MAL.m (abdc)
	ICITLY	ICI (abcdef) -> SUC (fcde) + GLYOX.m (ab)
TCA	AKGDH	AKG (abcde) -> SUC (bcde) + CO2 (a)
	ACONase	CIT (abcdef) <-> ICI (abcdef)
	FUMase	FUM (abcd) <-> MAL.m (abcd)
	ICITDH	ICI (abcdef) -> AKG (abcde) + CO2 (f)
	ME.p	MAL.m (abcd) -> PYR.p (abc) + CO2 (d)
	MDH	MAL.m (abcd) <-> OAA (abcd)
	CITSYN	OAA (abcd) + ACA.m (ef) -> CIT (dcbfea)
	PEPC	PEP.c (abc) + CO2 (d) <-> OAA (abcd)
	PDH.m	PYR.c (abc) -> ACA.m (bc) + CO2 (a)
	PDH.p	PYR.p (abc) -> ACA.p (bc) + CO2 (a)
	SUCDH	SUC (abcd) <-> FUM (abcd)
	ME.c	MAL.m (abcd) -> PYR.c (abc) + CO2 (d)
Transporter	P5P_T	P5P.p (abcde) -> P5P.c (abcde)
	HP.t	G6P.p (abcdef) -> G6P.c (abcdef)
	PYR.t	PYR.c (abc) -> PYR.p (abc)
	TP.t	TP.p (abc) -> TP.c (abc)
	PEP.t	PEP.c (abc) -> PEP.p (abc)
Amino acid biosynthesis	SERsyn.p	3PGA.p (abc) -> SER.p (abc)
	GDH	AKG (abcde) -> GLU (abcde)
	METsyn	ASP (ABCD) + C1 (a) -> MET (ABCDa)
	Shikimat1	E4P.p (abcd) + PEP.p (ABC) -> Shikimat (ABCabcd) + Sh
	THRsyn	ASP (ABCD) -> THR (ABCD)
	ARGsyn	CO2 (A) + GLU (abcde) -> ARG (abcdeA)
	Shikimat2	E4P.p (abcd) + PEP.p (ABC) + Sh -> Shikimat (ABdcbaC)
	PROsyn	GLU (ABCDE) -> PRO (ABCDE)
	LYSsyn1	OAA (ABCD) + PYR.c (abc) -> LYS (ABCDcb) + CO2 (a) + Ly
	LYSsyn2	OAA (ABCD) + PYR.c (abc) + Ly -> LYS (abcDCB) + CO2 (A)
	ALAAT	PYR.c (abc) -> ALA (abc)
	ASPAT	OAA (abcd) -> ASP (abcd)
	VALsyn	PYR.p (ABC) + PYR.p (abc) -> VAL (abBCc) + CO2 (A)
	HISsyn	P5P.p (abcde) + C1 (f) -> HIS (edcbaf)
	GLYsyn.p	SER.p (abc) -> GLY.p (ab) + C1 (c)
	PHEsyn	Shikimat (ABCDEFG) + PEP.p (abc) -> PHE (abcBCDEFG) + CO2 (A)
	TYRsyn	Shikimat (ABCDEFG) + PEP.p (abc) -> TYR (abcBCDEFG) + CO2 (A)
	ILEsyn	THR (ABCD) + PYR.p (abc) -> ILE (ABbCDc) + CO2 (a)
	LEUsyn	VAL (ABCDE) + ACA.p (ab) -> LEU (abBCDE) + CO2 (A)
Protein biosynthesis	ALAprot	ALA (abc) <-> ALAprot (abc)
	ARGprot	ARG (abcdef) -> ARGprot (abcdef)
	ASXprot	ASP (abcd) <-> ASXprot (abcd)
	GLXprot	GLU (abcde) <-> GLXprot (abcde)
	GLYprot	GLY.c (ab) <-> GLYprot (ab)
	HISprot	HIS (abcdef) <-> HISprot (abcdef)
	ILEprot	ILE (abcdef) -> ILEprot (abcdef)
	LEUprot	LEU (abcdef) <-> LEUprot (abcdef)
	LYSprot	LYS (abcdef) <-> LYSprot (abcdef)
	METprot	MET (abcde) -> METprot (abcde)
	PHEprot	PHE (abcdefghi) <-> PHEprot (abcdefghi)
	PROprot	PRO (abcde) -> PROprot (abcde)
	SERprot	SER.c (abc) <-> SERprot (abc)
	THRprot	THR (abcd) <-> THRprot (abcd)
	TYRprot	TYR (abcdefghi) -> TYRprot (abcdefghi)
	VALprot	VAL (abcde) -> VALprot (abcde)
	CYSprot	SER.c (abc) -> CYSprot (abc)
Starch biosynthesis	Starch_produce	ADPG.p (abcdef) -> Starch (abcdef)
	G1PadT	G1P.p (abcdef) -> ADPG.p (abcdef)
	PGM.p	G6P.p (abcdef) <-> G1P.p (abcdef)
	Turnover_P	Starch (abcdef) -> G6P.p (abcdef)
	STARCH_OUT	Starch (abcdef) <-> Starch.out (abcdef)
Lipid biosynthesis	ACP	ACA.p (ab) + ACA.p (cd) -> ACP (abcd)
	FA2	ACP (abcd) -> TAG (abcd)
	G3P.TAGout	G3P.c (abc) -> G3P.TAG (abc)
	G3P.c	TP.c (abc) -> G3P.c (abc)
Neucleotide biosynthesis	PYRIMIDINE	ASP (abcd) + CO2 (e) -> PYRIMIDINE (edcb) + CO2 (a)
	PURINE	C1 (a) + C1 (b) + CO2 (c) + GLY.p (de) -> PURINE (adecb)
	GLYDH	GLY.p (ab) -> CO2 (a) + C1 (b)
	PUnucOUT	PUnuc (abcdefghij) -> PUnucOUT (abcdefghij)
	PUnuc	PURINE (abcde) + P5P.c (fghij) -> PUnuc (abcdefghij)
	THYMIDINE	PYnuc (abcdefghi) + C1 (j) -> Thymidine (abcdefghij)
	PYnucOUT	PYnuc (abcdefghi) -> PYnucOUT (abcdefghi)
	PYnuc	PYRIMIDINE (abcd) + P5P.c (efghi) -> PYnuc (abcdefghi)
Cellwall biosynthesis	GLPUrT	G1P.c (abcdef) <-> UDPG.c (abcdef)
	PGM.c	G6P.c (abcdef) <-> G1P.c (abcdef)
	WALL	UDPG.c (abcdef) -> WALL (abcdef)
Subcellular compartment	G-3PGA.c	0*3PGA.c (abc) -> 3PGA.t (abc)
	G-3PGA.p	0*3PGA.p (abc) -> 3PGA.t (abc)
	G-ACA.m	0*ACA.m (ab) -> ACA.t (ab)
	G-ACA.p	0*ACA.p (ab) -> ACA.t (ab)
	G-G1P.c	0*G1P.c (abcdef) -> G1P.t (abcdef)
	G-G1P.p	0*G1P.p (abcdef) -> G1P.t (abcdef)
	G-G6P.c	0*G6P.c (abcdef) -> G6P.t (abcdef)
	G-G6P.p	0*G6P.p (abcdef) -> G6P.t (abcdef)
	G-GLY.c	0*GLY.c (ab) -> GLY.t (ab)
	G-GLY.p	0*GLY.p (ab) -> GLY.t (ab)
	G-PEP.c	0*PEP.c (abc) -> PEP.t (abc)
	G-PEP.p	0*PEP.p (abc) -> PEP.t (abc)
	G-PYR.c	0*PYR.c (abc) -> PYR.t (abc)
	G-PYR.p	0*PYR.p (abc) -> PYR.t (abc)
	G-SER.c	0*SER.c (abc) -> SER.t (abc)
	G-SER.P	0*SER.p (abc) -> SER.t (abc)
	G-TP.c	0*TP.c (abc) -> TP.t (abc)
	G-TP.p	0*TP.p (abc) -> TP.t (abc)
	G-F6P.c	0*F6P.c (abcdef) -> F6P.t (abcdef)
	G-F6P.p	0*F6P.p (abcdef) -> F6P.t (abcdef)
	G-P5P.c	0*P5P.c (abcde) -> P5P.t (abcde)
	G-P5P.p	0*P5P.p (abcde) -> P5P.t (abcde)
