# Supplementary material for: Metabolic rewiring and biomass redistribution enable optimized mixotrophic growth in Chlamydomonas
Source: Proc Natl Acad Sci U S A. 2026 Jan 22;123(4):e2522572123. doi: 10.1073/pnas.2522572123 (PMC12846818; doi:10.1073/pnas.2522572123)
Supplement: Supplementary file 4 — Dataset S03 (XLSX) [file pnas.2522572123.sd03.xlsx]

## Sheet: S3
Dataset S3: Proteomics measurement in TP and TAP
All Data															Subset of Chlamydomonas proteins which guided flux model and Figure 3 (subcellular localization is primarily determined by Predalgo, TargetP and DeepLoc)
Accession	Description	Coverage [%]	# Peptides	MW [kDa]	calc. pI	Abundances (Normalized): F1: Sample, TAP, 1	Abundances (Normalized): F2: Sample, TAP, 2	Abundances (Normalized): F3: Sample, TAP, 3	Abundances (Normalized): F4: Sample, TP, 1	Abundances (Normalized): F5: Sample, TP, 2	Abundances (Normalized): F6: Sample, TP, 3	TAP/TP	p-value		Gene_ID	Details	TAP_1	TAP_2	TAP_3	TP_1	TP_2	TP_3	Fold-high in TAP	Fold-high in TP	p-value
A8JH37	Cobalamin-independent methionine synthase OS=Chlamydomonas reinhardtii GN=METE PE=4 SV=1	59	31	86.7	6.37	5.4423e+07	5.20954e+07	5.42446e+07	5.27171e+07	7.16343e+07	4.9589e+07	0.924241	0.560462		Cre01.g055408	acetyl CoA synthetase (ACS2, chloroplastidic)	2.09128e+06	1.72554e+06	2.02357e+06	82120.5	68833.4	63580.5	26.2236		7.58205e-05
P06541	ATP synthase subunit beta, chloroplastic OS=Chlamydomonas reinhardtii GN=atpB PE=1 SV=3	75	26	52	5.33	7.28184e+07	6.7045e+07	6.69093e+07	6.83454e+07	4.99408e+07	7.90006e+07	1.04808	0.734909		Cre07.g353450	acetyl CoA synthetase (ACS3, peroxisomal/mitochondrial)	9.78547e+06	6.85641e+06	6.20653e+06	2.80417e+06	1.93066e+06	3.23283e+06	1.86764		0.0130981
Q84X68	Flagella membrane glycoprotein 1B OS=Chlamydomonas reinhardtii PE=4 SV=2	12	31	412.4	6.09	1.06154e+07	1.29635e+07	1.18095e+07	1.26501e+07	1.23824e+07	1.26646e+07	0.938758	0.323514		Cre03.g188250	ADP-glucose pyrophosphorylase small subunit (AGP4/STA6, chloroplastidic)	2.25786e+06	2.78727e+06	2.80093e+06	2.85056e+06	1.65926e+06	2.85312e+06	0.0656153		0.730513
A8J4Z4	Mitochondrial F1F0 ATP synthase associated 45.5 kDa protein OS=Chlamydomonas reinhardtii GN=ASA2 PE=4 SV=1	55	14	48.4	9.1	9.46712e+06	9.899e+06	1.18553e+07	7.12603e+06	4.11221e+06	8.13537e+06	1.61154	0.0491926		Cre12.g514750	citrate synthase (CIS1, mitochondrial)	984290	434736	627857	519165	432912	1.03191e+06	0.0317001		0.936362
A8JEU4	Heat shock protein 70A OS=Chlamydomonas reinhardtii GN=HSP70A PE=3 SV=1	40	17	71.2	5.38	1.95437e+07	1.74637e+07	1.56307e+07	1.62705e+07	2.02207e+07	1.61891e+07	0.999199	0.993961		Cre12.g513200	enolase (PGH1, cytosolic)	1.73334e+07	1.98865e+07	2.31661e+07	1.47162e+07	1.33385e+07	1.7439e+07	0.327347		0.0748764
A8HX38	Eukaryotic translation elongation factor 1 alpha 1 OS=Chlamydomonas reinhardtii GN=EEF1 PE=4 SV=1	51	20	50.8	8.54	8.54598e+07	9.85827e+07	8.98991e+07	9.17651e+07	1.05326e+08	9.64843e+07	0.933123	0.302615		Cre12.g510650	fructose-1,6-bisphosphatase (FBPase/FBA 2, chloroplastidic)	2.17589e+06	2.77214e+06	3.22619e+06	2.49287e+06	1.73569e+06	2.93551e+06	0.141003		0.508126
A8JIB7	Chaperonin 60A OS=Chlamydomonas reinhardtii GN=CPN60A PE=3 SV=1	41	16	61.7	5.62	1.42784e+07	1.43675e+07	1.47817e+07	1.05449e+07	1.44552e+07	1.09234e+07	1.20889	0.116989		Cre05.g234550	fructose-1,6-bisphosphate aldolase (FBA 3, chloroplastidic)	5.77316e+07	5.32074e+07	5.1419e+07	5.70366e+07	4.52841e+07	4.97259e+07	0.0678172		0.42872
A8JC04	Phosphoglycerate kinase OS=Chlamydomonas reinhardtii GN=PGK1 PE=3 SV=1	58	20	49	8.85	3.61451e+07	3.42646e+07	3.38657e+07	4.42311e+07	4.01557e+07	3.94187e+07	0.842252	0.0169949		Cre03.g175400	Glucose-6-phosphate isomerase (PGI1, chloroplastidic)	802695	500475	378602	1.09206e+06	887695	1.34929e+06		0.979486	0.0403386
A8IAN1	Transketolase OS=Chlamydomonas reinhardtii GN=TRK1 PE=4 SV=1	39	17	77.6	7.33	3.14088e+07	2.30204e+07	2.27831e+07	2.82377e+07	2.51258e+07	3.35346e+07	0.888538	0.437928		Cre12.g485150	glyceraldehyde 3-phosphate dehydrogenase (GDH/GAP1, cytosolic)	3.43864e+06	4.25106e+06	4.65321e+06	729583	597321	1.60647e+06	3.20775		0.00277649
P26526	ATP synthase subunit alpha, chloroplastic OS=Chlamydomonas reinhardtii GN=atpA PE=1 SV=3	43	15	54.7	5.52	1.12264e+08	9.20312e+07	9.68253e+07	1.17681e+08	8.35313e+07	1.05062e+08	0.983172	0.890274		Cre01.g010900	glyceraldehyde-3-Phosphate Dehydrogenase (GDH/GAP3, chloroplastidic)	4.75008e+07	5.19758e+07	5.59126e+07	8.07986e+07	6.73834e+07	7.19475e+07		0.416635	0.0095638
P17746	Elongation factor Tu, chloroplastic OS=Chlamydomonas reinhardtii GN=tufA PE=3 SV=1	47	16	45.7	6.3	3.43087e+07	3.60989e+07	3.47016e+07	1.90533e+07	1.57e+07	3.23666e+07	1.56599	0.0686518		Cre04.g214500	isocitrate dehydrogenase (IDH3, mitochondrial)	3.40841e+06	3.0979e+06	3.08989e+06	1.17893e+06	1.26008e+06	1.01459e+06	1.77861		8.744e-05
A8ISZ1	Elongation factor EF-3 OS=Chlamydomonas reinhardtii GN=CHLREDRAFT_145770 PE=4 SV=1	22	18	115.2	6.7	8.35955e+06	7.61678e+06	7.02652e+06	1.04961e+07	1.55157e+07	9.93334e+06	0.639944	0.0763402		Cre06.g282800	isocitrate lyase (ICL1, peroxisomal)	7.11391e+06	6.03948e+06	6.21439e+06	116371	759863	318001	15.2177		9.36228e-05
A8IQU3	ATP synthase subunit beta OS=Chlamydomonas reinhardtii GN=ATP2 PE=3 SV=1	38	14	61.8	5.11	3.55116e+07	3.0357e+07	3.30452e+07	3.14809e+07	2.34293e+07	2.82143e+07	1.18995	0.130401		Cre03.g144807	malate synthase (MAS1, peroxisomal)	2.17073e+07	1.24458e+07	1.23886e+07	743534	740834	677178	20.5317		0.00879506
P50362	Glyceraldehyde-3-phosphate dehydrogenase A, chloroplastic OS=Chlamydomonas reinhardtii GN=GAPA PE=1 SV=1	49	16	40.3	9.09	4.55464e+07	5.16909e+07	5.59126e+07	7.68223e+07	6.47776e+07	6.75702e+07	0.732179	0.0167647		Cre02.g141400	phosphoenolpyruvate carboxykinase (PEPCK/PCK1)	4.10917e+06	3.90855e+06	3.00051e+06	228223	286134	235080	13.702		0.000557357
A8IXE0	Adenosylhomocysteinase OS=Chlamydomonas reinhardtii GN=SAH1 PE=3 SV=1	49	16	52.7	5.63	3.91705e+07	4.11893e+07	3.95739e+07	4.74774e+07	6.02471e+07	4.27983e+07	0.796781	0.124107		Cre16.g673852	phosphoenolpyruvate carboxylase (PEPC1, cytosolic)	621736	222906	239971	378139	563471	231340		0.0814454	0.864455
A8HMX2	Pyruvate-formate lyase OS=Chlamydomonas reinhardtii GN=PFL1 PE=4 SV=1	32	19	91.1	6.96	1.30394e+07	1.64232e+07	1.60523e+07	9.99532e+06	8.40114e+06	1.01798e+07	1.59275	0.00957645		Cre06.g262900	phosphofructokinase (PFK1, chloroplastidic)	188562	216756	269419	163930	185525	108264	0.474129		0.0936967
Q540H1	Tubulin alpha chain OS=Chlamydomonas reinhardtii GN=TUA1 PE=3 SV=1	50	15	49.6	5.14	3.98834e+07	3.48731e+07	3.32025e+07	3.86651e+07	4.03713e+07	3.338e+07	0.960349	0.63634		Cre06.g278210	phosphoglucomutase (PGM1, chloroplastidic)	630834	350226	305439	1.34525e+06	1.44204e+06	1.03618e+06		1.972	0.0060394
O48949	Protein disulfide-isomerase OS=Chlamydomonas reinhardtii GN=PDI PE=2 SV=1	41	18	58.2	4.96	1.50774e+07	1.59779e+07	1.65371e+07	1.60577e+07	1.5759e+07	1.43445e+07	1.031	0.520602		Cre11.g467770	phosphoglycerate kinase (PGK1, chloroplastidic)	3.76961e+07	3.45591e+07	3.38657e+07	4.65205e+07	4.1771e+07	4.19723e+07		0.227505	0.0144697
A8JH98	Enolase OS=Chlamydomonas reinhardtii GN=PGH1 PE=3 SV=1	38	12	51.6	5.38	1.9946e+07	2.21252e+07	2.53433e+07	1.53181e+07	1.40212e+07	1.76316e+07	1.43524	0.0226502		Cre12.g554800	phosphoribulokinase (PRK1, chloroplastidic)	1.20818e+07	1.35561e+07	9.49679e+06	1.70152e+07	1.00836e+07	1.60807e+07		0.228968	0.339465
Q42690	Fructose-bisphosphate aldolase 1, chloroplastic OS=Chlamydomonas reinhardtii GN=ALDCHL PE=2 SV=2	42	12	41	8.75	5.46206e+07	5.28451e+07	5.08899e+07	5.9827e+07	5.23211e+07	5.07894e+07	0.97188	0.636733		Cre07.g337650	pyruvate dehydrogenase complex, E1 component, alpha subunit (PDH/PDC1, mitochondrial)	373661	497885	640604	164241	163645	149584	2.16701		0.0111303
P12853	Oxygen-evolving enhancer protein 1, chloroplastic OS=Chlamydomonas reinhardtii GN=PSBO PE=2 SV=1	60	15	30.5	8.16	5.33487e+07	7.26879e+07	6.71251e+07	5.87665e+07	5.54644e+07	5.71707e+07	1.12695	0.281134		Cre03.g194200	Pyruvate dehydrogenase E1 beta subunit (PDH2, chloroplastidic)	627719	1.71804e+06	2.49091e+06	1.19128e+06	1.29056e+06	1.18695e+06	0.318327		0.511961
A8JHB4	Ferredoxin-dependent glutamate synthase OS=Chlamydomonas reinhardtii GN=GSF1 PE=4 SV=1	16	14	166.9	6.57	4.00809e+06	4.03695e+06	3.36508e+06	3.82464e+06	4.60935e+06	3.7194e+06	0.938842	0.525061		Cre02.g099850	Pyruvate dehydrogenase, E1 component, alpha subunit (PDH/PDC2, cytosolic)	2.24435e+06	1.6048e+06	1.54803e+06	3.57483e+06	2.70762e+06	2.92037e+06		0.705116	0.0209461
A8ITH8	Chaperonin 60B2 OS=Chlamydomonas reinhardtii GN=CPN60B2 PE=3 SV=1	38	18	61.7	5.55	1.18594e+07	1.21272e+07	1.144e+07	1.29501e+07	1.47952e+07	1.19588e+07	0.892266	0.170638		Cre12.g533550	pyruvate kinase (PK/PYK1, cytosolic)	785024	921734	767681	1.19826e+06	1.144e+06	1.20414e+06		0.433213	0.00240808
A8IYH9	Oxygen-evolving enhancer protein 2 of photosystem II OS=Chlamydomonas reinhardtii GN=PSBP1 PE=4 SV=1	41	10	29.9	9.32	5.36666e+07	5.89503e+07	5.52528e+07	6.11995e+07	4.51945e+07	5.30256e+07	1.05301	0.594631		Cre03.g187450	ribose-5-phosphate isomerase (RPI1, chloroplastidic)	767690	1.19563e+06	676586	3.13491e+06	2.59164e+06	1.98103e+06		1.91965	0.0102675
A8JHX9	Elongation factor 2 OS=Chlamydomonas reinhardtii GN=EFG2 PE=4 SV=1	24	14	94.1	5.88	9.91821e+06	1.39623e+07	1.434e+07	1.46623e+07	2.10476e+07	1.52877e+07	0.749456	0.160584		Cre12.g511900	ribulose phosphate-3-epimerase (RPE1, chloroplastidic)	2.08613e+06	2.21528e+06	1.73529e+06	3.80023e+06	1.5132e+06	2.46021e+06		0.287731	0.441734
P04690	Tubulin beta-1/beta-2 chain OS=Chlamydomonas reinhardtii GN=TUBB1 PE=3 SV=1	46	13	49.6	4.92	1.00896e+07	1.09039e+07	1.00945e+07	1.25251e+07	1.66933e+07	1.61768e+07	0.684829	0.0235748		Cre02.g120100	RUBISCO SSS1 (RBCS1, chloroplastidic)	1.72998e+07	1.92483e+07	1.44398e+07	6.87919e+07	7.33715e+07	5.15574e+07		2.79934	0.00217939
Q93WL4	Chlorophyll a-b binding protein, chloroplastic OS=Chlamydomonas reinhardtii GN=LhcII-1.3 PE=2 SV=1	66	10	27.4	5.96	2.80414e+08	2.36691e+08	257146923	2.19553e+08	1.3201e+08	2.29699e+08	1.33202	0.127095		Cre03.g185550	sedoheptulose-1,7-bisphosphatase (SBPase/SBP1, chloroplastidic)	6.21021e+06	6.77464e+06	5.11688e+06	8.46102e+06	8.19977e+06	1.0072e+07		0.476811	0.019447
Q9FEK6	Chlorophyll a-b binding protein, chloroplastic OS=Chlamydomonas reinhardtii GN=lhcb5 PE=2 SV=1	54	11	30.7	5.52	4.64097e+07	6.08507e+07	4.75417e+07	1.95885e+07	1.18853e+07	2.46185e+07	2.75977	0.00517268		Cre14.g619133	succinate dehydrogenase complex 1 (SDH1, mitochondrial)	1.16914e+06	116598	692723	82120.5	68833.4	63580.5	8.22213		0.125537
Q75NZ2	Low-CO2 inducible protein LCIB OS=Chlamydomonas reinhardtii GN=LciB PE=2 SV=1	35	10	48	7.61	2.30497e+07	2.37787e+07	2.1162e+07	3.24294e+07	3.16352e+07	2.7096e+07	0.745831	0.0136026		Cre14.g630847	transaldolase (TAL2, chloroplastidic)	5.73726e+06	5.79002e+06	4.10733e+06	3.09551e+06	5.58021e+06	2.73643e+06	0.369997		0.251521
A8ITL0	Mitochondrial F1F0 ATP synthase associated 60.6 kDa protein OS=Chlamydomonas reinhardtii GN=ASA1 PE=4 SV=1	36	14	63.1	6.14	6.61089e+06	5.98481e+06	6.49965e+06	5.76292e+06	5.38834e+06	5.7025e+06	1.133	0.0293956		Cre02.g080200	transketolase (TRK1, chloroplastidic)	3.27565e+07	2.31473e+07	2.31713e+07	2.96994e+07	2.61365e+07	3.5707e+07		0.15767	0.383158
P37255	Photosystem II CP47 reaction center protein OS=Chlamydomonas reinhardtii GN=psbB PE=3 SV=1	25	11	56.1	6.64	3.83388e+07	2.74739e+07	2.64996e+07	4.79612e+07	4.58792e+07	4.85275e+07	0.648407	0.0126307		Cre01.g045550	Triose phosphate transporter (TPT3, chloroplastidic)	2.74211e+06	3.14032e+06	2.96616e+06	3.68142e+06	3.41903e+06	3.28759e+06		0.173978	0.0348025
A8HYV3	Heat shock protein 70B OS=Chlamydomonas reinhardtii GN=HSP70B PE=3 SV=1	28	15	71.9	5.44	9.48266e+06	1.19166e+07	1.1535e+07	1.77541e+07	2.59834e+07	1.55002e+07	0.555967	0.0553568		Cre04.g229700	UDP-glucose pyrophosphorylase (UGP1, cytosolic)	120407	214898	187544	146955	196553	96289.3	0.18884		0.530075
A8J6Y8	Ferredoxin--NADP reductase OS=Chlamydomonas reinhardtii GN=FNR1 PE=3 SV=1	35	9	38.2	8.22	1.83822e+07	1.85731e+07	1.82253e+07	2.02632e+07	1.55014e+07	2.23418e+07	0.949646	0.655571		Cre12.g537200	Oxoglutarate dehydrogenase (OGDH/OGD1, mitochondrial)	467539	344045	343295	204521	241526	128288	1.01081		0.0218377
C0LL59	Translation elongation factor-like protein (Fragment) OS=Chlamydomonas reinhardtii PE=2 SV=1	56	15	35.3	7.87
Q96550	ATP synthase subunit alpha OS=Chlamydomonas reinhardtii GN=atpA PE=2 SV=1	28	13	61.5	9.51	1.38074e+07	1.51232e+07	1.4302e+07	1.56878e+07	1.48572e+07	1.14585e+07	1.02926	0.776573
A8IYP4	Phosphoribulokinase OS=Chlamydomonas reinhardtii GN=PRK1 PE=3 SV=1	38	10	41.9	8.02	1.15847e+07	1.31715e+07	9.25506e+06	1.53397e+07	8.90189e+06	1.44376e+07	0.879317	0.537773
A8IA39	Elongation factor G, chloroplastic OS=Chlamydomonas reinhardtii GN=EFG1 PE=3 SV=1	25	12	79.2	5.35	8.00184e+06	7.43476e+06	7.44125e+06	8.39158e+06	7.35142e+06	8.24443e+06	0.953743	0.380308
A8JI07	Dual function alcohol dehydrogenase / acetaldehyde dehydrogenase OS=Chlamydomonas reinhardtii GN=ADH1 PE=4 SV=1	19	11	102.2	7.52	3.81648e+06	8.19682e+06	5.64784e+06	4.40702e+06	3.42855e+06	4.60168e+06	1.42002	0.25786
Q7Y258	Ribosomal protein S5 OS=Chlamydomonas reinhardtii GN=Prps5 PE=2 SV=1	23	12	72	4.26	8.06678e+06	8.2153e+06	7.12724e+06	6.44777e+06	6.79583e+06	7.93869e+06	1.10514	0.258918
Q93WE0	Chlorophyll a-b binding protein, chloroplastic OS=Chlamydomonas reinhardtii GN=LhcII-3 PE=2 SV=1	62	9	26.6	5.62	7.04666e+07	1.04033e+08	1.28613e+08	3.45204e+07	2.15517e+07	6.50436e+07	2.50267	0.0459651
Q9ZSJ4	Chlorophyll a-b binding protein, chloroplastic OS=Chlamydomonas reinhardtii GN=Lhcb3 PE=2 SV=2	58	9	28.7	8.07	2.63293e+07	3.93152e+07	4.19018e+07	1.69898e+07	5.77995e+06	1.91485e+07	2.56562	0.0262331
C5HJ53	Cytochrome f OS=Chlamydomonas reinhardtii GN=petA PE=3 SV=1	58	13	34.3	8.53	2.37554e+07	3.69354e+07	3.76807e+07	3.03436e+07	2.6424e+07	2.91778e+07	1.14458	0.425179
P10898	Photosystem II CP43 reaction center protein OS=Chlamydomonas reinhardtii GN=psbC PE=1 SV=1	33	10	50.6	6.34	2.64282e+07	3.09097e+07	2.85844e+07	3.91119e+07	3.21306e+07	3.28081e+07	0.825775	0.0785654
A8HYU5	S-adenosylmethionine synthase OS=Chlamydomonas reinhardtii GN=METM PE=3 SV=1	48	14	42.6	6.48	2.43846e+07	3.81841e+07	2.82239e+07	3.93098e+07	4.0713e+07	3.699e+07	0.77592	0.109064
A8IKI9	Mitochondrial processing peptidase alpha subunit OS=Chlamydomonas reinhardtii GN=MPPA2 PE=4 SV=1	33	9	49.6	9.29	4.02192e+06	5.61761e+06	3.60246e+06	2.6305e+06	3.28604e+06	5.86823e+06	1.12365	0.697739
Q75VY7	Chlorophyll a-b binding protein, chloroplastic OS=Chlamydomonas reinhardtii GN=LhcI-4 PE=3 SV=1	61	9	25.9	9	1.50835e+07	2.4105e+07	2.51785e+07	1.30248e+07	8.71795e+06	1.82552e+07	1.60926	0.126891
Q6SA05	Rubisco activase OS=Chlamydomonas reinhardtii GN=Rca PE=4 SV=1	44	11	45	8.54	8.48777e+06	9.39656e+06	1.03671e+07	6.0017e+06	6.51637e+06	1.03168e+07	1.23721	0.285245
A8ILN4	1-hydroxy-2-methyl-2-(E)-butenyl 4-diphosphate synthase OS=Chlamydomonas reinhardtii GN=HDS1 PE=3 SV=1	29	13	74.5	6.2	4.28097e+06	3.12677e+06	3.77635e+06	4.37344e+06	4.78935e+06	4.61038e+06	0.81202	0.0719591
A8J637	Elongation factor Ts, mitochondrial OS=Chlamydomonas reinhardtii GN=EFT1c|EFT1b|EFT1a PE=3 SV=1	15	10	108.7	4.6	4.80461e+06	3.63448e+06	3.65065e+06	5.15526e+06	4.19991e+06	4.63375e+06	0.864237	0.254085
A8J0I0	Ribosomal protein L4 OS=Chlamydomonas reinhardtii GN=RPL4 PE=4 SV=1	42	12	44.9	10.43	1.21602e+07	1.01316e+07	8.48957e+06	1.59231e+07	2.17069e+07	1.30643e+07	0.607197	0.0736
A8IVM9	Glycine cleavage system, P protein OS=Chlamydomonas reinhardtii GN=GCSP PE=3 SV=1	17	11	111.3	7.52	5.53354e+06	8.63145e+06	5.48558e+06	4.22451e+06	4.64655e+06	4.18561e+06	1.50502	0.104708
A8HS14	Glucose-1-phosphate adenylyltransferase OS=Chlamydomonas reinhardtii GN=STA1 PE=3 SV=1	35	13	54.8	7.44	4.51565e+06	4.11832e+06	3.93212e+06	5.29868e+06	3.82722e+06	4.97414e+06	0.89121	0.345335
Q6EMK7	38 kDa RNA-binding protein OS=Chlamydomonas reinhardtii GN=RB38 PE=2 SV=1	42	12	44	8.09	5.63798e+06	4.8573e+06	5.17653e+06	3.17315e+06	4.20761e+06	5.60833e+06	1.20654	0.29406
A1KR25	Cell wall glycoprotein GP2 (Fragment) OS=Chlamydomonas reinhardtii GN=gp2 PE=2 SV=2	13	11	128.8	7.87	1.07216e+07	1.04562e+07	8.80758e+06	8.19591e+06	1.66564e+07	1.23819e+07	0.805317	0.391031
A8I7W0	Flagellar associated protein OS=Chlamydomonas reinhardtii GN=FAP24 PE=4 SV=1	25	10	56.7	6.15	8.36932e+06	7.08027e+06	7.55656e+06	1.09225e+07	1.81709e+07	1.08582e+07	0.575849	0.0829433
A8J5B8	Predicted protein OS=Chlamydomonas reinhardtii GN=CHLREDRAFT_184895 PE=4 SV=1	38	12	44.2	5.07	1.38515e+07	1.79785e+07	1.94643e+07	1.786e+07	1.45142e+07	1.78324e+07	1.02167	0.865825
Q9FE86	2-cys peroxiredoxin, chloroplastic OS=Chlamydomonas reinhardtii GN=thioredoxin peroxidase PE=4 SV=1	51	9	25.9	8.34	1.79209e+07	9.11358e+06	1.52333e+07	1.14593e+07	1.04047e+07	1.33967e+07	1.19872	0.443442
P93106	Malate dehydrogenase OS=Chlamydomonas reinhardtii GN=MDH2 PE=2 SV=1	41	9	36.6	8.28	2.6987e+07	3.2719e+07	3.12255e+07	1.19536e+07	1.14168e+07	1.11337e+07	2.63539	0.00040942
A8HWA8	Pyridine nucleotide binding protein OS=Chlamydomonas reinhardtii GN=YCF39-2 PE=4 SV=1	23	9	75.3	8.72	2.74303e+06	3.75153e+06	4.20177e+06	2.82772e+06	2.13149e+06	3.11703e+06	1.32442	0.169033
A8HPF4	Predicted protein OS=Chlamydomonas reinhardtii GN=CHLREDRAFT_146232 PE=4 SV=1	59	11	28.1	9.25	4.63193e+06	4.67163e+06	4.35269e+06	4.6919e+06	3.76384e+06	3.70904e+06	1.1226	0.211178
A8ITU2	Predicted protein OS=Chlamydomonas reinhardtii GN=CHLREDRAFT_162449 PE=3 SV=1	40	11	42.3	6.73	7.45727e+06	5.54086e+06	5.64446e+06	8.03229e+06	1.34395e+07	8.06808e+06	0.631098	0.128656
A8J264	Chlorophyll a-b binding protein, chloroplastic OS=Chlamydomonas reinhardtii GN=LHCBM4 PE=3 SV=1	63	9	27.1	6.35	9.41941e+06	6.50453e+06	1.1159e+07	9.41446e+06	1.58869e+07	9.91601e+06	0.769022	0.336203
A8HMQ1	Aconitate hydratase, mitochondrial OS=Chlamydomonas reinhardtii GN=ACH1 PE=3 SV=1	21	12	86.2	7.99	1.17919e+07	9.40893e+06	9.42822e+06	5.30279e+06	6.21095e+06	4.40222e+06	1.92443	0.00663422
P00877	Ribulose bisphosphate carboxylase large chain OS=Chlamydomonas reinhardtii GN=rbcL PE=1 SV=1	28	14	52.5	6.6	7.94265e+07	5.018e+07	4.42764e+07	1.24959e+08	1.29181e+08	1.2561e+08	0.457889	0.00330405
A8JE91	Chaperonin 60B1 OS=Chlamydomonas reinhardtii GN=CPN60B1 PE=1 SV=1	30	12	61.9	6.7	1.87828e+06	1.23772e+06	1.34687e+06	2.04067e+06	2.15043e+06	2.35613e+06	0.681643	0.0334897
A8JGM1	Rhodanese-like Ca-sensing receptor OS=Chlamydomonas reinhardtii GN=TEF2 PE=4 SV=1	37	8	38.9	9.19	5.13401e+06	6.18283e+06	6.79653e+06	3.98385e+06	4.21499e+06	4.17294e+06	1.46409	0.0175201
A8J6C7	Membrane AAA-metalloprotease OS=Chlamydomonas reinhardtii GN=FTSH2 PE=3 SV=1	28	13	74.3	6.62	4.25394e+06	4.13008e+06	3.63792e+06	4.98088e+06	4.70733e+06	5.01906e+06	0.817415	0.0134963
I2FKQ9	Mitochondrial chaperonin 60 OS=Chlamydomonas reinhardtii GN=cpn60C PE=2 SV=1	26	10	60.4	6.15	2.68034e+06	3.18658e+06	3.47134e+06	2.44724e+06	2.17015e+06	2.46646e+06	1.31825	0.0398676
Q2VA40	Alpha-1,4 glucan phosphorylase OS=Chlamydomonas reinhardtii GN=PHOA PE=2 SV=1	15	9	98.2	7.06	4.08754e+06	4.73002e+06	4.93549e+06	3.26219e+06	3.27526e+06	3.40316e+06	1.38352	0.0080404
Q08365	30S ribosomal protein S3, chloroplastic OS=Chlamydomonas reinhardtii GN=rps3 PE=1 SV=2	21	13	81.8	10.68	5.79809e+06	5.8298e+06	5.54813e+06	7.49189e+06	1.0601e+07	7.81436e+06	0.662982	0.0425267
Q75NZ1	Low-CO2 inducible protein OS=Chlamydomonas reinhardtii GN=LciC PE=1 SV=1	31	9	47.6	7.03	3.987e+06	3.85077e+06	3.50607e+06	5.72702e+06	9.11575e+06	6.49515e+06	0.531628	0.0323911
P06007	Photosystem II D2 protein OS=Chlamydomonas reinhardtii GN=psbD PE=3 SV=1	27	8	39.4	5.73	5.00377e+07	4.08295e+07	4.33528e+07	6.04973e+07	7.1795e+07	6.01735e+07	0.697371	0.0145462
Q7X7A7	14-3-3 protein OS=Chlamydomonas reinhardtii GN=erb14 PE=2 SV=1	50	10	28	5.02	1.25797e+07	1.02536e+07	1.00606e+07	1.25964e+07	1.31766e+07	1.19484e+07	0.872022	0.142747
A8IYK1	Alpha-1,4 glucan phosphorylase OS=Chlamydomonas reinhardtii GN=PHOB PE=3 SV=1	14	8	114	7.3	1.97058e+06	6.62938e+06	3124650	1.36039e+06	308402	2.6966e+06	2.68581	0.191388
A8IUU3	Transaldolase OS=Chlamydomonas reinhardtii GN=TAL2 PE=4 SV=1	33	8	41.8	8.87	5.5012e+06	5.75828e+06	4.10733e+06	2.94317e+06	2.09145e+06	2.56994e+06	2.02074	0.0104408
A8J538	Predicted protein OS=Chlamydomonas reinhardtii GN=CHLREDRAFT_184707 PE=4 SV=1	40	8	42.9	8.24	1.63558e+06	2.02481e+06	1.03339e+06	1.366e+06	1.52083e+06	1.08846e+06	1.18074	0.489293
A8IWJ3	Aminomethyltransferase OS=Chlamydomonas reinhardtii GN=GCST PE=3 SV=1	31	9	43.6	8.87	5.64523e+06	6.53778e+06	7.90754e+06	3.5792e+06	4.55755e+06	3.94164e+06	1.66335	0.0204068
A8JID6	ADP,ATP carrier protein OS=Chlamydomonas reinhardtii GN=AAA1 PE=3 SV=1	22	9	62.3	9.35	5.17971e+06	6.17974e+06	4.45596e+06	8.02364e+06	9.19598e+06	5.22096e+06	0.704768	0.159743
A8JBM7	Predicted protein OS=Chlamydomonas reinhardtii GN=CHLREDRAFT_152568 PE=4 SV=1	11	8	151.8	4.68	157134	708248	131959	159248	136662	500759	1.25189	0.77808
A8JFK4	Serine hydroxymethyltransferase OS=Chlamydomonas reinhardtii GN=SHMT2 PE=3 SV=1	26	8	51.8	6.71	2.96131e+06	4.03211e+06	3.35598e+06	2.74091e+06	4.83817e+06	3.40046e+06	0.942608	0.777119
A8IA45	Vacuolar ATP synthase subunit B OS=Chlamydomonas reinhardtii GN=ATPvB PE=3 SV=1	28	9	55.8	5.5	6.26894e+06	5.58988e+06	7.32546e+06	3.55701e+06	3.96507e+06	6.2596e+06	1.39201	0.140311
A8J3Y6	AIR synthase-related protein OS=Chlamydomonas reinhardtii GN=CHLREDRAFT_131059 PE=3 SV=1	9	8	150.6	6.54	1.90282e+06	1.90056e+06	1.72598e+06	1.05527e+06	1.77348e+06	1.41222e+06	1.30379	0.116999
A8IRK4	Sedoheptulose-1,7-bisphosphatase OS=Chlamydomonas reinhardtii GN=SEBP1 PE=2 SV=1	29	9	41.8	8.29	5.9547e+06	6.7375e+06	5.11688e+06	8.04462e+06	7.84963e+06	9.45926e+06	0.702431	0.0218806
A8J104	Pyruvate kinase OS=Chlamydomonas reinhardtii GN=PYK5 PE=3 SV=1	19	6	58.2	5.81	695132	958931	2786748	426353	611666	2.95305e+06	1.11269	0.892945
P12154	Photosystem I P700 chlorophyll a apoprotein A1 OS=Chlamydomonas reinhardtii GN=psaA PE=1 SV=3	17	11	83.1	7.52	4.44625e+07	3.70048e+07	3.35628e+07	3.38754e+07	3.26632e+07	3.16977e+07	1.17095	0.162872
A8HNE8	Geranylgeranyl reductase OS=Chlamydomonas reinhardtii GN=CHLREDRAFT_136810 PE=4 SV=1	27	10	55.6	8.94	7.46424e+06	8.25557e+06	8.60649e+06	9.11201e+06	5.52082e+06	8.56936e+06	1.04845	0.764338
A8J2I5	Ribosomal protein S5 OS=Chlamydomonas reinhardtii GN=RPS5 PE=3 SV=1	54	7	21.7	9.79	5.97658e+06	8.14177e+06	6.48906e+06	9.72705e+06	1.26554e+07	6.97964e+06	0.701837	0.173433
D0FZF9	Ribulose bisphosphate carboxylase large chain (Fragment) OS=Chlamydomonas reinhardtii GN=rbcL PE=3 SV=1	37	11	41.9	7.3	1.69923e+06	2.22353e+06	2.24279e+06			1.39221e+06	1.4762
A8I164	Vacuolar ATP synthase, subunit A OS=Chlamydomonas reinhardtii GN=ATPvA1 PE=3 SV=1	21	11	68.4	5.91	4.37861e+06	3.60476e+06	3.22565e+06	5.24762e+06	4.86666e+06	4.24725e+06	0.78049	0.0785778
A8IF08	T-complex protein, theta subunit OS=Chlamydomonas reinhardtii GN=CCT8 PE=3 SV=1	32	11	57.5	5.29	1.20417e+06	1.31534e+06	1.05088e+06	1.52213e+06	1.53604e+06	1.74428e+06	0.743455	0.0174122
A8I7T8	Binding protein 1 OS=Chlamydomonas reinhardtii GN=BIP1 PE=3 SV=1	21	10	72.4	5.11	2.05523e+06	1.82167e+06	2.12369e+06	1.83007e+06	2.4487e+06	1.83592e+06	0.981342	0.873807
P52908	14-3-3-like protein OS=Chlamydomonas reinhardtii PE=2 SV=1	47	9	29.5	5	1.58646e+07	1.38188e+07	1.22829e+07	1.55962e+07	1.37664e+07	1.19813e+07	1.01506	0.894686
A8IP17	Eukaryotic initiation factor 4A-like protein OS=Chlamydomonas reinhardtii GN=CHLREDRAFT_188942 PE=4 SV=1	31	10	47	5.72	4.01254e+06	4.99567e+06	5.51745e+06	5.24159e+06	7.08415e+06	4.46626e+06	0.865034	0.445197
Q8W4V3	Serine hydroxymethyltransferase OS=Chlamydomonas reinhardtii GN=shmt PE=2 SV=1	25	9	57.1	8.82	5.90024e+06	6.08827e+06	6.14696e+06	4.72824e+06	4.42882e+06	4.65475e+06	1.31304	0.000248274
A8IID0	Nucleolar protein, component of C/D snoRNPs OS=Chlamydomonas reinhardtii GN=NOP58 PE=4 SV=1	24	8	55.4	9.29	3.15809e+06	2.57065e+06	3.17471e+06	1.94486e+06	2.4539e+06	2.4499e+06	1.30003	0.0584236
A8I7T1	Heat shock protein 90B (Fragment) OS=Chlamydomonas reinhardtii GN=HSP90B PE=3 SV=1	18	10	87.4	4.88	3.86168e+06	4.24116e+06	4.04663e+06	3.16328e+06	5.30919e+06	3.48142e+06	1.01636	0.927974
P12113	ATP synthase gamma chain, chloroplastic OS=Chlamydomonas reinhardtii GN=ATPC PE=1 SV=1	33	10	38.7	8.94	1.7106e+07	2.67701e+07	1.59941e+07	1.69816e+07	1.22264e+07	1.75656e+07	1.28	0.316508
Q93WD2	Chlorophyll a-b binding protein CP29 OS=Chlamydomonas reinhardtii GN=Lhcb4 PE=1 SV=3	52	11	29.9	6.6	1.46935e+07	1.7369e+07	1.56223e+07	1.91234e+07	1.9455e+07	1.6043e+07	0.873007	0.159474
P09144	Photosystem I P700 chlorophyll a apoprotein A2 OS=Chlamydomonas reinhardtii GN=psaB PE=1 SV=4	16	9	82.1	7.03	1.87152e+07	2.17757e+07	1.8677e+07	1.30256e+07	1.46441e+07	1.36703e+07	1.43125	0.00624374
A8J5Z0	60S acidic ribosomal protein P0 OS=Chlamydomonas reinhardtii GN=RPP0 PE=3 SV=1	43	11	34.6	6.42	8.73344e+06	9.53189e+06	8.90592e+06	1.24918e+07	1.61171e+07	1.0828e+07	0.68898	0.0608467
A8JGW2	Cytochrome b6f complex subunit V OS=Chlamydomonas reinhardtii GN=PETO PE=4 SV=1	43	7	20.2	9.92	4.15054e+06	7.52764e+06	7.01517e+06	6.25045e+06	5.11131e+06	7.15091e+06	1.00976	0.962535
A8HME6	Polyadenylate-binding protein OS=Chlamydomonas reinhardtii GN=RB47 PE=3 SV=1	23	10	68.6	8.73	4.85205e+06	6.09711e+06	4.77303e+06	3.7494e+06	5.44689e+06	3.66143e+06	1.22278	0.256635
A8IL08	Membrane AAA-metalloprotease OS=Chlamydomonas reinhardtii GN=FTSH1 PE=3 SV=1	17	10	77.5	5.9	6.15687e+06	5.89791e+06	5.66437e+06	6.36647e+06	4.83816e+06	6.31879e+06	1.01117	0.906467
A8JFB1	Porphobilinogen deaminase OS=Chlamydomonas reinhardtii GN=PBGD1 PE=3 SV=1	33	8	37.3	8.92	3.75953e+06	4.36101e+06	4.87769e+06	4.0112e+06	2.84495e+06	3.49226e+06	1.25606	0.131609
A8J1G8	40S ribosomal protein S6 OS=Chlamydomonas reinhardtii GN=RPS6 PE=3 SV=1	42	10	28.4	10.45	7.77393e+06	8.75719e+06	7.96036e+06	8.07988e+06	1.10673e+07	6.86384e+06	0.94158	0.713502
Q9LLL6	Glucose-1-phosphate adenylyltransferase OS=Chlamydomonas reinhardtii GN=STA6 PE=2 SV=1	23	8	55.3	8.12	2.57716e+06	3.38164e+06	3.38861e+06	3.12596e+06	1.59509e+06	2.99331e+06	1.21169	0.385194
A8I023	110 kDa translocon of chloroplast envelope inner membrane (Fragment) OS=Chlamydomonas reinhardtii GN=TIC110 PE=4 SV=1	15	8	78.9	6.93	1.57346e+06	949234	961533	1.0626e+06	1.70691e+06	1.84163e+06	0.75561	0.301111
A8J8Y1	Receptor of activated protein kinase C 1 OS=Chlamydomonas reinhardtii GN=RACK1 PE=4 SV=1	50	10	35.1	7.66	2.68973e+06	2.26442e+06	2.3584e+06	2.79761e+06	4.8727e+06	2.9573e+06	0.688071	0.178999
A8IW20	Eukaryotic initiation factor OS=Chlamydomonas reinhardtii GN=EIF4G PE=4 SV=1	19	10	87	5.45	1.15434e+06	2.06196e+06	1.21997e+06	696682	1.43652e+06	1.26375e+06	1.30596	0.399638
A8I8A3	Plastid-specific ribosomal protein 3 OS=Chlamydomonas reinhardtii GN=PSRP-3 PE=4 SV=1	38	8	33.3	4.42	4.91778e+06	3.23374e+06	2.40049e+06	4.79582e+06	3.67981e+06	4.47568e+06	0.814745	0.380062
A8J9H8	Nucleoside diphosphate kinase OS=Chlamydomonas reinhardtii GN=FAP103 PE=3 SV=1	59	6	16.5	6.57	1.76547e+07	1.11998e+07	1.31314e+07	1.21053e+07	8.58733e+06	1.26499e+07	1.25923	0.278163
A2PZC2	UDP-Glucose:protein transglucosylase OS=Chlamydomonas reinhardtii GN=EZY11 PE=2 SV=1	32	8	39.3	6.33	1.40251e+07	1.3181e+07	1.40641e+07	7.41416e+06	9.68589e+06	6.194e+06	1.77171	0.00487341
A8IZU0	Heat shock protein 70C OS=Chlamydomonas reinhardtii GN=HSP70C PE=3 SV=1	19	9	65.3	5.76	1.80262e+06	2.49169e+06	2.4838e+06	1.34213e+06	1.9707e+06	1.91163e+06	1.29738	0.163507
A8HVQ1	40S ribosomal protein S8 OS=Chlamydomonas reinhardtii GN=RPS8 PE=3 SV=1	49	9	23.9	10.43	9.52601e+06	1.01848e+07	1.04505e+07	1.19887e+07	1.73681e+07	1.02978e+07	0.7606	0.214903
A8JJ91	Carbonic anhydrase OS=Chlamydomonas reinhardtii GN=CAH4 PE=3 SV=1	34	6	27.7	8.76	7.19682e+06	1.32313e+07	1.80504e+07	1.53135e+07	3.59912e+07	1.68706e+07	0.564405	0.249419
A8IRU6	Peptidyl-prolyl cis-trans isomerase, cyclophilin-type OS=Chlamydomonas reinhardtii GN=CYN38 PE=4 SV=1	21	7	44.7	5.49	2.92999e+06	4.27334e+06	4.11807e+06	4.06215e+06	2.65121e+06	4.23506e+06	1.03407	0.859125
P12356	Photosystem I reaction center subunit III, chloroplastic OS=Chlamydomonas reinhardtii GN=PSAF PE=1 SV=1	35	6	24	9.48	2.56299e+07	3.24239e+07	2.99202e+07	1.95361e+07	2.19204e+07	2.27466e+07	1.37024	0.0228878
Q66T67	Heat shock protein 90C OS=Chlamydomonas reinhardtii GN=HSP90C PE=2 SV=1	17	9	89.3	5.33	1.82555e+06	2.75361e+06	2.57104e+06	1.05019e+06	1.79189e+06	1.04981e+06	1.83721	0.0447901
A8IW39	LL-diaminopimelate aminotransferase OS=Chlamydomonas reinhardtii GN=DPA1 PE=1 SV=1	30	9	47.8	8.06	2.56425e+06	2.53545e+06	1.7739e+06	3.01251e+06	3.3841e+06	2.63739e+06	0.760859	0.0992904
A8JIR0	Carbamoyl phosphate synthase, large subunit OS=Chlamydomonas reinhardtii GN=CMPL1 PE=4 SV=1	9	6	116.6	6.15	2.28349e+06	2.80483e+06	2.96362e+06	1.73154e+06	1.41508e+06	2.14861e+06	1.52061	0.035883
A8HTY0	Plastid ribosomal protein L7/L12 OS=Chlamydomonas reinhardtii GN=PRPL7/L12 PE=3 SV=1	61	6	13.8	5.14	4.04556e+07	3.39979e+07	4.07578e+07	3.35965e+07	2.78088e+07	2.32479e+07	1.36098	0.0519407
A8J2X6	N-acetyl-gamma-glutamyl-phosphate reductase OS=Chlamydomonas reinhardtii GN=CHLREDRAFT_191987 PE=3 SV=1	30	8	41.1	8.47	4.08295e+06	3.10555e+06	2.62407e+06	3.41564e+06	2.02087e+06	2.46057e+06	1.24256	0.343449
A8J3P5	Heat shock protein 70E OS=Chlamydomonas reinhardtii GN=HSP70E PE=3 SV=1	15	9	87.1	5.33	2.47868e+06	1.89819e+06	2.02146e+06	1.82971e+06	1.5797e+06	1.31141e+06	1.35534	0.0730924
A8I4P5	Ribosomal protein S3 OS=Chlamydomonas reinhardtii GN=RPS3 PE=3 SV=1	42	8	25.8	9.64	1.08137e+07	9.73587e+06	1.03221e+07	1.03247e+07	1.46796e+07	9.99762e+06	0.881999	0.422111
A8IAT4	Acetohydroxy acid isomeroreductase OS=Chlamydomonas reinhardtii GN=AAI1 PE=4 SV=1	20	7	60.2	8.1	3.76672e+06	3.29187e+06	4.80325e+06	4.6089e+06	5.57884e+06	3.88312e+06	0.843007	0.329392
Q9FNS5	NADP-Malate dehydrogenase OS=Chlamydomonas reinhardtii GN=NADP-mdh PE=2 SV=2	21	6	44.8	7.87	3.84892e+06	2.27116e+06	2.27534e+06	3.79741e+06	3.58506e+06	3.26657e+06	0.788373	0.241892
A8I528	Voltage-dependent anion-selective channel protein OS=Chlamydomonas reinhardtii GN=CHLREDRAFT_127172 PE=4 SV=1	39	7	28.5	9.1	1.47542e+06	2.08836e+06	2.00551e+06	2.47784e+06	2.44078e+06	2.00358e+06	0.804556	0.139562
A8HP90	Ribosomal protein L6 OS=Chlamydomonas reinhardtii GN=RPL6 PE=4 SV=1	45	7	24.4	10.33	5.98176e+06	6.38625e+06	5.40542e+06	9.78496e+06	1.0393e+07	9.66151e+06	0.595634	0.000379256
Q75VY9	Chlorophyll a-b binding protein, chloroplastic OS=Chlamydomonas reinhardtii GN=LhcI-2 PE=3 SV=1	55	7	28.9	8.32	4.87406e+06	1.08855e+07	1.27537e+07	5.44147e+06	6.16876e+06	9.74756e+06	1.33503	0.430723
A8JH68	Plastocyanin OS=Chlamydomonas reinhardtii GN=PCY1 PE=3 SV=1	58	4	14.9	6.79	5.34865e+07	3.32035e+07	3.23991e+07	4.99828e+07	3.60862e+07	4.98048e+07	0.876468	0.5369
A8ITV3	Chlorophyll a-b binding protein, chloroplastic OS=Chlamydomonas reinhardtii GN=LHCA9 PE=3 SV=1	61	6	22.8	9	6.07983e+06	4.3021e+06	4.52881e+06	6.50279e+06	9.83951e+06	5.76421e+06	0.674495	0.155435
A8HX54	Predicted protein OS=Chlamydomonas reinhardtii GN=CHLREDRAFT_167270 PE=4 SV=1	17	5	65.4	7.11	7.68348e+06	1.12434e+07	1.1179e+07	6.84798e+06	7.07035e+06	7.01734e+06	1.43802	0.0603696
A8J506	Argininosuccinate synthase OS=Chlamydomonas reinhardtii GN=AGS1 PE=3 SV=1	22	8	49	8.28	3.25159e+06	3.24237e+06	3.13486e+06	3.9937e+06	4.59948e+06	3.45525e+06	0.799176	0.0723858
A8HYG8	Isopropylmalate dehydratase, small subunit OS=Chlamydomonas reinhardtii GN=LEU1S PE=4 SV=1	53	6	23.4	6.55	1.28437e+06	1.89124e+06	1.92357e+06	814752	410329	1.16928e+06	2.12966	0.0405747
Q93VE0	Chlorophyll a-b binding protein, chloroplastic OS=Chlamydomonas reinhardtii GN=LhcII-4 PE=2 SV=1	34	6	27.5	6.35	4.68409e+07	5.48331e+07	6.2115e+07	3.56943e+07	1.5617e+07	3.22072e+07	1.96111	0.024474
A0A140CTI1	ADP ribosylation factor-like 3 OS=Chlamydomonas reinhardtii GN=Arl3 PE=2 SV=1	49	5	19.8	5.47	1.14633e+06	1.63071e+06	2.37588e+06	796338	414955	951209	2.38285	0.0635606
Q6UKY5	Acyl carrier protein OS=Chlamydomonas reinhardtii GN=ACP2 PE=2 SV=1	37	3	12.4	4.98	1.33806e+07	1.50049e+07	1.18923e+07	1.81755e+07	9.74522e+06	1.10762e+07	1.03284	0.884833
A8J1B6	Adenine nucleotide translocator OS=Chlamydomonas reinhardtii GN=ANT1 PE=3 SV=1	30	7	33.5	9.74	6.8043e+06	7.10761e+06	6.48025e+06	5.85394e+06	8.19201e+06	5.11203e+06	1.06442	0.685955
A8I297	Eukaryotic translation initiation factor 5A OS=Chlamydomonas reinhardtii GN=EIF5A PE=3 SV=1	43	5	18.1	5.14	3.60559e+06	5.17068e+06	5.05424e+06	4.67275e+06	4.87879e+06	4.84421e+06	0.960735	0.729235
Q6X898	Malate synthase OS=Chlamydomonas reinhardtii GN=MS1 PE=2 SV=1	21	7	60.7	7.87	2.08142e+07	1.23776e+07	1.23886e+07		712185		21.3336
A8IW34	Adenylosuccinate synthetase, chloroplastic OS=Chlamydomonas reinhardtii GN=PURA PE=3 SV=1	25	8	50	7.91	1.60789e+06	1.12076e+06	2.58635e+06	2.87624e+06	3.61258e+06	2.40446e+06	0.597642	0.0985584
A8IKQ0	Fructose-1,6-bisphosphatase OS=Chlamydomonas reinhardtii GN=FBP1 PE=3 SV=1	20	6	44.4	5.81	2.08637e+06	2.75695e+06	3.22619e+06	3.62557e+06	3.27594e+06	3.78942e+06	0.754798	0.0741824
A8JFR9	Acetyl-coenzyme A synthetase OS=Chlamydomonas reinhardtii GN=ACS3 PE=3 SV=1	20	8	73.2	7.36	9.38286e+06	6.81883e+06	6.20653e+06	2.66617e+06	1.85599e+06	2.38464e+06	3.24437	0.00670033
A8I263	Aspartate aminotransferase OS=Chlamydomonas reinhardtii GN=AST3 PE=4 SV=1	25	8	47	8.92	3.48414e+06	4.72251e+06	3.56044e+06	3.12009e+06	4.40363e+06	3.98673e+06	1.0223	0.884109
A8JCE9	Mitochondrial F1F0 ATP synthase associated 36.3 kDa protein OS=Chlamydomonas reinhardtii GN=ASA3 PE=4 SV=1	28	8	39.7	6.54	3.32059e+06	3.46494e+06	3.28148e+06	3.72444e+06	3.46407e+06	3.19371e+06	0.96964	0.554431
Q0ZAZ1	Glycolate dehydrogenase OS=Chlamydomonas reinhardtii GN=GDH PE=2 SV=1	13	9	118.8	7.77	906708	1.01325e+06	893896	1.28168e+06	995516	1.3634e+06	0.772912	0.0793851
P07753	Photosystem II protein D1 OS=Chlamydomonas reinhardtii GN=psbA PE=1 SV=1	20	6	39	5.5	1.55599e+07	7.27328e+06	6.9283e+06	1.65063e+07	1.45242e+07	1.4641e+07	0.651641	0.14077
A8J1U1	Heat shock protein 90A OS=Chlamydomonas reinhardtii GN=HSP90A PE=3 SV=1	14	8	80.6	5.08	5.98728e+06	6.43617e+06	5.91827e+06	6.75274e+06	5.18145e+06	6.23398e+06	1.00955	0.911692
A8I4S9	Clathrin heavy chain OS=Chlamydomonas reinhardtii GN=CHC1 PE=3 SV=1	9	9	192.2	5.81	1.16773e+06	1.28885e+06	1.27993e+06	1.18621e+06	1.01033e+06	1.56446e+06	0.993487	0.963582
Q75VZ0	Chlorophyll a-b binding protein, chloroplastic OS=Chlamydomonas reinhardtii GN=LhcI-1 PE=3 SV=1	38	4	28.7	9.13	7.91642e+06	8.59766e+06	9825633	2.70464e+06	3.57112e+06	3.50843e+06	2.69207	0.000904784
A8HW56	Flagellar associated protein OS=Chlamydomonas reinhardtii GN=CDC48 PE=3 SV=1	14	8	90.2	5.44	2.22067e+06	2.17315e+06	2.32741e+06	1.61965e+06	1.16115e+06	1.8502e+06	1.45136	0.0283968
Q75VY8	Chlorophyll a-b binding protein, chloroplastic OS=Chlamydomonas reinhardtii GN=LhcI-3 PE=3 SV=1	29	5	28.2	8.76	1.0093e+07	8.41561e+06	6.75006e+06	1.12846e+07	9.36921e+06	1.12175e+07	0.792521	0.128034
A8J3F7	Mitochondrial substrate carrier protein OS=Chlamydomonas reinhardtii GN=MITC14 PE=3 SV=1	30	7	31.6	9.76	7.21739e+06	5.5833e+06	6.51755e+06	5.50039e+06	5.99726e+06	5.43472e+06	1.14091	0.190802
A8J244	Isocitrate lyase OS=Chlamydomonas reinhardtii GN=ICL1 PE=4 SV=1	30	6	45.7	6.3	6.82121e+06	6.00638e+06	6.21439e+06	110644	730478	298654	16.7068	4.05775e-05
A8JCS8	Predicted protein OS=Chlamydomonas reinhardtii GN=CHLREDRAFT_194028 PE=4 SV=1	40	7	29.2	7.11	3.10863e+06	3.65747e+06	3.2372e+06	2.67015e+06	3.21391e+06	2.30088e+06	1.22216	0.124612
A8J0W9	Malate dehydrogenase OS=Chlamydomonas reinhardtii GN=MDH3 PE=3 SV=1	30	6	32.3	6.79	1.20767e+06	991303	916599	999484	1.28433e+06	960482	0.960325	0.765353
A8J311	Predicted protein OS=Chlamydomonas reinhardtii GN=CHLREDRAFT_184617 PE=4 SV=1	34	6	27.9	5.02	427589	765244	475206		536280	278870	1.3642	0.438598
P20507	Carbonic anhydrase 1 OS=Chlamydomonas reinhardtii GN=CAH1 PE=1 SV=1	27	9	41.6	7.33	2.9628e+06	707844	1.22555e+06	5.87323e+06	1.66235e+07	6.18491e+06	0.170708	0.0922738
Q75VY6	Chlorophyll a-b binding protein, chloroplastic OS=Chlamydomonas reinhardtii GN=LhcI-5 PE=3 SV=1	44	7	27.8	8.97	2.47981e+07	2.45615e+07	2.89753e+07	2.09297e+07	1.27742e+07	1.76092e+07	1.52661	0.0312522
A8HZZ4	Alanine aminotransferase OS=Chlamydomonas reinhardtii GN=AAT1 PE=4 SV=1	19	6	57.8	7.77	4.4661e+06	3.77689e+06	3.70699e+06	4.37672e+06	3.65494e+06	3.66653e+06	1.02152	0.817202
A8J4R9	Serine hydroxymethyltransferase OS=Chlamydomonas reinhardtii GN=SHMT3 PE=3 SV=1	24	7	52.7	8.78	927017	661505	675247	798845	1.26772e+06	753644	0.802694	0.374241
A8HTX7	Mitochondrial F1F0 ATP synthase associated 31.2 kDa protein OS=Chlamydomonas reinhardtii GN=ASA4 PE=4 SV=1	28	7	34	7.36	6.87461e+06	6.60655e+06	6.67277e+06	4.55888e+06	5.03727e+06	5.26912e+06	1.35577	0.00141151
A8IWA6	Glutamate synthase, NADH-dependent OS=Chlamydomonas reinhardtii GN=GSN1 PE=4 SV=1	6	9	236.7	7.15	200588	426581	199371	114138	263786	227985	1.36413	0.450242
A8IYS1	Plastid ribosomal protein L9 OS=Chlamydomonas reinhardtii GN=PRPL9 PE=3 SV=1	41	6	22.5	9.8	766555	908168	1.77346e+06	2.86353e+06	3.91264e+06	2.41799e+06	0.375041	0.0243513
A8HMC0	Calreticulin 2, calcium-binding protein OS=Chlamydomonas reinhardtii GN=CRT2 PE=3 SV=1	22	7	47.3	4.7	3.57856e+06	2.02556e+06	2.46148e+06	4.54353e+06	3.49601e+06	3.56585e+06	0.694988	0.108503
A8IKW6	Ribulose-phosphate 3-epimerase OS=Chlamydomonas reinhardtii GN=RPE1 PE=3 SV=1	35	5	28.4	8.43	2.0003e+06	2.20313e+06	1.73529e+06	3.61321e+06	1.45468e+06	2.31053e+06	0.804877	0.496306
A8HYR2	Cobalamin-dependent methionine synthase OS=Chlamydomonas reinhardtii GN=METH1 PE=4 SV=1	7	7	137	5.68	1.07992e+06	866919	793530	763129	1.32429e+06	610443	1.01576	0.954507
A8IMP6	40S ribosomal protein S4 OS=Chlamydomonas reinhardtii GN=RPS4 PE=3 SV=1	31	7	29.5	9.98	3.48595e+06	3.57254e+06	3.42707e+06	6.62293e+06	8.87731e+06	6.52459e+06	0.476079	0.00749907
Q7DM26	Chlorophyll a-b binding protein, chloroplastic OS=Chlamydomonas reinhardtii GN=cabI-1 PE=2 SV=1	48	5	23.5	8.38	2.07951e+07	2.6456e+07	2.77486e+07	1.93934e+07	1.23763e+07	1.81269e+07	1.5031	0.0510808
Q42688	Glutamine synthetase cytosolic isozyme OS=Chlamydomonas reinhardtii GN=GLN1 PE=2 SV=1	27	7	42.1	6.46	1.4783e+06	1.64882e+06	1.51453e+06	2.66306e+06	2.67481e+06	2.0754e+06	0.626127	0.0106873
A8HY43	Thylakoid lumenal protein OS=Chlamydomonas reinhardtii GN=TEF14 PE=4 SV=1	43	5	20.6	9.61	4.28987e+06	4.82964e+06	4.45158e+06	3.20034e+06	1.85308e+06	3.03262e+06	1.67833	0.0156631
A8I2V3	2-cys peroxiredoxin OS=Chlamydomonas reinhardtii GN=PRX2 PE=4 SV=1	41	6	21.6	5.66	1.07123e+07	1.01544e+07	8.20684e+06	7.43959e+06	7.99644e+06	7.5029e+06	1.26743	0.0586109
A8IFK0	Plasma membrane ATPase OS=Chlamydomonas reinhardtii GN=PMH1 PE=3 SV=1	11	7	117.8	5.96	1.43341e+06	1.46525e+06	2.10697e+06	1.1396e+06	847972	940376	1.7096	0.0424473
A8IH03	Phosphoserine aminotransferase OS=Chlamydomonas reinhardtii GN=PST1 PE=3 SV=1	22	6	44.1	8.72	4.80242e+06	3.30461e+06	2.46364e+06	3.62412e+06	3.34987e+06	3.79332e+06	0.981738	0.929508
A8IPQ9	Calcium-dependent protein kinase 1 OS=Chlamydomonas reinhardtii GN=CDPK1 PE=4 SV=1	19	7	67.4	5.77	1.4577e+06	1.11704e+06	976227	1.65936e+06	1.60663e+06	1.60991e+06	0.728267	0.0373542
A8J7H3	Glutamate-1-semialdehyde aminotransferase OS=Chlamydomonas reinhardtii GN=GSA PE=3 SV=1	25	7	49.2	8.15	3.79591e+06	4.41899e+06	4.40441e+06	3.9033e+06	3.33832e+06	4.8373e+06	1.04474	0.728048
A8JGF4	Biotin carboxylase, acetyl-CoA carboxylase component OS=Chlamydomonas reinhardtii GN=CHLREDRAFT_122970 PE=4 SV=1	22	7	51.9	8.75	2.86598e+06	2.7815e+06	2.95176e+06	3.8388e+06	2.63345e+06	3.40578e+06	0.870541	0.297185
P23400	Thioredoxin M-type, chloroplastic OS=Chlamydomonas reinhardtii GN=TRXM PE=1 SV=3	45	6	15.1	9.19	8.98773e+06	9.18639e+06	9.19647e+06	9.12394e+06	8.03045e+06	8.37372e+06	1.07218	0.136176
A8IAY6	Methylenetetrahydrofolate reductase OS=Chlamydomonas reinhardtii GN=CHLREDRAFT_111330 PE=3 SV=1	15	6	65	5.53	3.7937e+06	3.14154e+06	4.41104e+06	2.71352e+06	1.92254e+06	4.02133e+06	1.31059	0.277309
A8J0N8	Phosphoenolpyruvate carboxykinase, splice variant OS=Chlamydomonas reinhardtii GN=PCK1b|PCK1a PE=3 SV=1	17	6	62	6.7	3.9401e+06	3.88713e+06	3.00051e+06	216991	275068	247338	14.644	0.000385743
A8J914	UDP-glucose 6-dehydrogenase OS=Chlamydomonas reinhardtii GN=UGD2 PE=3 SV=1	18	7	52.7	6.07	1.74724e+06	1.40754e+06	1.50933e+06	2.87982e+06	4.22726e+06	3.20897e+06	0.452122	0.0107528
A8HX50	Predicted protein OS=Chlamydomonas reinhardtii GN=CHLREDRAFT_167268 PE=4 SV=1	39	4	18.4	6.13	198592	297920	390949	205075	175597	144164	1.69093	0.106639
A8J500	Predicted protein OS=Chlamydomonas reinhardtii GN=CHLREDRAFT_192147 PE=4 SV=1	10	4	73.4	5.48	474722	700620	215726
A8IT25	Cytoplasmic DExD/H-box RNA helicase OS=Chlamydomonas reinhardtii GN=DEH1 PE=3 SV=1	21	5	46.2	8.38	990296	896211	1.30837e+06	980992	904741	756252	1.20927	0.261495
A8J173	Aspartate semialdehyde dehydrogenase OS=Chlamydomonas reinhardtii GN=ASSD1 PE=3 SV=1	18	4	39.9	9.1	3.8264e+06	4.38719e+06	3.69177e+06	2.67302e+06	2.92802e+06	3.08444e+06	1.37072	0.0117649
A8J2S0	Citrate synthase OS=Chlamydomonas reinhardtii GN=CIS2 PE=3 SV=1	15	5	54.6	8.65	4.35534e+06	4.73395e+06	5.08749e+06		1.2241e+06	238947	6.45992	0.00316351
P93664	Chlorophyll a-b binding protein, chloroplastic OS=Chlamydomonas reinhardtii GN=LI818r-1 PE=2 SV=1	35	6	27.5	5.05	2.84765e+06	5.12018e+06	4937026	4.7162e+06	4.78765e+06	5.91947e+06	0.836711	0.367235
E3SC57	60S ribosomal protein L3 (Fragment) OS=Chlamydomonas reinhardtii PE=2 SV=1	16	6	43.3	10.2	5.3775e+06	5.52539e+06	5.45276e+06	7.64738e+06	9.70505e+06	7.27312e+06	0.664174	0.0219565
A8JE35	Plastid ribosomal protein L3 OS=Chlamydomonas reinhardtii GN=PRPL3 PE=3 SV=1	28	5	27.8	10.26	4.27359e+06	4.26564e+06	4.99395e+06	4.01078e+06	3.0739e+06	4.6641e+06	1.15188	0.317162
Q84Y02	Chlorophyll a-b binding protein, chloroplastic OS=Chlamydomonas reinhardtii GN=Lhca PE=2 SV=1	40	6	26.2	8.1		2.69094e+06	4.22054e+06	1.03299e+06		1.53109e+06	2.69549	0.113983
A8HXT4	Pyruvate carboxylase (Fragment) OS=Chlamydomonas reinhardtii GN=PYC1 PE=4 SV=1	11	8	125.6	8.32	920226	832751	617308	1.02385e+06	463214	861236	1.00936	0.970973
A8JIE0	Chaperonin 20 OS=Chlamydomonas reinhardtii GN=CPN20 PE=3 SV=1	36	5	22.8	8.37	2.11767e+06	2.83675e+06	3.08942e+06	2.5676e+06	2.71165e+06	2.84009e+06	0.990702	0.937501
A8IBY2	Predicted protein (Fragment) OS=Chlamydomonas reinhardtii GN=CHLREDRAFT_111269 PE=4 SV=1	14	6	63.4	8.85	1.21937e+06	1.38198e+06	1.41671e+06	1.16466e+06	1.30261e+06	1.43739e+06	1.02904	0.723327
A8JG03	Isopropylmalate dehydratase, large subunit OS=Chlamydomonas reinhardtii GN=LEU1L PE=4 SV=1	20	6	52.8	7.31	397389	224117	224747	718753	950371	803052	0.342311	0.00366311
A8IZW6	Ribose-phosphate pyrophosphokinase OS=Chlamydomonas reinhardtii GN=RPPK2 PE=3 SV=1	20	5	44	8.78	675738		252131			542792	0.854719
A8J0R6	Predicted protein (Fragment) OS=Chlamydomonas reinhardtii GN=CHLREDRAFT_38643 PE=3 SV=1	11	6	80.8	5.74	1.21234e+06	820541	857384	889891	1.95392e+06	1.28683e+06	0.699715	0.284225
A8JAW4	Predicted protein OS=Chlamydomonas reinhardtii GN=CHLREDRAFT_139416 PE=4 SV=1	22	7	41.4	6.38	3.43453e+06	3.35918e+06	2.47794e+06	5.279e+06	7.55413e+06	5.23309e+06	0.513204	0.0237626
A8I8Z4	Ribosomal protein OS=Chlamydomonas reinhardtii GN=PRPL1 PE=3 SV=1	25	7	32.4	9.72	7.42005e+06	9.41961e+06	9.10765e+06	8.83871e+06	8.4451e+06	8.87377e+06	0.991961	0.917567
A8J431	Chlorophyll a-b binding protein, chloroplastic OS=Chlamydomonas reinhardtii GN=LHCSR3 PE=3 SV=1	37	6	28.2	4.98	2.01452e+06	457562	670247	1.27876e+06	1.28245e+06	2.23113e+06	0.655698	0.39768
A8JFJ2	Alanine-glyoxylate transaminase OS=Chlamydomonas reinhardtii GN=AGT1 PE=3 SV=1	18	5	46	8.54	2.95435e+06	2.74823e+06	2.78014e+06	2.72488e+06	2.34817e+06	2.5564e+06	1.11184	0.0876009
A8IMZ5	Mg-protoporphyrin IX chelatase OS=Chlamydomonas reinhardtii GN=CHLI1 PE=3 SV=1	23	8	45.4	6.33	6.55912e+06	5.78412e+06	5.69769e+06	6.95033e+06	4.36611e+06	6.25485e+06	1.02673	0.857755
A8J1S7	Bifunctional aspartate kinase/homoserine dehydrogenase OS=Chlamydomonas reinhardtii GN=AHD1 PE=4 SV=1	10	6	98.1	8.29	996042	954983	483641	1.02705e+06	1.0114e+06	1.0231e+06	0.795239	0.272725
Q75VY4	Chlorophyll a-b binding protein, chloroplastic OS=Chlamydomonas reinhardtii GN=LhcI-7 PE=3 SV=1	40	6	26.2	8.1	1.09873e+07	1.20185e+07	1.65761e+07	1.10598e+07	7.79685e+06	1.02112e+07	1.36171	0.150766
A8I4T2	Ribosomal protein OS=Chlamydomonas reinhardtii GN=RPL10a PE=3 SV=1	27	6	23.9	9.92	5.3657e+06	6.21344e+06	6.46434e+06	7.26953e+06	1.03752e+07	8.47926e+06	0.690687	0.0489578
A8J6A7	Adenylylphosphosulfate reductase OS=Chlamydomonas reinhardtii GN=MET16 PE=4 SV=1	18	5	46.4	8.19	2.47022e+06	7.98478e+06	2.71439e+06	2.49947e+06	4.71871e+06	2.6388e+06	1.33605	0.599103
A8HPS2	Sugar nucleotide epimerase OS=Chlamydomonas reinhardtii GN=SNE1 PE=4 SV=1	21	5	43.2	6.14	2.363e+06	1.84138e+06	2.07438e+06	1.8988e+06	2.28322e+06	1.98928e+06	1.01741	0.859896
A8J0R7	Isocitrate dehydrogenase [NAD] subunit, mitochondrial OS=Chlamydomonas reinhardtii GN=IDH2 PE=3 SV=1	25	6	38.5	7.77	1.86197e+06	2.19929e+06	2.08155e+06	2.05748e+06	2.63327e+06	2.39989e+06	0.866328	0.179156
Q66YD0	Chloroplast vesicle-inducing protein in plastids 1 OS=Chlamydomonas reinhardtii GN=VIPP1 PE=2 SV=1	24	6	31.6	9.38	1.04986e+06	883522	729118	1.20893e+06	1.91637e+06	1.27712e+06	0.60478	0.0759192
A8IUV7	60S ribosomal protein L13 OS=Chlamydomonas reinhardtii GN=RPL13 PE=3 SV=1	30	6	24.5	10.89	7.49344e+06	8.19923e+06	8.06003e+06	9.69043e+06	1.73312e+07	1.01142e+07	0.639617	0.147517
P12852	Oxygen-evolving enhancer protein 3, chloroplastic OS=Chlamydomonas reinhardtii GN=PSBQ PE=2 SV=1	31	7	21.8	9.58	3.94414e+07	3.24738e+07	30236585	3.24192e+07	2.89949e+07	3.90274e+07	1.01703	0.894693
O47027	30S ribosomal protein S2, chloroplastic OS=Chlamydomonas reinhardtii GN=rps2-1 PE=1 SV=1	13	5	63.1	10.95	496231	773085	750745	1.38091e+06	1.19048e+06	878658	0.585519	0.0496174
A8J709	Protein phosphatase 2A regulatory subunit OS=Chlamydomonas reinhardtii GN=CHLREDRAFT_131550 PE=4 SV=1	17	5	65.6	5.72	1.64778e+06	3.73199e+06	3.02996e+06	608938	1.14528e+06	1.2998e+06	2.75366	0.0508984
A8HVJ9	Photosystem II stability/assembly factor HCF136 (Fragment) OS=Chlamydomonas reinhardtii GN=CHLREDRAFT_112806 PE=4 SV=1	30	6	32.6	7.33	1.61915e+06	1.62193e+06	1.64814e+06	1.93121e+06	1.91046e+06	1.98004e+06	0.839827	0.000161848
A8IJ34	Methyltransferase OS=Chlamydomonas reinhardtii GN=SMT1 PE=3 SV=1	24	7	42.1	7.64	2.04768e+06	2.5926e+06	2.21763e+06	3.00382e+06	4.73374e+06	2.83112e+06	0.64889	0.120411
A8IVG0	2-oxoglutarate dehydrogenase, E1 subunit OS=Chlamydomonas reinhardtii GN=OGD1 PE=4 SV=1	6	4	116.8	7.21	448303	342159	343295	194455	232185	120483	2.07221	0.0152947
A8JCY4	Fructose-bisphosphate aldolase OS=Chlamydomonas reinhardtii GN=FBA1 PE=3 SV=1	25	7	42	8.54	840763	1.17002e+06	947011	959874	826236	1.05787e+06	1.04002	0.763882
A8IWK9	Pyruvate dehydrogenase E1 beta subunit OS=Chlamydomonas reinhardtii GN=PDH2 PE=4 SV=1	22	3	36.3	7.71	601892	1.70862e+06	2.49091e+06			1.11474e+06	1.43574
A8JDP4	Ribosomal protein L9 OS=Chlamydomonas reinhardtii GN=RPL9 PE=4 SV=1	32	5	21.5	9.89	2.68798e+06	3.03582e+06	2.87282e+06	2.32668e+06	2.95591e+06	2.4012e+06	1.1188	0.243218
A8J6J6	Acetyl-CoA acyltransferase OS=Chlamydomonas reinhardtii GN=ATO1 PE=3 SV=1	13	4	47.3	7.99	1.43763e+06	1.8636e+06	2.37574e+06	1.13391e+06	1.13799e+06	1.35028e+06	1.56728	0.0710323
A8J087	Vasa intronic gene OS=Chlamydomonas reinhardtii GN=VIG1 PE=4 SV=1	17	5	37.5	9.19	5.57087e+06	5.56197e+06	6.03712e+06	4.655e+06	6.24948e+06	4.49459e+06	1.115	0.367611
A8JG58	Predicted protein OS=Chlamydomonas reinhardtii GN=CHLREDRAFT_82920 PE=4 SV=1	15	7	76.7	5.97	2.39439e+06	1.77619e+06	2.08946e+06	1.91689e+06	3.05306e+06	2.39816e+06	0.849613	0.379856
A8HPL8	Dihydrolipoamide dehydrogenase OS=Chlamydomonas reinhardtii GN=DLD2 PE=3 SV=1	14	4	59.6	8.47	923714	890507	848472	851583	689110	764132	1.15527	0.0824737
A8IXD1	Flagellar associated protein, adenosine kinase-like protein OS=Chlamydomonas reinhardtii GN=FAP278 PE=4 SV=1	24	5	33.6	5.35	1.58594e+06	1.07238e+06	795486	2.32973e+06	2.10935e+06	1.61503e+06	0.570488	0.0505931
A8IM71	Coatomer subunit gamma OS=Chlamydomonas reinhardtii GN=COPG1 PE=3 SV=1	11	7	96.9	5.29	1.04008e+06	912701	1.18301e+06	967324	1.02211e+06	1.10748e+06	1.01255	0.890142
A8HVP2	Ribosomal protein S18 OS=Chlamydomonas reinhardtii GN=RPS18 PE=3 SV=1	43	6	17.6	10.59	8.7597e+06	6.8206e+06	6.43342e+06	1.07133e+07	1.57894e+07	9.25856e+06	0.615575	0.0952097
A8JFW4	1-deoxy-D-xylulose 5-phosphate synthase (Fragment) OS=Chlamydomonas reinhardtii GN=DXS1 PE=3 SV=1	12	6	76.2	7.18	3.84741e+06	2.79862e+06	2.66453e+06	3.07517e+06	2.8745e+06	3.00811e+06	1.03938	0.7716
A8JH60	Predicted protein OS=Chlamydomonas reinhardtii GN=TEF8 PE=4 SV=1	32	5	28.3	7.88	1.44097e+06	1.86032e+06	1.45511e+06	1.94554e+06	1.66459e+06	1.77841e+06	0.882691	0.257924
A8IKC8	Chlorophyll a-b binding protein, chloroplastic OS=Chlamydomonas reinhardtii GN=LHCA2 PE=3 SV=1	24	5	26.9	8.65	3.97215e+06	2.80746e+06	2.82434e+06	4.34421e+06	4.91941e+06	4.70755e+06	0.687412	0.0257631
A8JGI9	Ribosomal protein S7 OS=Chlamydomonas reinhardtii GN=RPS7 PE=4 SV=1	30	4	22.1	9.69	4.96718e+06	6.90524e+06	6.26626e+06	4.44895e+06	2.88793e+06	3.10018e+06	1.73791	0.0268239
Q94KV1	Phosphoglyceromutase OS=Chlamydomonas reinhardtii PE=2 SV=1	15	7	60.5	5.96	2.09478e+06	1.73215e+06	1.55682e+06	1.33012e+06	2.23905e+06	2.07193e+06	0.954379	0.802561
A8I5K1	Dynamin-related GTPase OS=Chlamydomonas reinhardtii GN=DRP1 PE=3 SV=1	12	5	67.6	6.96	253507	201901	230477	271383	174472	197000	1.06694	0.685037
A8J567	Ribosomal protein L7a OS=Chlamydomonas reinhardtii GN=RPL7a PE=4 SV=1	20	5	29.2	10.33	7.02189e+06	7.18663e+06	5.9931e+06	1.18873e+07	1.39075e+07	9.3836e+06	0.574262	0.0214101
A8HRZ4	Mitochondrial cytochrome c oxidase subunit 4, 13 kD OS=Chlamydomonas reinhardtii GN=COX4 PE=4 SV=1	29	3	19	5.27	3.51806e+06	3.14772e+06	3643526	1.35087e+06	1.32058e+06	1.24302e+06	2.63364	0.000151007
Q8HEB4	Cytochrome b-c1 complex subunit Rieske, mitochondrial OS=Chlamydomonas reinhardtii GN=risp PE=4 SV=1	13	3	28.5	7.8	947183	1.0704e+06	946298	353641	625109	636962	1.83441	0.011365
Q8HTL5	ATP synthase subunit b, chloroplastic OS=Chlamydomonas reinhardtii GN=atpF PE=1 SV=1	34	5	20.1	9.48	5.46635e+06	4.64867e+06	4.60958e+06	7.41412e+06	6.59867e+06	6.89506e+06	0.704262	0.00494811
Q39568	G-strand telomere binding protein 1 OS=Chlamydomonas reinhardtii GN=GBP1 PE=2 SV=1	31	5	24	7.3	1.04771e+07	1.04423e+07	9.63469e+06	1.10386e+07	1.17963e+07	1.02961e+07	0.922225	0.169463
A8JCQ8	Acetyl CoA synthetase OS=Chlamydomonas reinhardtii GN=ACS2 PE=3 SV=1	14	5	76.6	6.87	2.00524e+06	1.71608e+06	2.02357e+06
A8IXF1	ATP-sulfurylase OS=Chlamydomonas reinhardtii GN=ATS1 PE=4 SV=1	23	5	41.1	6.52	1.02795e+06	1.17883e+06	1.21001e+06	1.7213e+06	1.05985e+06	1.55658e+06	0.787692	0.211498
Q00471	Cytochrome b6 OS=Chlamydomonas reinhardtii GN=petB PE=1 SV=1	25	4	24.1	8.6	4.60711e+07	2.62136e+07	1.71407e+07	1.63504e+07	1.10097e+07	5.9665e+07	1.02758	0.965951
A8IZV9	Flagellar associated protein (Fragment) OS=Chlamydomonas reinhardtii GN=FAP102 PE=4 SV=1	6	3	81.9	8.32	6.28513e+06	3.12334e+06	5.43117e+06	6.64649e+06	7.84157e+06	5.71671e+06	0.734462	0.187718
A8IR98	Putative uncharacterized protein OS=Chlamydomonas reinhardtii GN=CHLREDRAFT_145156 PE=4 SV=1	23	6	37	8.46	1.01318e+06	1.37703e+06	1.43242e+06	1.04369e+06	1.00992e+06	909488	1.29008	0.105633
A8JHU0	Malate dehydrogenase OS=Chlamydomonas reinhardtii GN=MDH4 PE=3 SV=1	21	5	38.5	8.54	1.09443e+07	1.02178e+07	1.07573e+07	9.9951e+06	5.75272e+06	9.47932e+06	1.26528	0.174825
A8J2L0	Predicted protein OS=Chlamydomonas reinhardtii GN=CHLREDRAFT_149734 PE=4 SV=1	15	4	41	7.77	593003	1.50801e+06	1.50833e+06	400684	959843	1.31936e+06	1.34682	0.48751
A8JAL6	Plastid ribosomal protein L15 OS=Chlamydomonas reinhardtii GN=PRPL15 PE=3 SV=1	33	5	25.5	10.36	1.80719e+06	1.93965e+06	1.32952e+06	2.86511e+06	2.35582e+06	2.46143e+06	0.66078	0.0228774
Q9FEH5	Chlamyopsin 2 OS=Chlamydomonas reinhardtii GN=cop PE=2 SV=1	28	7	26.6	9.82	3.33946e+06	4.62487e+06	4.41537e+06	4.45288e+06	6.34401e+06	4.09417e+06	0.831351	0.356301
A8JDP6	Plastid ribosomal protein S13 OS=Chlamydomonas reinhardtii GN=PRPS13 PE=3 SV=1	26	3	18.5	10.73	1.05287e+06	1.32315e+06	1.37732e+06	1.19749e+06	1.32714e+06	1.14136e+06	1.02383	0.811718
A8JBX6	Nascent polypeptide-associated complex subunit beta OS=Chlamydomonas reinhardtii GN=CHLREDRAFT_193614 PE=3 SV=1	41	4	17.2	9.17	2.4644e+06	3.22039e+06	2.75997e+06	4.35356e+06	1.41976e+06	2.22975e+06	1.05519	0.878252
A8ICN7	Predicted protein OS=Chlamydomonas reinhardtii GN=CHLREDRAFT_111453 PE=3 SV=1	11	4	64.7	6.87	643708	398073	914575			321300	2.02963
A8JDV9	F1F0 ATP synthase gamma subunit OS=Chlamydomonas reinhardtii GN=ATP3 PE=3 SV=1	25	6	35.1	9.36	3.87793e+06	2.22927e+06	2.2294e+06	3.87691e+06	3.90378e+06	3.54446e+06	0.736115	0.150737
A8JGF8	Ribosomal protein S9, component of cytosolic 80S ribosome and 40S small subunit OS=Chlamydomonas reinhardtii GN=RPS9 PE=3 SV=1	23	5	22.1	10.45	7.39232e+06	5.29909e+06	5.45923e+06	6.2315e+06	8.8084e+06	7.60232e+06	0.801628	0.209902
A8IVR6	Pyruvate kinase OS=Chlamydomonas reinhardtii GN=PYK1 PE=3 SV=1	15	5	54.6	7.08	752725	916682	767681	1.13929e+06	1.09976e+06	1.13088e+06	0.723187	0.00442142
A8J9T5	Thiamine thiazole synthase, chloroplastic OS=Chlamydomonas reinhardtii GN=THI1 PE=3 SV=1	20	4	36.9	7.23	3.29944e+06	4.58738e+06	4.70867e+06	5.27757e+06	2.91014e+06	2.95455e+06	1.13043	0.619922
A8J4Q3	Ribosomal protein S10 OS=Chlamydomonas reinhardtii GN=RPS10 PE=4 SV=1	31	5	19.3	9.98	1.30774e+07	1.31309e+07	1.37081e+07	1.2562e+07	1.46127e+07	1.1719e+07	1.0263	0.718967
P36495	Uncharacterized membrane protein ycf78 OS=Chlamydomonas reinhardtii GN=ycf78 PE=3 SV=2	3	4	232.1	10.23	695625	624123	781172	630595	667616	579603	1.11881	0.226451
A8J768	Ribosomal protein S14 OS=Chlamydomonas reinhardtii GN=RPS14 PE=3 SV=1	47	5	16.3	10.32	9.56293e+06	8.73991e+06	8.32424e+06	1.09738e+07	1.57493e+07	9.63166e+06	0.732425	0.161672
A8IPI7	Hydroxypyruvate reductase OS=Chlamydomonas reinhardtii GN=HPR1 PE=3 SV=1	18	3	44.7	8.31	982641	752927	908403			676577	1.30262
A8IGY1	Ribosomal protein S13 OS=Chlamydomonas reinhardtii GN=RPS13 PE=3 SV=1	39	5	17.1	10.51	2.39571e+06	2.65037e+06	2.75072e+06	2.85803e+06	4.7624e+06	2.504e+06	0.770098	0.335406
A8ITU6	Predicted protein OS=Chlamydomonas reinhardtii GN=CHLREDRAFT_136279 PE=3 SV=1	19	6	41.2	6.93	1.47699e+06	1.86516e+06	1.56197e+06	1.31192e+06	1.52222e+06	1.24475e+06	1.20232	0.129584
A8IV40	Ferredoxin OS=Chlamydomonas reinhardtii GN=PETF PE=3 SV=1	29	2	13.2	5.17	1.22323e+07	1.9535e+07	2.34326e+07	5.80404e+06	1.47826e+07	8.13897e+06	1.92163	0.106086
A8IE23	Glucose-6-phosphate isomerase OS=Chlamydomonas reinhardtii GN=PGI1 PE=3 SV=1	17	8	71.8	7.74	769669	497731	378602	1.03832e+06	853366	1.2672e+06	0.521072	0.0388182
Q8LRU1	Ferritin OS=Chlamydomonas reinhardtii GN=Fer1 PE=2 SV=1	18	3	27.3	5.48	1.27205e+06	2.22639e+06	609918	1.22053e+06	1.93848e+06	1.07858e+06	0.969503	0.940183
A8J524	T-complex protein 1, beta subunit OS=Chlamydomonas reinhardtii GN=CCT2 PE=3 SV=1	16	5	56.9	5.55	1.5603e+06	2.42021e+06	3.01449e+06	698051		1.9526e+06	1.75932	0.255596
A8J513	Nucleosome assembly protein OS=Chlamydomonas reinhardtii GN=CHLREDRAFT_192162 PE=3 SV=1	19	5	37.4	4.39	2.37041e+06	2.4778e+06	2.44586e+06	2.36368e+06	2.63987e+06	2.2473e+06	1.00596	0.910736
A8HS48	40S ribosomal protein S3a OS=Chlamydomonas reinhardtii GN=CHLREDRAFT_168484 PE=3 SV=1	31	7	29.3	9.8	4.22612e+06	3.04456e+06	2.68259e+06	7.12709e+06	1.02866e+07	6.739e+06	0.412098	0.0176685
A8J8Z1	Phosphoglucomutase OS=Chlamydomonas reinhardtii GN=GPM1a|GPM1b PE=3 SV=1	13	6	64.5	7.5	1.3289e+06	1.09886e+06	1.07609e+06	2.11004e+06	1.99287e+06	1.67163e+06	0.606775	0.00794488
A8IRX5	GTP-binding nuclear protein OS=Chlamydomonas reinhardtii GN=RAN1 PE=3 SV=1	38	5	25.4	6.68	1.31523e+06	1.70715e+06	1.53151e+06	2.3627e+06	2.6571e+06	1.6171e+06	0.686148	0.102884
O24426	Actin-like protein OS=Chlamydomonas reinhardtii GN=ACT2 PE=3 SV=1	14	4	41.5	5.81				123908	1.16517e+06	312191
A8J5P7	Ubiquinol:cytochrome c oxidoreductase 50 kDa core 1 subunit OS=Chlamydomonas reinhardtii GN=QCR1 PE=4 SV=1	10	3	55	6.32	1.06605e+06	790401	853345	674239	934154	668047	1.19036	0.298553
A8J0B0	Inorganic pyrophosphatase OS=Chlamydomonas reinhardtii GN=CHLREDRAFT_137778 PE=3 SV=1	9	5	79.6	5.19	8.57796e+06	8.09596e+06	8.52454e+06	7.67283e+06	8.5297e+06	7.07823e+06	1.08237	0.226822
A8J646	Acetyl-CoA carboxylase OS=Chlamydomonas reinhardtii GN=CHLREDRAFT_184945 PE=3 SV=1	13	4	54.1	9.04	2.23603e+06	2.20335e+06	2.27539e+06	1.91796e+06	1.79069e+06	2.10633e+06	1.15474	0.0332131
A8JD45	Predicted protein OS=Chlamydomonas reinhardtii GN=CHLREDRAFT_178671 PE=4 SV=1	12	4	58.7	9.19	215304	243882	172352	145355		102673	1.6975	0.0694097
Q5S7Y5	Chloroplast triosephosphate isomerase OS=Chlamydomonas reinhardtii GN=TIM PE=1 SV=1	19	4	30	7.65	2.00943e+06	1.57953e+06	1.63429e+06	2.32985e+06	1.84445e+06	2.0713e+06	0.836311	0.154993
A8I748	Flagellar associated protein OS=Chlamydomonas reinhardtii GN=FAP113 PE=4 SV=1	19	4	37.7	8.44	2.53705e+06	2.0513e+06	2.21849e+06	2.12536e+06	590631	1.6749e+06	1.55022	0.16678
A8IEW6	UDP-D-glucuronic acid decarboxylase OS=Chlamydomonas reinhardtii GN=GAD1 PE=4 SV=1	24	5	36.8	7.68	744337	712433	402974	927870	1.16975e+06	1.20487e+06	0.563134	0.0260568
A8HSV0	Predicted protein OS=Chlamydomonas reinhardtii GN=CHLREDRAFT_182705 PE=4 SV=1	23	2	24.7	8.84	210409	1.12309e+06	730566
A8JC30	Sar-type small GTPase OS=Chlamydomonas reinhardtii GN=SAR1 PE=3 SV=1	43	5	21.9	7.42	798032	1.1651e+06	1.59922e+06	556344	574625	660845	1.98812	0.0650463
A8JEF7	3-ketoacyl-CoA-synthase OS=Chlamydomonas reinhardtii GN=KAS1 PE=3 SV=1	18	5	59.2	9.32	1.31861e+06	1.04771e+06	1.0066e+06	891926	501741	984037	1.41856	0.134648
A8JE34	Predicted protein OS=Chlamydomonas reinhardtii GN=CHLREDRAFT_179100 PE=4 SV=1	15	4	54.1	8.07	1.00336e+06	1.88161e+06	2.81323e+06			445471	4.2638
P22675	Argininosuccinate lyase OS=Chlamydomonas reinhardtii GN=ARG7 PE=2 SV=2	14	4	52	6.27	335543	187047	392710	119034	271407		1.56284	0.341311
A8IXU7	Phototropin OS=Chlamydomonas reinhardtii GN=PHOT PE=4 SV=1	10	4	81.4	8.47		247612	178059
A8J0R4	Acidic ribosomal protein P2 OS=Chlamydomonas reinhardtii GN=RPP2 PE=3 SV=1	50	5	10.9	4.88	1.83449e+07	1.38804e+07	1.31293e+07	1.80132e+07	2.28103e+07	1.63297e+07	0.793561	0.19554
A8IVU0	Ribosomal protein L13a OS=Chlamydomonas reinhardtii GN=RPL13a PE=3 SV=1	29	5	20.7	11.3	6.28268e+06	5.16916e+06	5.0345e+06	8.78359e+06	1.00019e+07	7.1466e+06	0.63575	0.0264406
A8HXS9	Isopropylmalate synthase (Fragment) OS=Chlamydomonas reinhardtii GN=LEU2 PE=4 SV=1	13	3	47.8	7.62	637118	577059	596276	553322	470813	539003	1.15822	0.0564721
A8JDV2	Predicted protein (Fragment) OS=Chlamydomonas reinhardtii GN=CHLREDRAFT_122124 PE=4 SV=1	26	3	18.1	4.6	2.12796e+06	1.62019e+06	1.69288e+06	1.80187e+06	2.20283e+06	2.37723e+06	0.852568	0.248985
A8IMN5	Carbamoyl phosphate synthase, small subunit OS=Chlamydomonas reinhardtii GN=CMPS1 PE=3 SV=1	11	4	49.5	8.43	2.09996e+06	1.39858e+06	1.53746e+06	1.74263e+06	2.56912e+06	1.52604e+06	0.862654	0.524114
A8IQC5	DnaJ-like protein OS=Chlamydomonas reinhardtii GN=DNJ1 PE=3 SV=1	14	4	46.5	7.21	1.04485e+06	877518	986158	609879	1.01041e+06	766130	1.21878	0.24071
A8JFY9	Serine glyoxylate aminotransferase OS=Chlamydomonas reinhardtii GN=SGA1a|SGA1b PE=3 SV=1	14	4	48.8	8.46	1.39871e+06	1.97125e+06	1.96389e+06	1.82496e+06	1.19915e+06	1.57433e+06	1.15993	0.403627
A8J290	Predicted protein (Fragment) OS=Chlamydomonas reinhardtii GN=CHLREDRAFT_104082 PE=3 SV=1	52	3	9	9.25	2.32694e+06	2.79444e+06	2.76123e+06	1.99709e+06	1.88519e+06	2.49277e+06	1.23648	0.104238
A8HQ74	T-complex protein, eta subunit OS=Chlamydomonas reinhardtii GN=CCT7 PE=3 SV=1	10	4	60.7	7.43	182473	223986	274280	219003	371006	433689	0.66498	0.173109
Q00914	Photosystem I iron-sulfur center OS=Chlamydomonas reinhardtii GN=psaC PE=1 SV=2	53	4	8.9	5.95	5.64163e+06	3.59555e+06	3326441	1.23451e+07	1.17406e+07	8.33914e+06	0.38747	0.0101793
A8IRT2	Small rab-related GTPase OS=Chlamydomonas reinhardtii GN=RABA1 PE=4 SV=1	27	4	24.2	5.91	302303	309941	290220	106277	170610	337761	1.46826	0.238035
A8IX80	Acetohydroxyacid dehydratase OS=Chlamydomonas reinhardtii GN=AAD1 PE=3 SV=1	9	5	64.2	7.59	3.43705e+06	3.06335e+06	3.26088e+06	3.86745e+06	4.56159e+06	3.12839e+06	0.84459	0.234089
A8HP06	Succinate dehydrogenase [ubiquinone] flavoprotein subunit, mitochondrial OS=Chlamydomonas reinhardtii GN=SDH1 PE=3 SV=1	11	3	68.8	6.71	1.12104e+06	115959	692723
A8HSU7	Ribosomal protein S16 OS=Chlamydomonas reinhardtii GN=RPS16 PE=3 SV=1	37	5	16	10.46	8.78212e+06	6.48142e+06	6.05026e+06	9.2611e+06	1.40585e+07	8.30719e+06	0.673916	0.156125
P23230	Cytochrome b6-f complex subunit 4 OS=Chlamydomonas reinhardtii GN=petD PE=1 SV=1	25	3	17.4	7.17	3.37012e+06	4.40356e+06	3.4289e+06	2.34577e+06	1.79929e+06	2.16699e+06	1.77479	0.0118247
A8I531	Mg-protoporphyrin IX chelatase OS=Chlamydomonas reinhardtii GN=CHLD PE=3 SV=1	8	4	82.6	5.8	346998	280224	190380	237323	305422	258639	1.02024	0.918512
A8J1T4	Dihydrolipoyl dehydrogenase OS=Chlamydomonas reinhardtii GN=GCSL PE=4 SV=1	13	4	52.4	8.24	598715	721317	926046	580524	797207	597584	1.13707	0.487431
A8J955	Kinesin-like calmodulin binding protein (Fragment) OS=Chlamydomonas reinhardtii GN=CHLREDRAFT_105722 PE=3 SV=1	6	4	130.9	5.97
A8JE83	Translocon-associated protein alpha subunit OS=Chlamydomonas reinhardtii GN=CHLREDRAFT_36756 PE=4 SV=1	19	2	27.1	8.98	1.41443e+06	1.32577e+06	974804	871098	507849	1.2013e+06	1.43979	0.191732
A8J129	Aspartate aminotransferase OS=Chlamydomonas reinhardtii GN=AST1 PE=4 SV=1	15	5	46.5	8.65	5.96053e+06	4.64261e+06	4.38983e+06	3.59477e+06	3.16909e+06	3.60077e+06	1.44655	0.0383971
Q763T6	UDP-sulfoquinovose synthase OS=Chlamydomonas reinhardtii GN=SQD1 PE=2 SV=1	12	4	52.8	8.72	161721	249638	203760	713117	308399	488819	0.407273	0.067395
A8JDN8	Plastid ribosomal protein S16 OS=Chlamydomonas reinhardtii GN=PRPS16 PE=3 SV=1	30	4	14.4	10.39	1.72664e+06	2.24087e+06	2.64622e+06	2.09447e+06	2.12183e+06	1.86911e+06	1.08682	0.560652
A8J597	Ribosomal protein L12 OS=Chlamydomonas reinhardtii GN=RPL12 PE=3 SV=1	33	4	17.6	9.06	5.39068e+06	6.92601e+06	7.56189e+06	5.54833e+06	6.0099e+06	5.20844e+06	1.1856	0.204526
A8JIN9	Histone H4 OS=Chlamydomonas reinhardtii GN=HFO43 PE=3 SV=1	53	5	11.1	11.36	7.13615e+06	3.68979e+06	3.34387e+06	1.28387e+07	2.07668e+07	9.7506e+06	0.326823	0.0497166
A8HUE0	Eukaryotic translation initiation factor 6 OS=Chlamydomonas reinhardtii GN=EIF6A PE=3 SV=1	37	5	26.3	4.63	1.93371e+06	1.36233e+06	1.65967e+06	1.1899e+06	1.25267e+06	1.42244e+06	1.2822	0.11209
A8J7F6	Dihydrolipoamide acetyltransferase component of pyruvate dehydrogenase complex OS=Chlamydomonas reinhardtii GN=DLA2 PE=3 SV=1	12	4	43.1	8.54	505867	775015	655389	889461	1.30408e+06	1.1998e+06	0.570608	0.029731
A8IQE3	Ribosomal protein L14 OS=Chlamydomonas reinhardtii GN=RPL14 PE=4 SV=1	38	5	15.3	10.33	8.56004e+06	6.46114e+06	5.66266e+06	1.27303e+07	1.69005e+07	1.11618e+07	0.507048	0.0250171
Q8LL91	Ferroxidase-like protein OS=Chlamydomonas reinhardtii GN=FOX1 PE=2 SV=1	4	3	122.7	5.39	932414	682218	653586	756720	661767	605852	1.12047	0.457272
A8J9Q1	Importin subunit alpha OS=Chlamydomonas reinhardtii GN=IPA1 PE=3 SV=1	12	4	61	5.73	666553	592108	631242	1.13335e+06	634641	1.03693e+06	0.673781	0.119127
A8IDP6	Calmodulin OS=Chlamydomonas reinhardtii GN=CAM1 PE=2 SV=1	40	5	18.3	4.42	4.27558e+06	4.25365e+06	4.77033e+06	2.68966e+06	4.00987e+06	3.42629e+06	1.31343	0.0644196
Q39615	Photosystem I reaction center subunit II, chloroplastic OS=Chlamydomonas reinhardtii GN=psaD PE=1 SV=1	33	5	21.3	10.3	1.26893e+07	1.63449e+07	1.54494e+07	1.43912e+07	1.08935e+07	1.46532e+07	1.11382	0.406965
A8JG56	L-ascorbate peroxidase OS=Chlamydomonas reinhardtii GN=CHLREDRAFT_165193 PE=3 SV=1	14	3	36.5	9.2	1.29084e+06	1.60141e+06	1.84051e+06	1.2744e+06	552381	1.23519e+06	1.54566	0.120757
A8JEP9	Coatomer subunit beta OS=Chlamydomonas reinhardtii GN=COPB1 PE=4 SV=1	8	5	103.9	6.28	436187	1.02936e+06	1.03033e+06	771201	1.01796e+06	1.15867e+06	0.846682	0.544878
A8I495	Obg-like ATPase 1 OS=Chlamydomonas reinhardtii GN=FAP204 PE=3 SV=1	20	6	43.7	6.99	2.23791e+06	2.28981e+06	2.71057e+06	2.16614e+06	1.21192e+06	1.42734e+06	1.50628	0.067324
A8IZS5	Glycine-rich RNA-binding protein OS=Chlamydomonas reinhardtii GN=CHLREDRAFT_184151 PE=4 SV=1	28	4	15.8	8.41	7.12148e+06	5.81451e+06	5.01055e+06	9.25334e+06	1.35421e+07	8.19482e+06	0.579103	0.067542
P07891	ATP synthase epsilon chain, chloroplastic OS=Chlamydomonas reinhardtii GN=atpE PE=1 SV=4	22	2	15.4	7.24	1.62709e+06	1.4362e+06	1.43143e+06	1.60567e+06	1.74392e+06	1.52644e+06	0.921797	0.23287
A8HX89	Cytochrome b-c1 complex subunit 7 OS=Chlamydomonas reinhardtii GN=QCR7 PE=3 SV=1	47	4	14	8.44	1.13965e+06	813918	427627	507485	1.7448e+06	719362	0.801306	0.673675
Q6QAY3	Mitochondrial F1F0 ATP synthase associated 19.5 kDa protein OS=Chlamydomonas reinhardtii GN=ASA7 PE=2 SV=1	22	3	22.2	9.55	948754	1.23718e+06	1.31576e+06	1.33444e+06	1.44871e+06	1.25616e+06	0.866905	0.22434
A8ISB0	Cysteine synthase OS=Chlamydomonas reinhardtii GN=OASTL4 PE=3 SV=1	22	4	36.8	7.77	78310.2	184010		415867	266349	265210	0.415315	0.0924409
A8JGP5	Ribulose bisphosphate carboxylase small chain OS=Chlamydomonas reinhardtii GN=CHLREDRAFT_108283 PE=3 SV=1	37	6	16.1	7.74	1.6588e+07	1.91428e+07	1.44398e+07	6.54064e+07	7.05341e+07	4.84206e+07	0.272133	0.00279426
Q8SAQ6	6-phosphogluconate dehydrogenase, decarboxylating OS=Chlamydomonas reinhardtii GN=gnd PE=2 SV=1	12	4	53.3	6	888305	879972	674617	785172	714621	747624	1.08698	0.421317
A8I5J8	Branched-chain-amino-acid aminotransferase OS=Chlamydomonas reinhardtii GN=BCA2 PE=3 SV=1	15	4	40.4	9.61	668918	731651	775177	985585	1.06983e+06	852119	0.748314	0.0258014
A8J355	Cystathionine gamma-synthase OS=Chlamydomonas reinhardtii GN=CGS1 PE=3 SV=1	11	4	50.7	7.59	580215	416362	494690	818246	1.02139e+06	874188	0.549507	0.00608156
A8HPZ8	Oligoendopeptidase OS=Chlamydomonas reinhardtii GN=THO2 PE=3 SV=1	11	5	69.8	5.31	232599	253904	283571	218048	309312	342587	0.885197	0.452629
Q42687	ATP synthase delta chain, chloroplastic OS=Chlamydomonas reinhardtii GN=ATPD PE=1 SV=1	20	4	24	8.72	6.56823e+06	4.68614e+06	4.35658e+06	1.0276e+07	8.22754e+06	8.36982e+06	0.580907	0.0170469
A8J785	ATP synthase subunit b', chloroplastic OS=Chlamydomonas reinhardtii GN=ATPG PE=1 SV=1	23	4	22.5	9.39	3.07208e+06	3.44167e+06	2.91683e+06	3.98386e+06	2.22681e+06	2.79216e+06	1.04751	0.805048
Q93WN9	Gametolysin OS=Chlamydomonas reinhardtii GN=mmp1 PE=2 SV=1	10	4	69.7	7.44	500180	764382	958433	1.42196e+06	429850	1.13594e+06	0.744035	0.474588
A8J5Y7	Plastid ribosomal protein S6 OS=Chlamydomonas reinhardtii GN=PRPS6 PE=3 SV=1	18	2	19.1	9.52	1.5219e+06	1.62571e+06	1.70613e+06	1.37524e+06	1.65302e+06	1.46402e+06	1.08046	0.285181
A8IB25	40S ribosomal protein SA OS=Chlamydomonas reinhardtii GN=CHLREDRAFT_126059 PE=3 SV=1	11	3	30.7	5.16	2.13616e+06	2.03638e+06	1.73652e+06	1.1542e+06	1.02432e+06	2.1738e+06	1.35768	0.246697
A8JDL5	Peptidyl-prolyl cis-trans isomerase OS=Chlamydomonas reinhardtii GN=CYN20-3 PE=3 SV=1	17	2	21.2	9.35	1.37199e+06	2.33805e+06	1.4953e+06	1.16252e+06	847467	1.70416e+06	1.40149	0.274996
A8HZZ1	Threonine synthase OS=Chlamydomonas reinhardtii GN=THS1 PE=4 SV=1	11	4	54.4	8.37	573200	540418	549928	1.34915e+06	1.54737e+06	1.02061e+06	0.424685	0.00815669
A8ICV4	Photosystem I 8.1 kDa reaction center subunit IV OS=Chlamydomonas reinhardtii GN=PSAE PE=4 SV=1	34	2	10.8	10.13	2.82515e+06	3.19883e+06	3.14021e+06	2.77923e+06	3.15421e+06	3.50889e+06	0.970543	0.719495
A8JK20	Predicted protein (Fragment) OS=Chlamydomonas reinhardtii GN=CHLREDRAFT_110360 PE=4 SV=1	51	3	10.7	9.25	2.71706e+06	4.93207e+06	4.19915e+06	1.23569e+06	1.17685e+06	2.37122e+06	2.47677	0.0360788
A8JF87	Predicted protein OS=Chlamydomonas reinhardtii GN=APE1 PE=4 SV=1	24	4	29.6	8.84	678423	1.09782e+06	1.05472e+06	424382	446674	354111	2.31068	0.0170563
A8HWY2	Histone H3 (Fragment) OS=Chlamydomonas reinhardtii GN=HTR14 PE=3 SV=1	29	2	15.1	11.02	7.59595e+06	5.84613e+06	175233	9.39694e+06	1.42619e+07	8.20954e+06	0.427299	0.104409
A8JF17	Bi-ubiquitin, major isoform OS=Chlamydomonas reinhardtii GN=UBQ1a|UBQ1b PE=4 SV=1	56	4	17.2	7.4	6.27901e+06	5.96371e+06	5.31998e+06	8.48133e+06	1.11486e+07	8.31373e+06	0.628504	0.0227192
A8J3U9	Mitochondrial ATP synthase subunit 5, OSCP subunit OS=Chlamydomonas reinhardtii GN=ATP5 PE=3 SV=1	23	4	25.9	7.37	1.4644e+06	1.66826e+06	1.4721e+06	1.79543e+06	1.65083e+06	1.35562e+06	0.95895	0.675174
A8IVE2	Ribosomal protein L7 OS=Chlamydomonas reinhardtii GN=RPL7 PE=4 SV=1	16	4	30.4	10.42	6.10232e+06	6.11623e+06	5.86687e+06	7.75579e+06	1.12996e+07	5.95344e+06	0.723161	0.216105
A8I0V1	Aspartokinase OS=Chlamydomonas reinhardtii GN=ASK1 PE=3 SV=1	12	4	58.4	7.88	273071	230871	236958	113257	102716	141861	2.07051	0.00192169
A8J1C1	Ubiquitin-activating enzyme E1 OS=Chlamydomonas reinhardtii GN=UBA1 PE=3 SV=1	9	6	114.2	5.5	885037	710040	771717	331464	581375	762865	1.41242	0.163487
A8JHB7	Predicted protein OS=Chlamydomonas reinhardtii GN=CHLREDRAFT_140509 PE=4 SV=1	12	4	64.4	9.07
Q19VH4	AGG4 OS=Chlamydomonas reinhardtii GN=CHLREDRAFT_182581 PE=2 SV=1	27	4	21.4	7.06	973624	651936	728410	1.07879e+06	1.2325e+06	865977	0.740879	0.129172
A8ICT1	Ribosomal protein L30 OS=Chlamydomonas reinhardtii GN=RPL30 PE=3 SV=1	54	4	12	9.54	850844	1.23877e+06	893492	922799	3.27578e+06	916740	0.583171	0.421784
A8IBN3	Predicted protein OS=Chlamydomonas reinhardtii GN=CHLREDRAFT_186253 PE=3 SV=1	10	4	50.9	6.19	838077	355211	383226	758731	1.2666e+06	1.30895e+06	0.47282	0.068082
A8J9X1	Mitochondrial F1F0 ATP synthase, delta subunit OS=Chlamydomonas reinhardtii GN=ATP4 PE=3 SV=1	18	2	21.2	4.86	738999	735247	824330	395215	337714	427105	1.98147	0.000631885
A8HRF8	Eukaryotic translation initiation factor 3 subunit A OS=Chlamydomonas reinhardtii GN=EIF3A PE=3 SV=1	6	4	97.1	8.97	442878	750475	753270	278395	516690	372443	1.6673	0.104602
A8IP37	Flagellar associated protein OS=Chlamydomonas reinhardtii GN=FAP224 PE=4 SV=1	12	3	47.2	5.59	634153	1.11074e+06	1.55604e+06	852419	515878	894202	1.45898	0.30128
A8I980	Delta-aminolevulinic acid dehydratase OS=Chlamydomonas reinhardtii GN=ALAD PE=3 SV=1	13	4	43	7.96	3.24179e+06	2.53109e+06	2.49681e+06	3.60538e+06	2.41724e+06	3.37673e+06	0.879815	0.437971
Q94ET8	LCI5 OS=Chlamydomonas reinhardtii GN=Lci5 PE=4 SV=1	39	5	32.7	12.13	3.40295e+07	2.89641e+07	2.28911e+07	4.41658e+07	4.08155e+07	5.03851e+07	0.634461	0.0180949
A8IIP9	T-complex protein 1, alpha subunit OS=Chlamydomonas reinhardtii GN=CCT1 PE=3 SV=1	11	3	59.3	5.58	934969	922481	264472	971724	368550	575136	1.10782	0.82008
A2BCY1	Chloroplast nucleosome assembly protein-like (Fragment) OS=Chlamydomonas reinhardtii GN=cnapl PE=2 SV=1	14	4	39.4	4.68	1.31607e+06	1.34016e+06	1.26006e+06	984020	1.80116e+06	1.20942e+06	0.980397	0.920223
A8IKE6	OEE2-like protein of thylakoid lumen OS=Chlamydomonas reinhardtii GN=PSBP3 PE=4 SV=1	25	4	23.6	9.41	1.46239e+06	2.96873e+06	3.75425e+06	2.22513e+06	1.7696e+06	1.06146e+06	1.61888	0.238146
P50881	60S ribosomal protein L11 OS=Chlamydomonas reinhardtii GN=RPL11 PE=2 SV=1	21	3	19.5	9.95	991403	260456	245127	2.22588e+06	4.93877e+06	2.1219e+06	0.161199	0.0529597
A8HVK4	Ribosomal protein S27a OS=Chlamydomonas reinhardtii GN=RPS27a PE=4 SV=1	20	2	19.5	9.89	3.46749e+06	4.51892e+06	4164226	3.1553e+06	3.51412e+06	3.20988e+06	1.22991	0.0824332
A8I8V6	Prohibitin OS=Chlamydomonas reinhardtii GN=PHB1 PE=4 SV=1	16	4	33.5	9.54	922296	961221	1.14095e+06	779742	1.02789e+06	754181	1.1806	0.234422
A8JIJ1	Subunit of exon junction complex OS=Chlamydomonas reinhardtii GN=UAP56 PE=4 SV=1	17	6	48.8	6.16	1.55666e+06	2.36044e+06	1.73772e+06	2.64953e+06	3.11694e+06	2.01769e+06	0.726453	0.151343
A8I901	Coatomer subunit delta OS=Chlamydomonas reinhardtii GN=COPD1 PE=3 SV=1	8	3	55.9	5.52	186340	206380	120270	356265	236394	219426	0.631696	0.118585
A8J4M8	Predicted protein OS=Chlamydomonas reinhardtii GN=CHLREDRAFT_149978 PE=4 SV=1	37	3	18.7	11.02	1.26429e+06	1.25727e+06	1.31276e+06	1.16892e+06	1.3526e+06	1.04048e+06	1.07645	0.380747
A8HUK0	Peptidylprolyl isomerase OS=Chlamydomonas reinhardtii GN=FKB12 PE=4 SV=1	49	3	11.7	6.55	813616	998920	593915	940354	511039	1.03207e+06	0.968991	0.903455
A8IXQ5	Predicted protein OS=Chlamydomonas reinhardtii GN=CHLREDRAFT_183959 PE=4 SV=1	12	3	37	8.41	1.37985e+06	962347	1.2046e+06	1.1239e+06	815969	1.38219e+06	1.06765	0.7315
A8IN92	Mitochondrial cytochrome c oxidase subunit OS=Chlamydomonas reinhardtii GN=COX12 PE=4 SV=1	29	2	17.2	5.03	325452	879329	862884	318194	262534	196937	2.65881	0.0810763
O22547	Acetolactate synthase OS=Chlamydomonas reinhardtii PE=2 SV=1	6	3	74	7.42	528221	274799	441241	636679	911153	508675	0.605036	0.125408
A8J9S7	Isocitrate dehydrogenase [NADP] OS=Chlamydomonas reinhardtii GN=IDH3 PE=3 SV=1	9	4	53.6	8.88	3.26817e+06	3.08092e+06	3.08989e+06	1.12091e+06	1.21135e+06	952859	2.87326	2.98376e-05
A8HVY8	NADH oxidase OS=Chlamydomonas reinhardtii GN=CHLREDRAFT_134305 PE=4 SV=1	7	3	64	8.75	590335	417832	492294	784079	424359	871619	0.721355	0.255439
A8JCC6	Acidic ribosomal protein P1 OS=Chlamydomonas reinhardtii GN=RPP1 PE=3 SV=1	45	2	10.9	4.46	3.33688e+06	2.50927e+06	2.44945e+06	539925	199356	650046	5.97094	0.0019064
A8I751	Predicted protein (Fragment) OS=Chlamydomonas reinhardtii GN=CHLREDRAFT_93758 PE=4 SV=1	7	3	49.5	4.96	2.81227e+06	2.94515e+06	2.50254e+06	3.41965e+06	1.4991e+06	2.16576e+06	1.16592	0.53507
A8J3L5	Peptidylprolyl isomerase OS=Chlamydomonas reinhardtii GN=FKB16-2a|FKB16-2c|FKB16-2b PE=4 SV=1	30	3	16.3	9.76	1.75931e+06	2.88622e+06	3.09589e+06	1.99195e+06	1.82261e+06	1.49492e+06	1.45804	0.139156
A6Q0K5	Calvin cycle protein CP12, chloroplastic OS=Chlamydomonas reinhardtii GN=CP12 PE=1 SV=2	45	3	11.4	5.12	749893	1.15345e+06	2.46766e+06	629146	1.17131e+06	1.44395e+06	1.34724	0.546805
A8HRS5	10-formyltetrahydrofolate synthetase OS=Chlamydomonas reinhardtii GN=CHLREDRAFT_127560 PE=4 SV=1	11	4	62.3	8.94	627158	428967	360840	448945	449793	382857	1.10563	0.615138
A8HSU1	Predicted protein OS=Chlamydomonas reinhardtii GN=CHLREDRAFT_187951 PE=4 SV=1	21	4	26.2	8.1	1.181e+06	1.10812e+06	1016884	1.57299e+06	1.5972e+06	1.46783e+06	0.712804	0.00199918
A8JBC6	Pyruvate dehydrogenase E1 beta subunit OS=Chlamydomonas reinhardtii GN=PDH1a|PDH1b PE=4 SV=1	14	3	38.1	5.76	1.22245e+06	1.09937e+06	974430	714219	643479	661481	1.63247	0.00468085
A8IIK4	Chloroplast stem-loop-binding protein OS=Chlamydomonas reinhardtii GN=CSP41a PE=4 SV=1	15	5	48	9.55	1.1254e+06	1.13296e+06	1.18726e+06	1.1436e+06	884202	1.23482e+06	1.05609	0.598503
A8IAK4	Predicted protein OS=Chlamydomonas reinhardtii GN=CHLREDRAFT_166227 PE=4 SV=1	19	4	40.6	6.47	216268	991701	1.0911e+06	150755	165154	156283	4.86891	0.0924633
A8HQJ5	Predicted protein OS=Chlamydomonas reinhardtii GN=TEF30 PE=4 SV=1	14	3	39.9	9.26	600846	793149	883378	616590	505057	654811	1.28197	0.152503
Q39617	Protochlorophyllide reductase, chloroplastic OS=Chlamydomonas reinhardtii GN=PORA PE=3 SV=1	11	3	41.8	9.42	1.08787e+06	1.23971e+06	912278	1.70848e+06	1.37443e+06	1.27749e+06	0.74302	0.081422
A8I7P5	Magnesium chelatase subunit H OS=Chlamydomonas reinhardtii GN=CHLH1 PE=4 SV=1	4	4	154.2	5.81	688876	832263	757613	693433	451902	590441	1.31281	0.0900068
A8J8V6	Predicted protein OS=Chlamydomonas reinhardtii GN=CHLREDRAFT_192935 PE=4 SV=1	10	3	65	5.71	522713		514121	283396	318279		1.72325	0.00674658
A8JHR9	Glyceraldehyde-3-phosphate dehydrogenase OS=Chlamydomonas reinhardtii GN=GAP1a|GAP1b PE=3 SV=1	14	4	39.7	8.95	3.29717e+06	4.22776e+06	4.65321e+06	693678	574221	1.50873e+06	4.38594	0.0032228
A8I5Q6	Predicted protein OS=Chlamydomonas reinhardtii GN=CGL56 PE=4 SV=1	14	3	58	9.38		105214	128696
P51821	ADP-ribosylation factor 1 OS=Chlamydomonas reinhardtii GN=ARF1 PE=2 SV=2	25	3	20.7	7.5	5.07908e+06	6.57185e+06	8.28981e+06	1.35996e+06	663796	2.09324e+06	4.84352	0.00653761
A8IW44	Plastid ribosomal protein L19 OS=Chlamydomonas reinhardtii GN=PRPL19 PE=3 SV=1	37	3	16.6	11.68	2.36694e+06	2.58058e+06	2.5746e+06	2.49639e+06	2.28604e+06	2.36718e+06	1.0521	0.253576
A8IRQ1	Ribose-5-phosphate isomerase OS=Chlamydomonas reinhardtii GN=RPI1 PE=3 SV=1	15	3	28.8	7.77	736104	1.18907e+06	676586	2.98063e+06	2.49142e+06	1.86051e+06	0.354824	0.0121391
A8HVN9	Protein kinase C binding protein OS=Chlamydomonas reinhardtii GN=CHLREDRAFT_167053 PE=4 SV=1	42	4	14.5	6.96	1.20217e+06	1.29772e+06	1.20932e+06	1.18527e+06	757712	1.17392e+06	1.19003	0.24219
A8J8M9	Ribosomal protein S20 OS=Chlamydomonas reinhardtii GN=RPS20 PE=3 SV=1	21	3	13.3	9.88	4.87535e+06	5.80346e+06	5.35701e+06	3.62201e+06	3.24766e+06	3.57646e+06	1.5351	0.00312594
A8IA86	Nucleolar protein, component of C/D snoRNPs OS=Chlamydomonas reinhardtii GN=NOP1 PE=3 SV=1	21	5	33	10.13	2.72862e+06	1.87542e+06	3.09122e+06	2.86617e+06	3.65716e+06	2.69162e+06	0.835085	0.339076
A8JFI7	Predicted protein (Fragment) OS=Chlamydomonas reinhardtii GN=CHLREDRAFT_122688 PE=4 SV=1	14	3	30.9	8.48	1.01574e+06	1.6822e+06	1.49311e+06	3.11947e+06	3.19092e+06	2.78118e+06	0.460981	0.00225544
A8IUL5	Importin beta OS=Chlamydomonas reinhardtii GN=IPB2 PE=4 SV=1	6	4	98	5.07	479383	812898	827623	717082	468340	216356	1.5123	0.262959
A8J239	Ribosomal protein L23a OS=Chlamydomonas reinhardtii GN=RPL23a PE=3 SV=1	40	5	16.4	10.14	691510	1.75566e+06	1.47644e+06	2.28138e+06	3.70591e+06	2.00635e+06	0.490843	0.0922358
A8IV12	Splicing factor OS=Chlamydomonas reinhardtii GN=SPL7 PE=4 SV=1	11	3	69.5	6.73	114160	161421	195451			120518	1.3028
A8IVJ7	NADH:ubiquinone oxidoreductase 76 kDa subunit OS=Chlamydomonas reinhardtii GN=NUOS1 PE=3 SV=1	9	3	78.3	7.88	390726	271200	248879	117109	255657	509996	1.03177	0.943155
A8IQV5	Eukaryotic translation initiation factor 3 subunit L OS=Chlamydomonas reinhardtii GN=CHLREDRAFT_128430 PE=3 SV=1	5	1	60.3	6.76	77712.3	109296	125382		55324.7		1.88217
A8JAP7	Inosine-5'-monophosphate dehydrogenase OS=Chlamydomonas reinhardtii GN=CHLREDRAFT_193467 PE=3 SV=1	15	4	53.6	8	739764	632055	636706	416677	658568	477796	1.29328	0.132999
A8HRZ0	Histone H1 OS=Chlamydomonas reinhardtii GN=HON1 PE=3 SV=1	11	2	27.3	10.24	814280	1.1364e+06	1.03163e+06	878921	1.34619e+06	1.12503e+06	0.890203	0.498591
A8HS59	Ribosomal protein L17 OS=Chlamydomonas reinhardtii GN=RPL17 PE=3 SV=1	24	5	21.1	10.33	3.57485e+06	3.02761e+06	2.47575e+06	6.17195e+06	6.93545e+06	4.81678e+06	0.506478	0.0133019
Q70DX8	Plastid ribosomal protein S1 OS=Chlamydomonas reinhardtii GN=S1 PE=2 SV=1	10	4	48.3	4.49	1.95603e+06	1.92693e+06	1.89363e+06	2.25912e+06	3.1573e+06	2.23998e+06	0.754479	0.107615
A8I274	26S proteasome regulatory subunit OS=Chlamydomonas reinhardtii GN=RPN6 PE=4 SV=1	15	4	45.9	5.68	100096	159716	170428		160627	139935	0.954302	0.829651
O64991	Tryptophan synthase (Fragment) OS=Chlamydomonas reinhardtii GN=MAA7 PE=2 SV=1	9	3	48.1	7.58	541592	811770	872507	478337	364218	317696	1.91844	0.0341263
A8J6Q7	Phospho-2-dehydro-3-deoxyheptonate aldolase OS=Chlamydomonas reinhardtii GN=SHKA1 PE=3 SV=1	11	4	55.7	7.94	469944	369548	443423	1.16727e+06	1.38701e+06	603834	0.406229	0.056501
A8HR39	Obg-like ATPase 1 OS=Chlamydomonas reinhardtii GN=CHLREDRAFT_168365 PE=3 SV=1	11	3	44.5	5.71	157901		426989	160651			1.82038
A8I403	Ribosomal protein S19 OS=Chlamydomonas reinhardtii GN=RPS19 PE=4 SV=1	28	4	17	9.96	3.57429e+06	4.29951e+06	3.67173e+06	3.86176e+06	6.15588e+06	3.65198e+06	0.844612	0.443493
P53498	Actin OS=Chlamydomonas reinhardtii PE=2 SV=1	14	4	41.8	5.48	4.78086e+06	4.81896e+06	4.6236e+06	4.81076e+06	2.80562e+06	3.74787e+06	1.25159	0.177008
Q8HTL3	50S ribosomal protein L23, chloroplastic OS=Chlamydomonas reinhardtii GN=rpl23 PE=3 SV=1	41	3	11.2	9.99	208312	107541	186443	894281	759361	595338	0.223344	0.00315139
A8IEH0	Mitochondrial phosphate carrier 1, minor isoform OS=Chlamydomonas reinhardtii GN=MPC1b|MPC1a PE=3 SV=1	12	3	34.1	8.98	596605	365914	514732	590240	975163	579507	0.688724	0.203622
A8HWE3	Histone H2B OS=Chlamydomonas reinhardtii GN=HTB9 PE=3 SV=1	29	4	16.6	9.88	8.57485e+06	7.89105e+06	6.4935e+06	1.25349e+07	2.1173e+07	1.17922e+07	0.504601	0.0707918
A8IZK3	Ribosomal protein L10 OS=Chlamydomonas reinhardtii GN=RPL10 PE=4 SV=1	20	4	26.2	10.1	6.89672e+06	5.56251e+06	5.47042e+06	6.35623e+06	8.03061e+06	6.04556e+06	0.87751	0.339376
A8JHB2	Iron-sulfur cluster assembly protein OS=Chlamydomonas reinhardtii GN=SUFD PE=4 SV=1	12	3	50.8	8.54	836195	841151	834033	614909	421452	613857	1.52185	0.0111507
O20029	30S ribosomal protein S9, chloroplastic OS=Chlamydomonas reinhardtii GN=rps9 PE=1 SV=1	25	4	21	9.74	2.41682e+06	2.21782e+06	2.56297e+06	2.48582e+06	2.70856e+06	2.9367e+06	0.885197	0.130909
A8HN92	Uridine 5'-monophosphate synthase OS=Chlamydomonas reinhardtii GN=PYR5 PE=3 SV=1	12	3	50.9	6.73	438268	437023	388798	350029	338637	442723	1.11729	0.295262
Q93Z22	Plasma membrane ATPase OS=Chlamydomonas reinhardtii GN=PMA2 PE=2 SV=1	4	3	117.2	6.3	368495	328854	90340.1	324203	391794	380889	0.718114	0.31298
A8J282	Peptidyl-prolyl cis-trans isomerase OS=Chlamydomonas reinhardtii GN=CYN20-1 PE=3 SV=1	27	5	23.6	9.16	656640	633142	878322	527402	347178	597904	1.47241	0.0984114
A8IQC1	60S ribosomal protein L27 OS=Chlamydomonas reinhardtii GN=RPL27 PE=3 SV=1	30	3	15.3	10.39	4.1842e+06	4.18117e+06	4.21311e+06	5.35106e+06	7.07521e+06	3.93146e+06	0.768962	0.238045
A2PZC1	Adrenodoxin reductase OS=Chlamydomonas reinhardtii GN=EZY10 PE=2 SV=1	9	3	56.1	6.42	1.01072e+06	921035	945028	1.05574e+06	1.02136e+06	966542	0.945177	0.210459
A8JJQ6	Histone H2B (Fragment) OS=Chlamydomonas reinhardtii GN=HBV2 PE=3 SV=1	29	4	16.5	9.85		611191	438411	304352	347878	331820	1.59992	0.0594735
A8J951	Ribosomal protein L21 OS=Chlamydomonas reinhardtii GN=RPL21 PE=4 SV=1	25	4	18.3	10.78	4.27711e+06	3.76184e+06	3.84935e+06	6.098e+06	5.79049e+06	5.19529e+06	0.695882	0.00498355
A8IVK1	Ribosomal protein L8 OS=Chlamydomonas reinhardtii GN=RPL8 PE=3 SV=1	16	3	28	10.73	8.25402e+06	8.04118e+06	7.83175e+06	7.93218e+06	9.1863e+06	6.91032e+06	1.00408	0.963358
A8HYJ1	Chloroplast outer envelope protein OS=Chlamydomonas reinhardtii GN=TOC34 PE=4 SV=1	16	4	44.5	4.83	255969	258633		308727	192316	273705	0.996328	0.984345
A8J3F8	Predicted protein OS=Chlamydomonas reinhardtii GN=CHLREDRAFT_191517 PE=4 SV=1	18	4	35.4	8.54	767751	591717	705900	1.04379e+06	1.18525e+06	790409	0.684021	0.0657497
Q6IV67	Glycogen synthase kinase 3 OS=Chlamydomonas reinhardtii GN=GSK3 PE=2 SV=1	14	3	43.5	8.43	652285	1.25337e+06	916011	535905	403935	625863	1.80217	0.0869856
A8ITK6	Predicted protein OS=Chlamydomonas reinhardtii GN=TEF3 PE=4 SV=1	13	4	36	7.85	2.151e+06	1.37717e+06	1.30695e+06	2.33004e+06	3.03443e+06	2.20979e+06	0.638361	0.0707021
Q8LK22	Cytochrome c oxidase subunit OS=Chlamydomonas reinhardtii GN=COX90 PE=4 SV=1	46	4	11.7	7.18	1.42625e+06	739510	742477	1.21944e+06	1.95502e+06	961069	0.70323	0.336922
Q6V506	NADH:ubiquinone oxidoreductase 39 kDa subunit OS=Chlamydomonas reinhardtii GN=NUOA9 PE=2 SV=1	12	3	43.6	8.29	806983	719353	725232	420874	449689	322105	1.88784	0.00180404
Q6DN05	Betaine lipid synthase OS=Chlamydomonas reinhardtii GN=BTA1 PE=2 SV=1	9	4	75.7	8.59	984793	804629	589114	1.3648e+06	1.3965e+06	1.21545e+06	0.59811	0.0138521
A8IW49	Pyruvate, phosphate dikinase OS=Chlamydomonas reinhardtii GN=PPD2 PE=3 SV=1	6	4	103.7	7.44
A8J214	Pyruvate kinase OS=Chlamydomonas reinhardtii GN=PYK2 PE=3 SV=1	7	2	67	6.73	817559	554224	959523			449709	1.72801
Q8HTL2	50S ribosomal protein L2, chloroplastic OS=Chlamydomonas reinhardtii GN=rpl2 PE=3 SV=1	15	3	30.9	11.05	4.47368e+06	3.87915e+06	3.90542e+06	5.32837e+06	4.04296e+06	4.04065e+06	0.913977	0.459751
A8JI94	Ribosomal protein L22 OS=Chlamydomonas reinhardtii GN=RPL22 PE=4 SV=1	35	4	14.5	9.52	5.24013e+06	6.10011e+06	6.03175e+06	7.01436e+06	8.00641e+06	6.13281e+06	0.821231	0.106623
A8JHX0	Proliferating cell nuclear antigen OS=Chlamydomonas reinhardtii GN=PCN1 PE=3 SV=1	21	4	29.7	4.78		236882	97609.1	324018	165988	237984	0.689208	0.407874
A8J7C8	Lysine--tRNA ligase OS=Chlamydomonas reinhardtii GN=CHLREDRAFT_138493 PE=3 SV=1	7	3	66.8	5.83	313512	409245	442802	299301	387100	375249	1.09788	0.506344
A8JDG4	Monodehydroascorbate reductase OS=Chlamydomonas reinhardtii GN=MDAR1 PE=4 SV=1	11	3	44.7	7.44	207639	452824	268983	407846	197619	414156	0.91156	0.783742
A8I282	Predicted protein OS=Chlamydomonas reinhardtii GN=CHLREDRAFT_155606 PE=3 SV=1	15	3	31.2	5.49	582284	533839	593236	476586	382499	466837	1.28919	0.0217455
Q5W9T2	Lhc-like protein Lhl3 OS=Chlamydomonas reinhardtii GN=Lhl3 PE=2 SV=1	21	3	27.5	6.15	1.22332e+06	2.89482e+06	3.02053e+06	1.63907e+06	835254	1.46841e+06	1.81059	0.165449
A8J8V5	26S proteasome regulatory subunit OS=Chlamydomonas reinhardtii GN=RPN8 PE=4 SV=1	12	2	37	6.07	99085.5	455652	251142	83308.9		261973	1.55598	0.565461
A8J503	Plastid ribosomal protein L6 OS=Chlamydomonas reinhardtii GN=PRPL6 PE=3 SV=1	22	4	22.2	10.35	1.28073e+06	1.46486e+06	1.56943e+06	2.43212e+06	3.11007e+06	2.66348e+06	0.525859	0.00388117
Q08363	Cytochrome b559 subunit beta OS=Chlamydomonas reinhardtii GN=psbF PE=3 SV=2	89	2	5	10.29	6.00393e+06	4.37526e+06	3.91034e+06	6.27923e+06	4.39872e+06	7.0731e+06	0.804997	0.319413
A8HP61	Malonyl-CoA:acyl-carrier-protein transacylase OS=Chlamydomonas reinhardtii GN=CHLREDRAFT_101671 PE=4 SV=1	14	3	34	9.38	586975	426103	509017	755949	970243	980426	0.562361	0.0103777
A8I232	Eukaryotic initiation factor OS=Chlamydomonas reinhardtii GN=EIF2G PE=4 SV=1	12	4	50	8.65	110772	89725.3	122837	460182	1.13746e+06	364311	0.164802	0.0883206
A8J3Z3	50S ribosomal protein L31 OS=Chlamydomonas reinhardtii GN=PRPL31 PE=3 SV=1	35	3	14.7	9.85	2.02931e+06	3.12353e+06	2.3458e+06	2.17617e+06	1.22637e+06	2.58995e+06	1.25134	0.387551
A8HQW1	6-phosphogluconolactonase-like protein (Fragment) OS=Chlamydomonas reinhardtii GN=CHLREDRAFT_101528 PE=4 SV=1	24	4	27.1	8.29	1.26369e+06	1.14344e+06	1.91522e+06	1.84491e+06	2.07059e+06	1.13579e+06	0.855695	0.54709
A8JF05	Ribosomal protein L28 OS=Chlamydomonas reinhardtii GN=RPL28 PE=4 SV=1	21	3	19.5	10.83	5.23898e+06	4.58629e+06	4.41494e+06	4.82424e+06	5.26293e+06	4.61454e+06	0.968609	0.651313
A8JD42	Predicted protein OS=Chlamydomonas reinhardtii GN=CPLD20 PE=4 SV=1	10	3	46.5	8.28		213470	427097	175926	210550	155307	1.77349	0.188158
P15451	Cytochrome c OS=Chlamydomonas reinhardtii GN=CYC1 PE=3 SV=2	29	3	12	9.35	2.42226e+06	1.587e+06	1.26653e+06	2.5274e+06	4.40534e+06	2.42675e+06	0.563682	0.13559
A8IST1	Predicted protein (Fragment) OS=Chlamydomonas reinhardtii GN=CHLREDRAFT_38583 PE=4 SV=1	8	2	57.6	6.81
A8IJ79	E3 ubiquitin ligase OS=Chlamydomonas reinhardtii GN=SKP1 PE=3 SV=1	25	2	17.9	4.7		1.04064e+06		554693	630827	211705	2.23438
A8IKK7	Copper target 1 protein OS=Chlamydomonas reinhardtii GN=CTH1|CTH1B PE=3 SV=1	9	3	47.5	8.59	513973	111514	101229	779650	301071	744568	0.398137	0.149191
O24451	Envelope protein OS=Chlamydomonas reinhardtii GN=LIP-36G2 PE=2 SV=1	10	2	38	8.68				779904	89687.3	505150
A8JAV0	Predicted protein (Fragment) OS=Chlamydomonas reinhardtii GN=CHLREDRAFT_177670 PE=4 SV=1	14	3	34.8	9.07	231032	203907				113682	1.91296
A8IZY9	Cell wall protein pherophorin-C15 OS=Chlamydomonas reinhardtii GN=PHC15 PE=4 SV=1	14	2	19.1	8.7	1.23097e+06	2.34408e+06	2.31843e+06	1.85481e+06	781185	2.08297e+06	1.24889	0.511331
A8ILK1	Cilia- and flagella-associated protein 52 OS=Chlamydomonas reinhardtii GN=CFAP52 PE=1 SV=1	7	2	66.4	6.19	1.69827e+06	1.73418e+06	2.17132e+06	1.27498e+06	1.20754e+06	1.44672e+06	1.42617	0.0292539
A8IA18	Ribosomal protein L19 OS=Chlamydomonas reinhardtii GN=RPL19 PE=3 SV=1	19	3	23.4	11.28	1.42904e+06	611757	529339	2.9779e+06	5.02564e+06	1.75769e+06	0.2633	0.0737653
A8J6H7	Predicted protein OS=Chlamydomonas reinhardtii GN=CHLREDRAFT_192448 PE=4 SV=1	11	3	39	7.24	526602	489628	372283	435464	366437	489122	1.07551	0.608286
A8HNC0	Diaminopimelate decarboxylase OS=Chlamydomonas reinhardtii GN=DPD1 PE=3 SV=1	8	2	51.5	8.12	176564	165123	151279		204175	185282	0.843852	0.081609
Q9FQ96	Cytochrome c1 OS=Chlamydomonas reinhardtii GN=cyc1 PE=2 SV=1	15	3	33.8	6.1
A8JC21	Uroporphyrinogen decarboxylase OS=Chlamydomonas reinhardtii GN=UROD1 PE=3 SV=1	12	3	42.7	8.15	703308	510534		268514	432385	218705	1.97994	0.0719289
Q9ZTA7	Protoporphyrinogen oxidase OS=Chlamydomonas reinhardtii GN=Ppx1 PE=2 SV=1	12	4	59.8	9.58	133312	192366	185621	98871.7	183333	159998	1.15626	0.503203
A8JBL6	Predicted protein OS=Chlamydomonas reinhardtii GN=CHLREDRAFT_132158 PE=4 SV=1	10	3	73.9	9.1	257574	282124	205561
A8IYG2	Predicted protein OS=Chlamydomonas reinhardtii GN=CHLREDRAFT_190852 PE=4 SV=1	11	1	23	9.67
A8JDW2	Predicted protein OS=Chlamydomonas reinhardtii GN=CPLD31 PE=4 SV=1	18	3	26.6	6.57		100277		240299	297586	323055	0.34942
A8J7F9	Predicted protein OS=Chlamydomonas reinhardtii GN=CHLREDRAFT_131102 PE=3 SV=1	9	3	56	7.23
A8J841	Hydroxymethylpyrimidine phosphate synthase OS=Chlamydomonas reinhardtii GN=THICb|THICa PE=3 SV=1	6	3	70.4	6.06	888828	517155	677089	772184	1.04358e+06	826647	0.788323	0.241875
A8IH77	Subunit H of photosystem I OS=Chlamydomonas reinhardtii GN=PSAH PE=4 SV=1	28	3	14.1	10.11	6.45934e+06	6.63534e+06	6.61446e+06	6.5633e+06	8.15198e+06	5.41354e+06	0.979151	0.869007
A8IWL3	Predicted protein OS=Chlamydomonas reinhardtii GN=CHLREDRAFT_190448 PE=4 SV=1	6	3	64.2	5.59	710384	550371	518250	787714	1.06321e+06	785439	0.674796	0.0597217
A8HPJ7	Predicted protein (Fragment) OS=Chlamydomonas reinhardtii GN=CHLREDRAFT_116760 PE=4 SV=1	6	3	108.6	6.34
A8IML7	Hypothetical translation initiation factor (Fragment) OS=Chlamydomonas reinhardtii GN=EIF3X PE=4 SV=1	20	3	21.5	4.94	372696	352908	434565	246760	341207	273087	1.34738	0.05593
A8ITJ3	Iron-sulfur cluster assembly protein OS=Chlamydomonas reinhardtii GN=SUFC PE=4 SV=1	15	3	31	6.46	572023	841374	878562	476972	662769	408814	1.48006	0.113825
A8JCP5	NAD(P) transhydrogenase OS=Chlamydomonas reinhardtii GN=CHLREDRAFT_139758 PE=4 SV=1	5	3	112.3	6.89		85009	201994	70893.6	321524	55758.1	0.960571	0.963783
A8I7N8	3-isopropylmalate dehydrogenase OS=Chlamydomonas reinhardtii GN=LEU3b|LEU3a PE=3 SV=1	11	4	42.8	7.97	717429	558196	400081	693729	611226	765698	0.809265	0.265977
Q84X71	CR074 protein OS=Chlamydomonas reinhardtii GN=ANK22a|ANK22b PE=4 SV=1	15	3	38.4	4.46	197843	401718	281006
O63075	ATP synthase subunit a, chloroplastic OS=Chlamydomonas reinhardtii GN=atpI PE=3 SV=1	12	2	26.2	4.7	1.67245e+07	1.45753e+07	1.72993e+07	5.09742e+06	3.86075e+06	1.60601e+07	1.94255	0.118436
Q3HTK5	Pherophorin-C2 protein OS=Chlamydomonas reinhardtii PE=2 SV=1	4	3	85.8	5.47	1.4623e+06	1.31716e+06	1.48219e+06	2.72753e+06	4.98302e+06	2.70954e+06	0.408984	0.0533668
Q9S7V1	Coproporphyrinogen III oxidase OS=Chlamydomonas reinhardtii GN=Cpx1 PE=2 SV=1	15	4	41.4	8	588173	667902	929972	914360	115357	607894	1.3349	0.512439
Q84X70	CR084 protein OS=Chlamydomonas reinhardtii GN=CHLREDRAFT_54576 PE=4 SV=1	24	2	16.9	9.13
A8IXH4	EF-Hand domain-containing thioredoxin OS=Chlamydomonas reinhardtii GN=CHLREDRAFT_205510 PE=4 SV=1	12	3	40.2	5.06	193948	258543	230170	547145	590634	492519	0.418734	0.000745574
A8I8X8	ATP citrate lyase, subunit B OS=Chlamydomonas reinhardtii GN=ACLB1 PE=4 SV=1	6	2	57.3	8.25	148682	72769.3	72919.9			148051	0.662773
A8IJY7	Chaperonin 23 OS=Chlamydomonas reinhardtii GN=CPN23 PE=3 SV=1	21	3	25.7	8.32	186289	449383	475011	262446	195284	302749	1.4605	0.297064
A8IW47	Vacuolar ATP synthase subunit E OS=Chlamydomonas reinhardtii GN=ATPvE PE=3 SV=1	13	3	26.2	7.11	1.51864e+06	1.54034e+06	1.51967e+06	1.37803e+06	1.84162e+06	1.22887e+06	1.02925	0.825779
Q949J1	Soluble inorganic pyrophosphatase 2 OS=Chlamydomonas reinhardtii GN=ppa2 PE=1 SV=1	22	3	22.2	5.78	277770	429062	292846	125399	159586	244903	1.88658	0.0589206
Q84UB2	GMP synthetase OS=Chlamydomonas reinhardtii GN=GUA1 PE=3 SV=1	7	3	59.3	6.8	667355	467515	387102	541562	454628	423169	1.0723	0.724743
A8I9S6	Spliceosome component, nuclear pre-mRNA splicing factor OS=Chlamydomonas reinhardtii GN=PRP19 PE=4 SV=1	12	4	53.9	7.08	416609	523545	559255	513235	381216	519556	1.0604	0.670994
A8I4I7	Predicted protein OS=Chlamydomonas reinhardtii GN=CHLREDRAFT_166834 PE=4 SV=1	10	3	46	8.59		191857	144822	550709		329344	0.382567	0.138353
A8IVP1	Predicted protein OS=Chlamydomonas reinhardtii GN=CHLREDRAFT_190311 PE=4 SV=1	29	3	15.5	5.87	1.02125e+06	1.34506e+06	1.39306e+06	1.40131e+06	1.15469e+06	1.17272e+06	1.00822	0.945777
A8HXG5	10 kDa photosystem II polypeptide (Fragment) OS=Chlamydomonas reinhardtii GN=PSBR PE=4 SV=1	34	2	13	9.55	8.1001e+06	9.96899e+06	9.46498e+06	1.05961e+07	8.21913e+06	1.02403e+07	0.947637	0.61345
Q84X75	CR051 protein OS=Chlamydomonas reinhardtii GN=CHLREDRAFT_114298 PE=4 SV=1	10	3	33.1	9.69	2.0649e+06	2.2094e+06	1.77532e+06	3.00836e+06	2.78501e+06	2.55833e+06	0.724357	0.013546
Q6V9B3	NADH:ubiquinone oxidoreductase 24 kD subunit OS=Chlamydomonas reinhardtii GN=NUO5 PE=2 SV=1	13	3	30.6	8.21	1.20765e+06	926225	727488	1.23423e+06	1.39701e+06	1.16784e+06	0.753171	0.114005
A8JDE1	Histone H2B OS=Chlamydomonas reinhardtii GN=HTB22 PE=3 SV=1	29	4	16.6	9.88	940087	1.32725e+06	1.00272e+06	1.01081e+06	1.33204e+06	922085	1.00157	0.992594
A8IZX7	Flagellar associated protein OS=Chlamydomonas reinhardtii GN=FAP36 PE=4 SV=1	12	3	41.4	5.86	1.40697e+06	1.37782e+06	1.2786e+06	1.2937e+06	1.36123e+06	1.54583e+06	0.967298	0.61779
A8INS3	Predicted protein (Fragment) OS=Chlamydomonas reinhardtii GN=CHLREDRAFT_115042 PE=4 SV=1	18	3	22.8	5.57	1.05216e+06	1.0808e+06	1.15013e+06	927236	756764	853936	1.29361	0.0123032
A8JDN2	Adenylate kinase 3 OS=Chlamydomonas reinhardtii GN=ADK3 PE=3 SV=1	16	3	29.1	6.07	1.85426e+06	1.5115e+06	1.41235e+06	1.90264e+06	683839	1.75352e+06	1.10095	0.737566
A8J2W0	Glutamic-gamma-semialdehyde dehydrogenase OS=Chlamydomonas reinhardtii GN=GSD1 PE=3 SV=1	11	2	41	7.09
Q6J213	Chloroplast phytoene desaturase OS=Chlamydomonas reinhardtii GN=PDS PE=2 SV=1	9	4	62.8	7.88	1.42407e+06	164960		2.75746e+06	3.62444e+06	2.71659e+06	0.261972	0.034313
Q9FDV9	4-alpha-glucanotransferase OS=Chlamydomonas reinhardtii GN=STA11 PE=2 SV=1	8	2	65.8	8.47	618786	734279	265532			389626	1.38474
A8HME4	Ribosomal protein S2 OS=Chlamydomonas reinhardtii GN=RPS2 PE=3 SV=1	12	3	30.3	10.2	1.74685e+06	3.54775e+06	4087857	1.7903e+06	2.66891e+06	3.18276e+06	1.22775	0.516436
Q66YD3	Chloroplast DnaJ-like protein OS=Chlamydomonas reinhardtii GN=CDJ1 PE=2 SV=1	6	2	45	9.11	104707		100176	120218	171554		0.702207	0.233847
A8HP55	Ribosomal protein L5 OS=Chlamydomonas reinhardtii GN=RPL5 PE=3 SV=1	12	3	33.7	8.82	3.29434e+06	3.44124e+06	3.51959e+06	3.44512e+06	3.7172e+06	2.82212e+06	1.02711	0.757592
A8JE98	Heterogeneous nuclear ribonucleoprotein OS=Chlamydomonas reinhardtii GN=HNR1 PE=4 SV=1	16	3	31.3	6.11		161601	129178	510293	1.01937e+06	369749	0.229634	0.151763
A8JGK5	Eukaryotic translation initiation factor 3 subunit E OS=Chlamydomonas reinhardtii GN=EIF3E PE=3 SV=1	7	2	49.3	5.86	503550	458920	470184		207811	129203	2.83402	0.00281869
A8JIN6	Histone H2B OS=Chlamydomonas reinhardtii GN=HTB23 PE=3 SV=1	29	4	16.6	9.88		410256	285317		365686		0.951051
A8IAK1	Dynamin-related GTPase OS=Chlamydomonas reinhardtii GN=DRP2 PE=4 SV=1	5	2	86.5	8.62	1.18855e+06	455418	734486		319545	443508	2.07801	0.237722
A8J633	Prohibitin OS=Chlamydomonas reinhardtii GN=PHB2 PE=4 SV=1	11	2	31.2	6.84	272260	399907	263850	144525	297110	162604	1.54909	0.165211
A8J9Y1	Cytochrome b6-f complex iron-sulfur subunit OS=Chlamydomonas reinhardtii GN=PETC PE=4 SV=1	8	1	21.5	8.57	1.42624e+06	1.45704e+06	1.97381e+06	784198	584989	1.60452e+06	1.63334	0.15525
A2PZD2	NAD-dependent epimerase/dehydratase OS=Chlamydomonas reinhardtii GN=EZY22 PE=2 SV=1	13	4	35	6.87	734009	636753	653427	1.05619e+06	1.408e+06	1.06656e+06	0.573302	0.0136372
A8J6G0	Thylakoid lumenal protein OS=Chlamydomonas reinhardtii GN=CPLD44 PE=4 SV=1	13	2	25.7	9.01	259818	350490	137184	171097	112259	259982	1.37574	0.416995
A8I2T0	Ribosomal protein L27a OS=Chlamydomonas reinhardtii GN=RPL27a PE=3 SV=1	21	3	16.4	10.43	5.28054e+06	6.39067e+06	7.04488e+06	5.60493e+06	6.94905e+06	5.03059e+06	1.06435	0.648673
A8JH10	Predicted protein OS=Chlamydomonas reinhardtii GN=CHLREDRAFT_96369 PE=4 SV=1	25	2	14	10.95	839983	1.27708e+06	828874	797370	400759	906677	1.39962	0.25858
A8JHW7	Eukaryotic translation initiation factor 3 subunit K OS=Chlamydomonas reinhardtii GN=EIF3K PE=3 SV=1	21	3	24.2	7.71	357394	209959	180075	298690	477057	334956	0.672931	0.192025
A8I0I1	40S ribosomal protein S24 OS=Chlamydomonas reinhardtii GN=RPS24 PE=3 SV=1	26	3	15.1	10.62	2.13756e+06	1.20126e+06	1.34793e+06	3.58115e+06	4.64808e+06	3.45351e+06	0.401169	0.00813577
A8J4I2	SR protein factor OS=Chlamydomonas reinhardtii GN=RSZ22 PE=4 SV=1	17	2	22.1	11.22	723174	796655	639910	579794	761637	873450	0.975104	0.858666
A8IRT6	Seryl-trna synthetase OS=Chlamydomonas reinhardtii GN=SERRS2 PE=4 SV=1	8	2	52.7	5.96	224596	525562	437110	308543	408614	289885	1.17896	0.567765
A8I6P9	SEC61-beta subunit of ER-translocon (Fragment) OS=Chlamydomonas reinhardtii GN=SEC61B PE=4 SV=1	31	2	9.2	11.72	1.14684e+06	1.12969e+06	1.00492e+06	1.4334e+06	1.5367e+06	1.34553e+06	0.760365	0.00834023
A8J493	Ribosomal protein S15 OS=Chlamydomonas reinhardtii GN=RPS15 PE=3 SV=1	23	3	16.6	10.56	595074	564993	92752.8	1.4526e+06	3.88994e+06	885912	0.201145	0.151021
A8J387	Predicted protein OS=Chlamydomonas reinhardtii GN=CHLREDRAFT_119290 PE=3 SV=1	11	3	64.7	6.23	634448	371722	405822		249503	627493	1.07335	0.867076
A8J146	Guanosine nucleotide diphosphate dissociation inhibitor OS=Chlamydomonas reinhardtii GN=GDIC1 PE=3 SV=1	11	4	49.5	6.3	640278	741015	983426	752625	355521	845925	1.21015	0.492914
A8HQ77	Predicted protein OS=Chlamydomonas reinhardtii GN=CHLREDRAFT_129070 PE=3 SV=1	28	2	17.8	7.5	342278	242278	261772	218101	225422	204981	1.30505	0.101966
A8J7S1	Predicted protein OS=Chlamydomonas reinhardtii GN=CHLREDRAFT_192833 PE=4 SV=1	9	2	37.6	8.91	400712	957557	895938	627156		591053	1.23362	0.57668
A8HN02	Triose phosphate translocator OS=Chlamydomonas reinhardtii GN=APE2 PE=4 SV=1	8	3	43	9.95	2.62929e+06	3.1231e+06	2.96616e+06	3.50025e+06	3.28681e+06	3.08757e+06	0.882925	0.109982
A8JFZ7	Predicted protein OS=Chlamydomonas reinhardtii GN=CHLREDRAFT_132881 PE=4 SV=1	15	2	22.5	6.21	369321	741546	838876	541291	439157	722981	1.1446	0.645678
A8J3E4	Predicted protein OS=Chlamydomonas reinhardtii GN=CHLREDRAFT_191510 PE=4 SV=1	5	1	53	6.71
A8IWV9	Predicted protein (Fragment) OS=Chlamydomonas reinhardtii GN=MOT6 PE=4 SV=1	14	2	23.5	6.23	1.09226e+06	269422	444602	295407	220392	577698	1.65184	0.433033
A8IRE2	Proteasome subunit alpha type OS=Chlamydomonas reinhardtii GN=POA1 PE=3 SV=1	18	2	27.5	7.47	100598	410955	300956			74451.2	3.63777
A8IE32	75 kDa chloroplast membrane translocon OS=Chlamydomonas reinhardtii GN=TOC75 PE=4 SV=1	7	3	87.2	5.77
A8J0B3	Predicted protein OS=Chlamydomonas reinhardtii GN=CHLREDRAFT_148922 PE=4 SV=1	8	3	53.8	6.18				164048		103200
A8J1X8	Aspartyl-tRNA synthetase OS=Chlamydomonas reinhardtii GN=CHLREDRAFT_191617 PE=3 SV=1	6	3	60.2	5.83	134106			311153	431118	182691	0.434955
Q37304	ATP synthase subunit c, chloroplastic OS=Chlamydomonas reinhardtii GN=atpH PE=1 SV=1	50	1	8.1	4.91
A8ITH3	Predicted protein OS=Chlamydomonas reinhardtii GN=CHLREDRAFT_183437 PE=3 SV=1	15	2	33.2	6.25
A8JCR6	Acetolactate synthase, small subunit (Fragment) OS=Chlamydomonas reinhardtii GN=ALSS1 PE=4 SV=1	12	4	52.4	8.69	739304	518571	514829	348972	796132	861811	0.883298	0.682593
A8J4K4	Uroporphyrinogen-iii synthase OS=Chlamydomonas reinhardtii GN=UROS PE=4 SV=1	12	2	30.7	8.82	279966	208540	61480.5			157176	1.16639
Q39588	Carbonic anhydrase, alpha type OS=Chlamydomonas reinhardtii GN=CAH3 PE=1 SV=1	10	2	33.4	8.82	708387	627151	798202	929142	688035	751583	0.900783	0.420933
A8JH97	Predicted protein OS=Chlamydomonas reinhardtii GN=CHLREDRAFT_154370 PE=4 SV=1	7	2	53.9	5.24	425226	482322	550845	554953	642169	731039	0.756364	0.066296
A8J725	Predicted protein OS=Chlamydomonas reinhardtii GN=CHLREDRAFT_176621 PE=4 SV=1	5	3	69.9	6.55	141266	167763	128828	128502	94544.1	97407	1.36637	0.0685906
Q9M6D7	Apospory-associated protein C OS=Chlamydomonas reinhardtii PE=2 SV=1	13	2	36.7	6.65	726782	948743	779023	345549	289416	380880	2.41626	0.00265263
Q42683	Superoxide dismutase OS=Chlamydomonas reinhardtii PE=3 SV=1	16	3	26	9.47	1.81368e+06	2.37359e+06	2.18979e+06	2.12177e+06	3.28025e+06	1.68361e+06	0.900001	0.663729
Q8GV23	Nucleic acid binding protein OS=Chlamydomonas reinhardtii GN=Nab1 PE=1 SV=2	18	2	26.5	9.44	776568	826086	761592	420560	361984	608433	1.6997	0.0134599
A8HXM1	Mitochondrial ribosomal protein L29 OS=Chlamydomonas reinhardtii GN=MRPL29 PE=4 SV=1	25	2	14.9	11.12	1.35805e+06	1.39989e+06	1.28852e+06	1.41899e+06	1.45078e+06	1.51829e+06	0.922155	0.0597973
A2PZB5	UDP-glucose 4-epimerase like protein OS=Chlamydomonas reinhardtii GN=EZY4 PE=2 SV=1	15	2	24.8	5.82	813085	441096	483809	434629	848719	402659	1.03083	0.930108
A8HWZ6	Plastid ribosomal protein L13 OS=Chlamydomonas reinhardtii GN=PRPL13 PE=3 SV=1	12	2	24.5	10.2	512771	670783	868382	685244	725021	746033	0.951601	0.755708
A8J537	Catalase OS=Chlamydomonas reinhardtii GN=CAT1 PE=3 SV=1	10	4	56.1	7.34	265656	167604	226117	94643.5		158547	1.73618	0.123316
P11094	50S ribosomal protein L14, chloroplastic OS=Chlamydomonas reinhardtii GN=rpl14 PE=3 SV=1	20	2	13.4	10.26	2.02378e+06	1.46768e+06	1.19691e+06	2.39161e+06	1.34885e+06	1.53747e+06	0.888299	0.651079
A8JCK3	GTP binding protein TypA OS=Chlamydomonas reinhardtii GN=GBA1 PE=4 SV=1	5	2	74.2	6.68
A8IFN3	Predicted protein OS=Chlamydomonas reinhardtii GN=TEF7 PE=4 SV=1	13	2	24.2	9.89	892417	1.09799e+06	977713	855344	731153	1.52065e+06	0.955257	0.863179
A8IBU6	Nuclear ribonucleoprotein OS=Chlamydomonas reinhardtii GN=CHLREDRAFT_181880 PE=4 SV=1	10	2	35.9	6.6	225114	92937.3		111236	96604.4		1.53026	0.494405
A8JG73	Flagellar associated protein OS=Chlamydomonas reinhardtii GN=FAP162 PE=4 SV=1	17	3	19	4.67	2.90024e+06	1.60454e+06	1.17174e+06	4.39151e+06	6.71346e+06	4.0878e+06	0.373633	0.031613
A8HY08	Ribosomal protein L37a OS=Chlamydomonas reinhardtii GN=RPL37a PE=3 SV=1	29	2	10.3	10.45	337601	527065	450736	612514	932972	554498	0.626387	0.114408
A8I5A0	Predicted protein OS=Chlamydomonas reinhardtii GN=CPLD45 PE=3 SV=1	16	2	19.1	10.04	2.8951e+06	2.16704e+06	2.48937e+06	2.79868e+06	2.26029e+06	2.749e+06	0.967153	0.76884
A8J742	Predicted protein (Fragment) OS=Chlamydomonas reinhardtii GN=CHLREDRAFT_95661 PE=4 SV=1	16	2	26.2	6.64	192050	311048	328119			118896	2.33038
A8J9F3	Predicted protein OS=Chlamydomonas reinhardtii GN=CHLREDRAFT_139213 PE=3 SV=1	3	3	129.9	6.04	66691.7	408779	99193.6	5.53391e+06	7.32917e+06	5.23379e+06	0.0317549	0.000917241
A8IVZ9	Glutamine synthetase OS=Chlamydomonas reinhardtii GN=GLN2 PE=3 SV=1	10	3	41.3	7.49	948841	1.22854e+06	982219	1.72499e+06	1.51177e+06	1.42484e+06	0.677794	0.0162389
Q945T2	GrpE protein homolog OS=Chlamydomonas reinhardtii GN=CGE1 PE=2 SV=1	19	4	28	5.34	1.06922e+06	775395	1.20971e+06	1.55063e+06	1.75801e+06	1.57645e+06	0.625234	0.013171
A8IGE2	Predicted protein (Fragment) OS=Chlamydomonas reinhardtii GN=CHLREDRAFT_144281 PE=3 SV=1	14	3	32.3	5.31	401665	846526	620642	243182	217752	168922	2.96708	0.0338413
A8HWS8	Plastid ribosomal protein L28 OS=Chlamydomonas reinhardtii GN=PRPL28 PE=3 SV=1	19	4	21.9	9.91	454030	856765	1.02781e+06	1.76876e+06	2.106e+06	1.79053e+06	0.412795	0.00536373
A8HN52	Glutaredoxin, CGFS type OS=Chlamydomonas reinhardtii GN=GRX6 PE=4 SV=1	13	3	30.4	8.84	1.03307e+06	410196	945744	1.08824e+06	266992	900016	1.05931	0.894487
P42380	ATP-dependent Clp protease proteolytic subunit OS=Chlamydomonas reinhardtii GN=clpP PE=3 SV=1	8	2	59.5	6.71	414350	431370	165006	177177	152234	378054	1.42866	0.417405
A8ICC8	Inorganic pyrophosphatase OS=Chlamydomonas reinhardtii GN=IPY1 PE=4 SV=1	11	3	31.1	6.8	2.58636e+06	2.2729e+06	1.37544e+06	3.66443e+06	2.79693e+06	3.10207e+06	0.651931	0.066419
A8J0S5	Early light-inducible protein OS=Chlamydomonas reinhardtii GN=ELI4 PE=4 SV=1	13	2	29.8	6.2	80677.5	238995		168177		647539	0.391892	0.429407
A8J0N3	Nicotinate-nucleotide pyrophosphorylase [carboxylating] OS=Chlamydomonas reinhardtii GN=CHLREDRAFT_137676 PE=3 SV=1	7	1	33.5	5.68		224553
A8IVG4	Predicted protein (Fragment) OS=Chlamydomonas reinhardtii GN=CHLREDRAFT_147115 PE=4 SV=1	9	2	34.4	7.12	1.41489e+06			510090	378328	1.01192e+06	2.23365
A8JBP0	Serine/threonine-protein phosphatase OS=Chlamydomonas reinhardtii GN=CHLREDRAFT_193562 PE=3 SV=1	10	2	35.4	5.25
A8JDP0	Transmembrane 9 superfamily member OS=Chlamydomonas reinhardtii GN=CHLREDRAFT_195666 PE=3 SV=1	7	3	75.9	6.71	8.63998e+06	5.04408e+06	5274840	4.79533e+06	6.37508e+06	6.38061e+06	1.08022	0.731709
Q6RBZ0	Circadian RNA-binding protein CHLAMY 1 subunit C3 (Fragment) OS=Chlamydomonas reinhardtii PE=1 SV=1	14	3	37.7	8.38	125303	81828.8		126942	131976		0.799992	0.358295
Q8LKK4	Protofilament ribbon protein of flagellar microtubules OS=Chlamydomonas reinhardtii GN=RIB72 PE=2 SV=1	8	3	71.9	7.53		113546	127244
A8JHN9	Photosystem I reaction center subunit V (Fragment) OS=Chlamydomonas reinhardtii GN=PSAG PE=4 SV=1	18	2	13.1	10.48	1.54686e+07	1.32776e+07	1.35127e+07	1.3564e+07	1.4509e+07	1.29714e+07	1.02959	0.649856
A8HRV2	Predicted protein (Fragment) OS=Chlamydomonas reinhardtii GN=CHLREDRAFT_113915 PE=4 SV=1	7	2	55.5	7.44	522980			279645	611330	481646	1.14302
A8HM76	Proline oxidase (Fragment) OS=Chlamydomonas reinhardtii GN=CHLREDRAFT_146649 PE=4 SV=1	7	2	61.6	7.31	135214
A8J6A0	Small rab-related GTPase OS=Chlamydomonas reinhardtii GN=RABF1 PE=4 SV=1	14	2	22.1	7.14	612825	497356	452665	639010	111510	91962.8	1.85505	0.265016
A8HRP1	Predicted protein (Fragment) OS=Chlamydomonas reinhardtii GN=CHLREDRAFT_113924 PE=4 SV=1	27	2	14.6	7.39		164869	116441
A8HNJ8	Plastid ribosomal protein L18 OS=Chlamydomonas reinhardtii GN=PRPL18 PE=3 SV=1	21	2	15.8	9.95	1.17772e+06	1.54763e+06	1.46798e+06	1.05796e+06	549243	1.2261e+06	1.48002	0.12292
A8IL32	Photosystem I reaction center subunit XI OS=Chlamydomonas reinhardtii GN=PSAL PE=4 SV=1	23	2	20.3	9.25	457837	361560	151097	4.66322e+06	1.11723e+07	3.91106e+06	0.0491474	0.0533815
A8JF35	Gln-glu non-discriminatory tRNA synthetase OS=Chlamydomonas reinhardtii GN=GTS1 PE=3 SV=1	4	2	82.9	7.3	194644	213759	227333	140451			1.50879
A8IKD6	Mitogen-activated protein kinase OS=Chlamydomonas reinhardtii GN=MAPK6 PE=3 SV=1	10	2	42.5	7.8
A8HQT1	Protein disulfide isomerase OS=Chlamydomonas reinhardtii GN=PDI2 PE=3 SV=1	14	3	27.3	7.93	904426	1.16676e+06	1.06219e+06	1.28512e+06	1.056e+06	1.08559e+06	0.9144	0.403789
A8IS63	Methionine synthase reductase (Fragment) OS=Chlamydomonas reinhardtii GN=CHLREDRAFT_100777 PE=4 SV=1	3	1	68.2	7.96
A8ICB0	40 kDa translocon at mitochondrial outer envelope membrane OS=Chlamydomonas reinhardtii GN=TOM40 PE=4 SV=1	9	2	37.1	7.56	328939	310082	309415	335270	111807	293486	1.2807	0.371412
A8JAH1	Reticulon-like protein OS=Chlamydomonas reinhardtii GN=CHLREDRAFT_151947 PE=4 SV=1	17	4	38.2	9.26	962687	949199	879769	579745	276881	549904	1.98478	0.00981097
A8IKN8	Predicted protein OS=Chlamydomonas reinhardtii GN=CPLD30 PE=4 SV=1	13	2	24.2	9.45	251555			588679	878636	519853	0.37977
A8HW92	Eukaryotic translation initiation factor (Fragment) OS=Chlamydomonas reinhardtii GN=EIF3G PE=3 SV=1	11	2	31.3	9.11		180123	483861	266893	322009	100083	1.44557	0.523853
A8HQU3	Importin beta (Fragment) OS=Chlamydomonas reinhardtii GN=IPB1 PE=4 SV=1	3	1	90.5	4.84	730812	487170	329774			316019	1.63256
A8IHL3	NADH:ubiquinone oxidoreductase ND9 subunit OS=Chlamydomonas reinhardtii GN=NUO9 PE=3 SV=1	9	2	32.1	8.38	231819	96065.1	89536	270491	405201	294796	0.430114	0.0413964
A8J576	40S ribosomal protein S27 OS=Chlamydomonas reinhardtii GN=RPS27-A PE=3 SV=1	30	2	9.5	8.75	2.08667e+06	1.09046e+06	1.79342e+06	1.34573e+06	1.7543e+06	1.30332e+06	1.12881	0.595956
A8I0Y2	Ribosomal protein L35a OS=Chlamydomonas reinhardtii GN=RPL35a PE=4 SV=1	30	3	12.1	10.64	1.26045e+06	2.38472e+06	1.80856e+06	3.65587e+06	4.1749e+06	2.94492e+06	0.506114	0.0212135
A8J926	Fasciclin-like protein OS=Chlamydomonas reinhardtii GN=FAS7 PE=4 SV=1	1	1	134.8	5.48	320193	608841	392033			1.41678e+06	0.310815
A8I9I9	Rieske ferredoxin OS=Chlamydomonas reinhardtii GN=CHLREDRAFT_182093 PE=4 SV=1	19	3	15	9.33	784433	1.32582e+06	974462	2.37416e+06	2.61855e+06	2.24259e+06	0.426342	0.00200802
A8HMG7	Ribosomal protein L26 OS=Chlamydomonas reinhardtii GN=RPL26 PE=4 SV=1	15	3	16.5	10.58	3.10393e+06	3.63643e+06	3.50924e+06	2.28251e+06	3.31949e+06	2.31394e+06	1.29481	0.1077
Q75NZ3	Anion transporter OS=Chlamydomonas reinhardtii GN=LciA PE=2 SV=1	10	2	34.7	9.29	213227	295171	175423	600488	202374	559280	0.502019	0.16003
P48270	30S ribosomal protein S4, chloroplastic OS=Chlamydomonas reinhardtii GN=rps4 PE=1 SV=1	18	3	30	11.25	862452	516226	640331	839177	1.12446e+06	1.23246e+06	0.631712	0.0645471
A8IWJ5	Predicted protein OS=Chlamydomonas reinhardtii GN=CHLREDRAFT_117306 PE=3 SV=1	3	1	59.3	6.16	85560.3	666243	284934			472010	0.732144
A8HVM3	Predicted protein OS=Chlamydomonas reinhardtii GN=CHLREDRAFT_167047 PE=4 SV=1	4	2	77.5	6.34	1.17984e+06	1.5132e+06	1.27563e+06	497584	577262	945081	1.96476	0.0186687
A8HPN4	Plastid ribosomal protein S21 OS=Chlamydomonas reinhardtii GN=PRPS21 PE=4 SV=1	15	1	20.7	5.35	1.8656e+06	2.70448e+06	3.69569e+06	349513		1.76934e+06	2.60071	0.144413
A8J3D3	Histidinol phosphate aminotransferase OS=Chlamydomonas reinhardtii GN=HIS5 PE=3 SV=1	9	2	41.7	6.7				72354.1	110511	122884
A8HP72	Predicted protein OS=Chlamydomonas reinhardtii GN=CHLREDRAFT_183515 PE=4 SV=1	14	2	20.4	5.27
E9NQ93	Carbonic anhydrase OS=Chlamydomonas reinhardtii PE=2 SV=1	19	2	17.9	5.96
A8IWL4	Eukaryotic translation initiation factor 3 subunit I OS=Chlamydomonas reinhardtii GN=EIF3I PE=3 SV=1	10	3	36.6	6.47	438836	563513	715671	403192	488482	480960	1.25162	0.245006
Q6UP29	NADH:ubiquinone oxidoreductase 18 kD-like subunit OS=Chlamydomonas reinhardtii GN=NUOS4 PE=2 SV=1	23	3	20.6	9.7	457503	697899	577558	506067	427187	560713	1.15997	0.372935
A8HQG8	Protein phosphatase 2C-like protein OS=Chlamydomonas reinhardtii GN=PP2C4 PE=4 SV=1	4	1	45.7	5.39			1.76527e+06
Q76DI1	Matrix metalloprotease OS=Chlamydomonas reinhardtii GN=mmp3 PE=2 SV=1	5	3	70.9	7.28	404901	76236.2	681888	770230	740376	609866	0.548475	0.154098
A8J5K4	Nucleolar protein, component of C/D snoRNPs OS=Chlamydomonas reinhardtii GN=NOP56 PE=4 SV=1	7	3	55.7	9.03		588795	652112	496971	1.08185e+06	764204	0.794425	0.517479
A8J6L2	Deflagellation inducible protein OS=Chlamydomonas reinhardtii GN=DIP13 PE=4 SV=1	24	2	12.7	8.09	183498	233012	141096	99510.2			1.86783
A8HRZ9	Histone H2A OS=Chlamydomonas reinhardtii GN=CHLREDRAFT_187884 PE=3 SV=1	33	3	15.3	10.45	1.24028e+06	1.26584e+06	1.22327e+06	3.75038e+06	8.98767e+06	4.53673e+06	0.215887	0.0503854
A8HVP7	Plastid ribosomal protein L10 OS=Chlamydomonas reinhardtii GN=PRPL10 PE=4 SV=1	12	3	25.9	9.74	2.94776e+07	2.56308e+07	6.54907e+07	9.71597e+06	7.64808e+06	7.16697e+06	4.91619	0.0655062
A8IAE5	Predicted protein OS=Chlamydomonas reinhardtii GN=CHLREDRAFT_181988 PE=3 SV=1	9	1	24.4	9.38			143788			126249	1.13893
A8JHU2	60S ribosomal protein L36 OS=Chlamydomonas reinhardtii GN=RPL36 PE=3 SV=1	31	3	11.1	11.66	2.26861e+06	3.06269e+06	2.62923e+06	4.00628e+06	5.77674e+06	4.29589e+06	0.565422	0.0265096
A8I0H0	Flagellar associated protein, quinone reductase-like protein OS=Chlamydomonas reinhardtii GN=FAP191 PE=3 SV=1	14	3	28.2	7.65
A8IY85	1-deoxy-D-xylulose 5-phosphate reductoisomerase OS=Chlamydomonas reinhardtii GN=DXR1 PE=3 SV=1	5	1	45	7.83
A8HYP8	Low CO2 and stress-induced one-helix protein OS=Chlamydomonas reinhardtii GN=OHP1 PE=4 SV=1	16	1	16.1	9.64
A8IKZ2	Ribosomal protein L18 OS=Chlamydomonas reinhardtii GN=RPL18 PE=4 SV=1	17	2	20.9	11.17	603319	654458	258704	886747	509263	501923	0.799018	0.513911
A8J6E6	Predicted protein OS=Chlamydomonas reinhardtii GN=CHLREDRAFT_192416 PE=4 SV=1	11	2	39.9	9.1
A8IDN1	Chaperonin 10 OS=Chlamydomonas reinhardtii GN=CPN10 PE=3 SV=1	27	2	10.8	6.77	794561	1.03694e+06	1.10126e+06	742429	819506	755519	1.26551	0.100392
A8JBF2	Organellar elongation factor P OS=Chlamydomonas reinhardtii GN=EFP1 PE=3 SV=1	19	3	20.7	6.23	1.27581e+06	1.58049e+06	1.58747e+06	1.32541e+06	1.56549e+06	1.23657e+06	1.07663	0.499458
A8IWQ1	Plastid ribosomal protein S10 OS=Chlamydomonas reinhardtii GN=PRPS10 PE=3 SV=1	13	1	18.7	9.09		1.39126e+06	1.38479e+06	406808		283782	4.01983	0.00347156
A8JEV9	4-hydroxy-3-methylbut-2-enyl diphosphate reductase OS=Chlamydomonas reinhardtii GN=IDS1 PE=3 SV=1	7	2	51.7	6.65	185977				145087	238822	0.968861
A8JFZ2	Predicted protein OS=Chlamydomonas reinhardtii GN=CHLREDRAFT_194611 PE=4 SV=1	4	3	96.7	6.13		71674.5		261316	201111	318383	0.275385
A8J7X9	Cytochrome c peroxidase OS=Chlamydomonas reinhardtii GN=CCPR1 PE=3 SV=1	7	2	39.8	8.56	501614	519844	503502	539301	418043	487284	1.05561	0.493734
A8IYA1	Fe-assimilating protein 2 OS=Chlamydomonas reinhardtii GN=FEA2 PE=4 SV=1	10	2	38.8	7.8	694010
A8IBF6	Predicted protein OS=Chlamydomonas reinhardtii GN=CHLREDRAFT_186232 PE=4 SV=1	20	2	16	5.68	177840	129353	82250.5	260062	468854	233531	0.404638	0.0738272
A8I7F2	Predicted protein OS=Chlamydomonas reinhardtii GN=CHLREDRAFT_182514 PE=4 SV=1	13	2	21	9.44	483955	1.25646e+06	730698	990859	319376	974766	1.08145	0.854619
A8J989	Predicted protein OS=Chlamydomonas reinhardtii GN=CHLREDRAFT_193011 PE=4 SV=1	8	2	41.5	6.65	196574
A8IR87	26S proteasome regulatory subunit OS=Chlamydomonas reinhardtii GN=RPN12 PE=4 SV=1	9	2	29.3	5.39	721055	249730	770795	421632	264537	372636	1.64485	0.25723
P36437	Light-independent protochlorophyllide reductase subunit B OS=Chlamydomonas reinhardtii GN=chlB PE=3 SV=2	5	2	76.6	6.37
A8J3W1	Predicted protein OS=Chlamydomonas reinhardtii GN=CHLREDRAFT_184434 PE=4 SV=1	8	1	31	5.26	670875	575586	559752			241697	2.49102
A8IYJ6	Predicted protein OS=Chlamydomonas reinhardtii GN=CGL38 PE=4 SV=1	17	2	18	7.39	156370	59612.6		222673	278391	139289	0.50593	0.194966
A8J682	Protein translocase subunit SecA OS=Chlamydomonas reinhardtii GN=SECA1 PE=3 SV=1	4	3	113.5	7.77					185933	105344
A8JH83	Predicted protein OS=Chlamydomonas reinhardtii GN=CHLREDRAFT_194882 PE=4 SV=1	9	1	25.2	9.31
A8HMQ3	3,8-divinyl protochlorophyllide a 8-vinyl reductase OS=Chlamydomonas reinhardtii GN=DVR1 PE=4 SV=1	8	3	44.6	8.91	358633	131150	138603	215412	131394	278010	1.00571	0.989605
Q8RV61	Molybdenum cofactor carrier protein OS=Chlamydomonas reinhardtii GN=MCP PE=1 SV=1	35	2	16.5	6.3	151178	228703	138497
A8IHL6	Predicted protein OS=Chlamydomonas reinhardtii GN=CHLREDRAFT_156470 PE=4 SV=1	19	2	14.8	6.87	900122	696306	843198	628312	738763	776440	1.13814	0.259834
A8IQZ0	Predicted protein OS=Chlamydomonas reinhardtii GN=CHLREDRAFT_189165 PE=4 SV=1	8	2	36.2	9.66		123404	88628.4	74923.8	59072.1	70618.5	1.55438	0.0777233
A8I9J4	Nucleoredoxin 2 OS=Chlamydomonas reinhardtii GN=NRX2 PE=4 SV=1	9	3	50.8	4.97	126024		127573	243326	311286	276553	0.457664	0.00958114
A8HXD3	Prefoldin subunit 3 OS=Chlamydomonas reinhardtii GN=PFD1 PE=3 SV=1	14	2	21	5.2	2.61567e+06	2.80139e+06	2688224	2.63788e+06	2.99202e+06	2.56997e+06	0.988465	0.834663
A8IVN6	Translocase of outer mitochondrial membrane OS=Chlamydomonas reinhardtii GN=TOM20 PE=4 SV=1	16	2	21.7	5	473219	429650	471847	309103	554792	363474	1.12005	0.552655
Q6QAY4	Mitochondrial NADH:ubiquinone oxidoreductase 23 kDa subunit OS=Chlamydomonas reinhardtii GN=CHLREDRAFT_162765 PE=2 SV=1	16	2	23.4	8.81	1.12683e+06	1.41291e+06	1.35148e+06	763436	950018	911674	1.4823	0.0153282
A8HNG8	Uncharacterized lumenal polypeptide OS=Chlamydomonas reinhardtii GN=ULP1 PE=4 SV=1	14	1	12	10.84	509555	703364	486232	760891	823500	850361	0.697874	0.0292462
A8ICW5	Predicted protein OS=Chlamydomonas reinhardtii GN=CHLREDRAFT_186367 PE=4 SV=1	6	2	66.2	6.44
A8JI60	Type-II calcium-dependent NADH dehydrogenase OS=Chlamydomonas reinhardtii GN=NDA2 PE=4 SV=1	6	3	66.9	7.93	212007	164917	86766.9	152679	188365	182585	0.885534	0.628247
A8HQI5	COP9 signalosome subunit OS=Chlamydomonas reinhardtii GN=CSN2 PE=4 SV=1	5	1	50.4	6.39
A8JHU6	Geranylgeranyl diphosphate synthase OS=Chlamydomonas reinhardtii GN=GGPS PE=3 SV=1	11	2	37.4	7.15	119912	175612	228199	109952	196287	177142	1.08346	0.758117
A8J3A4	26S proteasome regulatory subunit OS=Chlamydomonas reinhardtii GN=RPN1 PE=4 SV=1	3	2	95.9	5.21	241160	194790	245075	269890	210146	196788	1.0062	0.962084
A8IEL6	SEC61-alpha subunit of ER-translocon OS=Chlamydomonas reinhardtii GN=SEC61A PE=3 SV=1	5	2	52.5	8.98				120713	225002	127395
A8I8Z1	6,7-dimethyl-8-ribityllumazine synthase OS=Chlamydomonas reinhardtii GN=CHLREDRAFT_186616 PE=3 SV=1	8	1	23.2	9.11	410673	728752	755568	559255	370152	470484	1.35367	0.252408
A8HN50	60S ribosomal protein L18a OS=Chlamydomonas reinhardtii GN=RPL18a PE=3 SV=1	16	3	21.4	10.4	1.71683e+06	1.98681e+06	1.75102e+06	4.02654e+06	4.46859e+06	3.14732e+06	0.468515	0.00656479
A5Z0S9	Intraflagellar transport protein 80 OS=Chlamydomonas reinhardtii PE=2 SV=1	2	1	85.6	7.33
A8JGS4	Acyl-coa-binding protein OS=Chlamydomonas reinhardtii GN=CHLREDRAFT_133008 PE=4 SV=1	37	2	9.9	7.17	148406	277782	302555
A8ISJ9	Predicted protein (Fragment) OS=Chlamydomonas reinhardtii GN=CHLREDRAFT_100930 PE=4 SV=1	9	1	24.7	8.51	367419	173688				103194	2.62181
A8JGD2	Mitochondrial NADH dehydrogenase OS=Chlamydomonas reinhardtii GN=NDA3 PE=4 SV=1	5	2	63.7	6.67	288640	349745	391653	110846		188054	2.29739	0.0275272
Q8LKI3	Inner membrane ALBINO3-like protein 2, chloroplastic OS=Chlamydomonas reinhardtii GN=ALB3.2 PE=2 SV=1	10	3	44.7	8.87
A8JG07	Asparagine synthase OS=Chlamydomonas reinhardtii GN=CHLREDRAFT_140252 PE=4 SV=1	8	3	64.9	6.67				138945	290257	109115
A8HMS5	Predicted protein OS=Chlamydomonas reinhardtii GN=CHLREDRAFT_172018 PE=4 SV=1	15	2	22.3	9.33		143645	348146
A8IA89	Histidinol dehydrogenase, chloroplastic OS=Chlamydomonas reinhardtii GN=HDH1 PE=3 SV=1	4	1	49.2	6.99
Q9S8U0	Photosystem I light-harvesting complex chlorophyll A/B protein, P18 (Fragment) OS=Chlamydomonas reinhardtii PE=1 SV=1	88	2	4.1	5.72	742962	413818		437298			1.32265
A8J9A9	Eukaryotic translation initiation factor 3 subunit F OS=Chlamydomonas reinhardtii GN=EIF3F PE=3 SV=1	9	2	31.6	6	452316	653972	691459	579610	604784	409530	1.12788	0.51943
A8J135	Predicted protein OS=Chlamydomonas reinhardtii GN=CHLREDRAFT_191310 PE=4 SV=1	5	1	46.8	6.46
A8J4L1	Predicted protein (Fragment) OS=Chlamydomonas reinhardtii GN=CHLREDRAFT_119356 PE=4 SV=1	6	2	44.6	6.02	696216	777593	780350	471886	935431	351932	1.28132	0.411351
A8IXU9	Predicted protein OS=Chlamydomonas reinhardtii GN=CGL30 PE=4 SV=1	14	2	28.8	8.88
A8IIK8	ER-located HSP110/SSE-like protein OS=Chlamydomonas reinhardtii GN=HSP70G PE=3 SV=1	3	2	119.5	5.34	223877	99894.2	158628	140493	80056.4	132798	1.36522	0.348387
A8JDN4	Plastid ribosomal protein S20 OS=Chlamydomonas reinhardtii GN=PRPS20 PE=3 SV=1	13	2	18.2	10.15	953170	368906	311604	2.02012e+06	2.05057e+06	1.68089e+06	0.28404	0.00440075
A8IIL1	Transmembrane 9 superfamily member OS=Chlamydomonas reinhardtii GN=CHLREDRAFT_127873 PE=3 SV=1	4	2	73.1	8.25	1.2865e+06	1.24503e+06	1.21085e+06	1.2629e+06	1.18043e+06	1.1811e+06	1.03254	0.324699
Q6Y682	38 kDa ribosome-associated protein OS=Chlamydomonas reinhardtii GN=Rap38 PE=2 SV=1	7	3	44.7	9.42	742915	704189	743663	1.45019e+06	1.01953e+06	1.23641e+06	0.59112	0.0155925
A8I9L1	Nucleoredoxin 1 OS=Chlamydomonas reinhardtii GN=NRX1 PE=4 SV=1	6	2	50.5	5.02
A8J2X8	Predicted protein OS=Chlamydomonas reinhardtii GN=TEF10a PE=4 SV=1	9	1	24.8	9.99	1.60791e+06	1.05236e+06	943623	822575		1.32355e+06	1.1195	0.719242
A8IS79	Predicted protein (Fragment) OS=Chlamydomonas reinhardtii GN=CHLREDRAFT_115511 PE=4 SV=1	12	1	31.7	7.14
A8I645	Predicted protein OS=Chlamydomonas reinhardtii GN=CHLREDRAFT_187440 PE=4 SV=1	9	1	30.7	9.76	371183	412846	559884		108252	308624	2.14918	0.106921
A8IZA8	Predicted protein (Fragment) OS=Chlamydomonas reinhardtii GN=CHLREDRAFT_118061 PE=4 SV=1	43	2	8.9	4.65	267583	261849	295817	176645	218918	148904	1.5157	0.0150195
A8HPL0	Splicing factor, component of the U5 snRNP and of the spliceosome OS=Chlamydomonas reinhardtii GN=PRP8 PE=4 SV=1	1	1	272.6	9		534155	907894
A8IA42	Uroporphyrinogen decarboxylase OS=Chlamydomonas reinhardtii GN=UROD2 PE=3 SV=1	7	1	43.2	8.59
Q39571	GTP-binding protein YPTC1 OS=Chlamydomonas reinhardtii GN=YPTC1 PE=3 SV=1	8	1	22.6	6.21	429095	612984	165325	281424	446863	334877	1.13567	0.746421
A8JAP4	Dolichyl-diphosphooligosaccharide--protein glycosyltransferase 48 kDa subunit OS=Chlamydomonas reinhardtii GN=GTR26 PE=3 SV=1	5	1	46.4	5.67
A8J942	Predicted protein (Fragment) OS=Chlamydomonas reinhardtii GN=CHLREDRAFT_120516 PE=4 SV=1	7	1	30.6	7.33
A8J7M3	Pyrroline-5-carboxylate reductase OS=Chlamydomonas reinhardtii GN=PCR1 PE=3 SV=1	10	2	28.4	6.8	717833	858826	756708	761589	1.1663e+06	556322	0.939277	0.798238
A8HZQ4	Peroxiredoxin type II OS=Chlamydomonas reinhardtii GN=PRX3 PE=4 SV=1	10	1	16.5	5.22	442877	266101	324306	1.01388e+06	1.84874e+06	820059	0.280579	0.0507919
A8I6D1	Predicted protein OS=Chlamydomonas reinhardtii GN=CHLREDRAFT_113074 PE=4 SV=1	15	1	13.7	5.34	330100	265584	359683	302416	176366		1.33028	0.273341
A8I8K4	Predicted protein OS=Chlamydomonas reinhardtii GN=CHLREDRAFT_186574 PE=4 SV=1	8	2	35.5	7.39	406783	408744	424988	344531	355405	305069	1.23434	0.00862863
A8JDF9	Predicted protein OS=Chlamydomonas reinhardtii GN=CHLREDRAFT_152972 PE=4 SV=1	7	3	60.2	8.29
A8J4D3	Alpha-amylase OS=Chlamydomonas reinhardtii GN=AMYA2 PE=3 SV=1	6	1	46.2	7.77
A8J4Q7	Rieske [2Fe-2S] protein OS=Chlamydomonas reinhardtii GN=TEF5 PE=4 SV=1	7	2	33.2	8.09	502927	374377	303418	604036	829380	519833	0.604491	0.078012
A8J750	RAN GTPase activating protein, RANGAP1 (Fragment) OS=Chlamydomonas reinhardtii GN=CHLREDRAFT_151184 PE=4 SV=1	5	1	50.7	4.79	289038	422466	257483
A8HN94	Predicted protein OS=Chlamydomonas reinhardtii GN=CGL31 PE=4 SV=1	13	2	23.6	8.91		340902
A8IAK9	Aspartate carbamoyltransferase OS=Chlamydomonas reinhardtii GN=PYR2 PE=3 SV=1	21	3	30.3	6.57		290731				336686	0.863507
A8J9F6	Mitochondrial transcription termination factor OS=Chlamydomonas reinhardtii GN=MTT1 PE=4 SV=1	18	3	25.7	9.41	305684	698758	619076	496583	529684	511570	1.05572	0.824077
Q84XR9	Thioredoxin x OS=Chlamydomonas reinhardtii GN=TRXx PE=2 SV=1	10	1	15.8	9.1	336684	287838	304931	316940	292211	222361	1.11779	0.361664
A8J6V1	Isocitrate dehydrogenase, NAD-dependent OS=Chlamydomonas reinhardtii GN=IDH1 PE=4 SV=1	8	2	41.1	6.55		116983	157779
A8JE07	Ribosomal protein S15a OS=Chlamydomonas reinhardtii GN=RPS15a PE=3 SV=1	18	2	14.8	10.05	715980	376418	233269	3.09495e+06	3.09572e+06	1.48522e+06	0.172705	0.0189279
A8JCW5	Predicted protein OS=Chlamydomonas reinhardtii GN=CHLREDRAFT_82208 PE=4 SV=1	9	1	44.7	7.01		482442	239238
A8J152	Predicted protein OS=Chlamydomonas reinhardtii GN=CHLREDRAFT_158173 PE=4 SV=1	19	3	26.8	5.14
A8IQS8	Methylenetetrahydrofolate dehydrogenase/ methylenetetrahydrofolate cyclohydrolase OS=Chlamydomonas reinhardtii GN=CHLREDRAFT_206121 PE=4 SV=1	7	2	36.4	10.08	358732	537952	445477	339832	138058	448491	1.44882	0.255944
A8IFE2	Mitochondrial pyruvate dehydrogenase complex, E1 component, alpha subunit OS=Chlamydomonas reinhardtii GN=PDC3 PE=3 SV=1	6	2	61.9	6
A8HXR2	Elongation factor Tu (Fragment) OS=Chlamydomonas reinhardtii GN=EFG8 PE=3 SV=1	6	2	42.8	8.19
A8IY43	Peptidyl-prolyl cis-trans isomerase OS=Chlamydomonas reinhardtii GN=CYN20-2 PE=3 SV=1	10	2	25.5	9.79	203845		160555	472007	331223	345396	0.475873	0.0442112
A8IUC3	Plastid ribosomal protein L32 OS=Chlamydomonas reinhardtii GN=PRPL32 PE=4 SV=1	23	2	10.6	10.11	338839	159611	55634.5	512843	502599	476070	0.371492	0.0200301
A8JB47	Cystathionine beta-lyase OS=Chlamydomonas reinhardtii GN=METC PE=3 SV=1	5	2	54.3	7.77	150920	165883	165832	149103	461975	235376	0.570186	0.264073
A8J8B3	Diaminopimelate epimerase OS=Chlamydomonas reinhardtii GN=DAE1 PE=3 SV=1	8	2	34.3	7.31	346089	306632	215022	271324	273297	275281	1.05835	0.702411
A8J7I9	Mitochondrial ubiquinol-cytochrome c oxidoreductase subunit 8 OS=Chlamydomonas reinhardtii GN=QCR8 PE=2 SV=1	21	1	8.7	9.52
A8JF84	Small nuclear ribonucleoprotein Sm D1 (Fragment) OS=Chlamydomonas reinhardtii GN=SMP9 PE=4 SV=1	18	1	12.5	11.59		833158	859792
A8JAG1	Predicted protein OS=Chlamydomonas reinhardtii GN=CHLREDRAFT_193364 PE=4 SV=1	5	2	53.3	8.47	256560	427748	189610	1.07272e+06	1.00464e+06	794506	0.304304	0.00372106
A8J599	Tryptophan synthetase alpha subunit OS=Chlamydomonas reinhardtii GN=TSA1 PE=3 SV=1	8	1	27.1	7.21
A8IKP1	Ribosomal protein S28 OS=Chlamydomonas reinhardtii GN=RPS28 PE=3 SV=1	18	1	7.4	11.17	2.82869e+06	2.08167e+06	1.72457e+06	2.99281e+06	3.71965e+06	3.99076e+06	0.6199	0.0371365
A8JIT5	Peroxiredoxin (Fragment) OS=Chlamydomonas reinhardtii GN=PRX7 PE=4 SV=1	12	1	20.4	5.86
A8JD64	Peptidyl-prolyl cis-trans isomerase OS=Chlamydomonas reinhardtii GN=CYN19-2 PE=3 SV=1	18	3	18.4	7.78	2.31667e+06	2.33989e+06	2.022e+06	2.23596e+06	1.31061e+06	1.52509e+06	1.31684	0.146443
A8J3L3	Peptidylprolyl isomerase OS=Chlamydomonas reinhardtii GN=FKB16-5 PE=4 SV=1	16	2	18.3	9.72		104970	92344.5	111158	105114	71557.6	1.02829	0.88041
A8JAL9	Predicted protein (Fragment) OS=Chlamydomonas reinhardtii GN=CHLREDRAFT_193449 PE=4 SV=1	2	1	139.1	4.94			534221	282048		234025	2.07033
A8I9H5	Fructose-1,6-bisphosphate aldolase OS=Chlamydomonas reinhardtii GN=FBA2 PE=4 SV=1	5	1	39.1	5.74	310187	346493	456914	337709	616591	430475	0.80417	0.386624
A8HND3	Predicted protein OS=Chlamydomonas reinhardtii GN=CHLREDRAFT_190138 PE=4 SV=1	18	1	10.5	9.61	676811	708642	739308	625322	596809	483165	1.24598	0.0409959
A8IUG8	Plastidic thioredoxin-like protein OS=Chlamydomonas reinhardtii GN=CDSP32 PE=4 SV=1	9	2	39.8	7.68
A8J0A0	Predicted protein OS=Chlamydomonas reinhardtii GN=CHLREDRAFT_191409 PE=4 SV=1	19	2	17.2	9.16
A8HXQ1	Predicted protein OS=Chlamydomonas reinhardtii GN=CHLREDRAFT_182345 PE=4 SV=1	11	1	23.9	8.69		527226	353401	441589	341662	295028	1.22505	0.41395
A8J6J4	Predicted protein OS=Chlamydomonas reinhardtii GN=CPLD4 PE=4 SV=1	6	1	33.9	8
A8HP17	Proteasome endopeptidase complex OS=Chlamydomonas reinhardtii GN=POA7 PE=3 SV=1	16	3	27.3	6.16	388003	289089		236819	236116	279152	1.35043	0.122668
A8J195	Small rab-related GTPase OS=Chlamydomonas reinhardtii GN=RABB1 PE=4 SV=1	13	2	23.6	7.46	284266	355933	351428	271598	292646	307718	1.13724	0.191855
A8I3E9	Predicted protein (Fragment) OS=Chlamydomonas reinhardtii GN=CHLREDRAFT_166690 PE=4 SV=1	25	2	11.3	5.1	800958	539038	825792	1.08858e+06	661152	1.01112e+06	0.784463	0.283654
A8IN95	Proteasome subunit alpha type OS=Chlamydomonas reinhardtii GN=POA6 PE=3 SV=1	7	1	29.8	5.36
A8HPI1	Acetylglutamate kinase-like protein OS=Chlamydomonas reinhardtii GN=AGK1 PE=3 SV=1	7	2	35.9	8.41	214639	277862	237606	292784	362289	390411	0.698343	0.0378
A8I542	Calcium-transporting ATPase, endoplasmic reticulum-type OS=Chlamydomonas reinhardtii GN=CHLREDRAFT_77047 PE=3 SV=1	3	2	114.3	5.27
A8HWZ8	30S ribosomal protein S15 OS=Chlamydomonas reinhardtii GN=PRPS15 PE=3 SV=1	16	2	15.8	10.2	1.96397e+06	2.47177e+06	2.45563e+06	2.20464e+06	2.07862e+06	1.91982e+06	1.11096	0.284704
Q6V9B1	NADH:ubiquinone oxidoreductase subunit 8 OS=Chlamydomonas reinhardtii GN=NUO8 PE=2 SV=1	9	1	26.5	5.31	151971	173482	332995
A8J8S2	Predicted protein (Fragment) OS=Chlamydomonas reinhardtii GN=CHLREDRAFT_105828 PE=4 SV=1	5	1	34	7.75	391282	390849	362240	498976	319552	412524	0.929588	0.612604
A8JFW5	Centriole proteome protein OS=Chlamydomonas reinhardtii GN=POC7 PE=4 SV=1	13	2	21.3	4.92	131136	140339	169871	256383	254687	235313	0.591313	0.00166304
A8J9D9	Plastid ribosomal protein L24 OS=Chlamydomonas reinhardtii GN=PRPL24 PE=3 SV=1	13	2	18.3	10.24	1.37004e+06	2.28095e+06	2.15801e+06	2.33687e+06	1.50029e+06	1.94057e+06	1.00541	0.979102
A8HQC6	Predicted protein OS=Chlamydomonas reinhardtii GN=CHLREDRAFT_189870 PE=4 SV=1	11	1	18.1	9.94
A8IKQ6	Mg-protoporphyrin IX chelatase OS=Chlamydomonas reinhardtii GN=CHLI2 PE=3 SV=1	6	2	46.4	8.35	506568	461544	352179	511658	325008	499218	0.988328	0.94856
A8IT96	Pepsin-type aspartyl protease OS=Chlamydomonas reinhardtii GN=ASP1 PE=3 SV=1	6	1	32.3	5.63	367444	379955	460257	254344	184796	167137	1.99192	0.00705587
A8JC42	V-type proton ATPase subunit G OS=Chlamydomonas reinhardtii GN=ATPvG PE=3 SV=1	13	1	11.8	9.41	270605	289342	307876	403608	309820	311056	0.847083	0.187324
A8J0E5	Glutathione reductase OS=Chlamydomonas reinhardtii GN=GSHR2 PE=4 SV=1	6	2	45.6	8.09	187311	250589	113812	583211	759811	544672	0.292268	0.00446712
A8J1A3	Ribosomal protein L24 OS=Chlamydomonas reinhardtii GN=RPL24 PE=4 SV=1	14	2	17	11	3.36571e+06	4.17159e+06	4.08598e+06	3.4736e+06	6.29454e+06	2.64227e+06	0.936575	0.828439
A8ICQ7	Predicted protein OS=Chlamydomonas reinhardtii GN=CHLREDRAFT_181916 PE=4 SV=1	9	1	29	8.47
A8I247	Predicted protein OS=Chlamydomonas reinhardtii GN=CHLREDRAFT_76641 PE=4 SV=1	4	1	36.1	9.17	598782	844925	878158	872669	447400	662333	1.17124	0.495604
A8J1F7	Predicted protein OS=Chlamydomonas reinhardtii GN=CHLREDRAFT_191800 PE=4 SV=1	4	2	89.3	8.24
A8IP00	Plastid ribosomal protein L21 OS=Chlamydomonas reinhardtii GN=PRPL21 PE=3 SV=1	12	1	19.5	10.18		402479
A8J6Y3	Predicted protein OS=Chlamydomonas reinhardtii GN=CHLREDRAFT_185022 PE=4 SV=1	7	2	36.6	5.63	461560	523871	516817	427638	423134	406258	1.19508	0.0169628
A8IZ49	Predicted protein (Fragment) OS=Chlamydomonas reinhardtii GN=CHLREDRAFT_118012 PE=3 SV=1	6	1	49.5	8.35
A8J014	T-complex protein, zeta subunit OS=Chlamydomonas reinhardtii GN=CCT6 PE=3 SV=1	3	1	59.6	6.55	381325
O22448	Glutathione peroxidase OS=Chlamydomonas reinhardtii GN=gpxh PE=3 SV=1	14	1	18	6.65	1.51282e+06	549051	1.04711e+06	252340	149269	416773	3.79893	0.0574423
A8IGB6	Predicted protein OS=Chlamydomonas reinhardtii GN=CHLREDRAFT_188430 PE=4 SV=1	6	1	36.8	5.03		407794
A8IZR5	Thioredoxin h1 OS=Chlamydomonas reinhardtii GN=TRXH PE=4 SV=1	14	1	11.8	6.29
A8IWK2	Ferredoxin thioredoxin reductase, catalytic chain OS=Chlamydomonas reinhardtii GN=CHLREDRAFT_190440 PE=4 SV=1	10	1	16.1	7.61	305948	295815	295969	274656	235765	339501	1.05625	0.628282
A8JDE3	Oxoglutarate:malate antiporter OS=Chlamydomonas reinhardtii GN=OMT1 PE=4 SV=1	4	2	57.2	9.39	81391.5	277316	181955	705972	319086	650957	0.322588	0.0470373
A8IRT8	NUDIX hydrolase family protein OS=Chlamydomonas reinhardtii GN=CHLREDRAFT_189231 PE=4 SV=1	14	2	23	9.06	151944	55701	116761	85589.1	159141	157444	0.80663	0.523449
A8IUC1	Predicted protein (Fragment) OS=Chlamydomonas reinhardtii GN=CHLREDRAFT_171374 PE=4 SV=1	3	2	105.9	9.07
A8IZH9	Predicted protein OS=Chlamydomonas reinhardtii GN=CGL34 PE=4 SV=1	4	1	64.4	5.27
A8IMN3	Plastid-specific ribosomal protein 6 OS=Chlamydomonas reinhardtii GN=PSRP-6 PE=4 SV=1	24	1	7.2	10.51	1.0172e+06	1.28602e+06	1.18855e+06	1.6176e+06	1.08909e+06	1.31245e+06	0.868788	0.364929
A8IWT7	Predicted protein OS=Chlamydomonas reinhardtii GN=CHLREDRAFT_183897 PE=4 SV=1	7	1	28	8.87
A8HRR9	Coatomer subunit alpha OS=Chlamydomonas reinhardtii GN=COPA1 PE=4 SV=1	3	2	138	7.31
A8IF06	Amino acid permease OS=Chlamydomonas reinhardtii GN=AOT3 PE=4 SV=1	4	1	48.5	9	332813	555528	745806	481791	518445		1.08917	0.791867
A8IAW5	Predicted protein OS=Chlamydomonas reinhardtii GN=CHLREDRAFT_140850 PE=4 SV=1	10	1	16.1	9.36	703152	1.0493e+06	849911	732048	833967	437320	1.29901	0.268651
A8HYQ6	Predicted protein OS=Chlamydomonas reinhardtii GN=CHLREDRAFT_196282 PE=4 SV=1	5	1	35.9	4.54				170357	164227	164466
A8J0N1	Chloroplast lumenal protein OS=Chlamydomonas reinhardtii GN=CHLREDRAFT_184242 PE=4 SV=1	3	1	42.1	8.51				143970
A8JEG6	Predicted protein OS=Chlamydomonas reinhardtii GN=CHLREDRAFT_194241 PE=4 SV=1	6	1	31.3	9.38					428009
A8HVE0	Gamma-glutamyl hydrolase OS=Chlamydomonas reinhardtii GN=GGH2 PE=4 SV=1	11	2	41.4	5.63
A8J1V0	Predicted protein (Fragment) OS=Chlamydomonas reinhardtii GN=CHLREDRAFT_95316 PE=4 SV=1	9	1	16.6	4.94
A8I7X0	Predicted protein OS=Chlamydomonas reinhardtii GN=CHLREDRAFT_93396 PE=4 SV=1	9	1	16.5	11.17	206469			249099	348727	239097	0.740101
A8J168	Predicted protein OS=Chlamydomonas reinhardtii GN=CHLREDRAFT_137578 PE=4 SV=1	3	1	55.8	8.16	730712	657153	548876	327820	365005	570206	1.53341	0.0711883
A8JHM2	Eukaryotic initiation factor (Fragment) OS=Chlamydomonas reinhardtii GN=EIF3C PE=3 SV=1	2	2	99.5	5.38	441352	408037	573297	484015	627148	562457	0.850065	0.269181
A8J090	Hybrid-cluster protein OS=Chlamydomonas reinhardtii GN=HCP3 PE=3 SV=1	5	2	70.1	7.72	82556.3	152526	76510.4	126041	343157	97700.4	0.549645	0.354161
A8IR49	Acetate kinase (Fragment) OS=Chlamydomonas reinhardtii GN=ACK2 PE=3 SV=1	7	2	42.8	7.36	189721	146813	154457
A8J7J5	Predicted protein (Fragment) OS=Chlamydomonas reinhardtii GN=CHLREDRAFT_119597 PE=4 SV=1	10	1	19.1	6.07
A8JBT7	Membrane associated metalloprotease OS=Chlamydomonas reinhardtii GN=EGY1 PE=4 SV=1	3	1	63.4	7.42	241602	211559	269947	205225	148088	197687	1.31235	0.0801057
A8J9E8	Putative uncharacterized protein OS=Chlamydomonas reinhardtii GN=CHLREDRAFT_151619 PE=4 SV=1	10	1	19.4	5
A8HQ72	SR protein factor OS=Chlamydomonas reinhardtii GN=SRP35 PE=4 SV=1	7	2	35.2	11.25	120970			131470		94736.6	1.06955
A8J724	Transcriptional coactivator-like protein OS=Chlamydomonas reinhardtii GN=TSN1 PE=4 SV=1	2	2	136.6	6.76	152969	114276	181564	135458	200947	175232	0.877204	0.485166
A8JIC4	Predicted protein (Fragment) OS=Chlamydomonas reinhardtii GN=CHLREDRAFT_154885 PE=4 SV=1	22	2	14.4	10.05	309832	371806	405987	341606	270407	298093	1.19505	0.165677
A8JDZ6	Predicted protein (Fragment) OS=Chlamydomonas reinhardtii GN=CHLREDRAFT_179052 PE=4 SV=1	4	1	53.9	4.58
A8I1U5	Peptidylprolyl isomerase OS=Chlamydomonas reinhardtii GN=FKB18 PE=4 SV=1	9	1	24.9	9.1
A8IZD8	Predicted protein OS=Chlamydomonas reinhardtii GN=CHLREDRAFT_57332 PE=4 SV=1	10	2	31.5	5.4	304438	184255	162259	167963		165924	1.29975	0.444974
O81648	Low CO2 inducible gene OS=Chlamydomonas reinhardtii GN=Lci2 PE=2 SV=1	12	1	14.2	10.21
Q84U22	Plastid ribosomal protein L4 OS=Chlamydomonas reinhardtii GN=PRPL4 PE=3 SV=1	8	2	25.6	10.14	1.28328e+06	1.39802e+06	1.41273e+06	2.85409e+06	2.33777e+06	1.14638e+06	0.645924	0.214337
A8I074	Small nuclear ribonucleoprotein Sm D2 OS=Chlamydomonas reinhardtii GN=SMP4 PE=4 SV=1	24	2	12.6	9.67	3.6901e+06	3.18162e+06	3.21119e+06	2.53743e+06	3.14265e+06	2.45514e+06	1.23942	0.0756275
A8HPA0	26S proteasome regulatory subunit OS=Chlamydomonas reinhardtii GN=RPN11 PE=4 SV=1	9	2	33.3	7.3
A8JDK2	Predicted protein OS=Chlamydomonas reinhardtii GN=CHLREDRAFT_132437 PE=4 SV=1	7	2	40.8	8.48	447024	604485	306512	266474	481414	576828	1.02514	0.933932
A8JBN7	Eukaryotic initiation factor OS=Chlamydomonas reinhardtii GN=EIF4A3 PE=3 SV=1	6	3	44.8	5.85	288828	337606	420209	224534	272430	292357	1.326	0.118701
A8I629	Non-discriminatory gln-glu-trna synthetase OS=Chlamydomonas reinhardtii GN=GTS2 PE=3 SV=1	6	2	58.2	7.05		1.2186e+07	10612229			5.6415e+06	2.02059
A8IUU0	Predicted protein (Fragment) OS=Chlamydomonas reinhardtii GN=CHLREDRAFT_117458 PE=4 SV=1	4	1	35.1	6.04	174810	175266	121987		105762	82835.7	1.66868	0.0813035
A8JCF6	Mitochondrial pyruvate dehydrogenase complex, E1 component, alpha subunit OS=Chlamydomonas reinhardtii GN=PDC1 PE=4 SV=1	4	1	52.9	8.28	358287	495156	640604		157316		3.1657
A8JFZ4	Predicted protein OS=Chlamydomonas reinhardtii GN=CHLREDRAFT_194613 PE=4 SV=1	7	1	24.3	5.05
A8JA41	Gamma hydroxybutyrate dehydrogenase OS=Chlamydomonas reinhardtii GN=LCI19 PE=4 SV=1	12	2	29.6	5.35	313788	518602	512324	514643	406318	483946	0.957155	0.8012
A8I6R4	Phosphoribosylformylglycinamidine cyclo-ligase OS=Chlamydomonas reinhardtii GN=CHLREDRAFT_54374 PE=3 SV=1	11	2	39.4	7.11
A8I3T3	Cytokinesis-related protein OS=Chlamydomonas reinhardtii GN=MOB1 PE=4 SV=1	7	1	25.4	6.87
A8IQU9	Oligopeptidase (Fragment) OS=Chlamydomonas reinhardtii GN=CHLREDRAFT_170526 PE=4 SV=1	9	1	24	6.89	1.22026e+06	793047	1.1884e+06	98001.2		1.13597e+06	1.72976	0.367699
Q4U1D9	Soluble starch synthase III OS=Chlamydomonas reinhardtii PE=2 SV=1	2	2	136.3	6.05	128558	178134	239009	298650	60940.4	154025	1.06247	0.895128
A8J8B2	Plastid-specific ribosomal protein 1 OS=Chlamydomonas reinhardtii GN=PSRP-1 PE=4 SV=1	6	2	31.8	9.13	1.15549e+06	932859	940460	843440	461948	774051	1.45655	0.0838197
A8IUV2	Galactose dehydrogenase OS=Chlamydomonas reinhardtii GN=CHLREDRAFT_205783 PE=4 SV=1	9	1	41.6	8.34
P08681	Cytochrome c oxidase subunit 1 OS=Chlamydomonas reinhardtii GN=COX1 PE=3 SV=1	5	1	55.1	7.31
P05434	Caltractin OS=Chlamydomonas reinhardtii PE=1 SV=1	8	1	19.4	4.81	410207	150099	92010.8	375240	414680	389367	0.553146	0.149138
A8I3Y8	Tetratricopeptide repeat protein, circadian expression OS=Chlamydomonas reinhardtii GN=TPR6 PE=4 SV=1	11	2	33.5	8.31			68511.7		90004.3	57842	0.926796
Q6QAY1	Mitochondrial NADH:ubiquinone oxidoreductase 19 kDa subunit OS=Chlamydomonas reinhardtii GN=NUOP3 PE=2 SV=1	8	1	22.3	6.04
A8IAL8	Mitochondrial F1F0 ATP synthase associated 13.3 kDa protein OS=Chlamydomonas reinhardtii GN=ASA6 PE=4 SV=1	10	1	16.2	10.4	383823	365522	336099	490562	503228	417855	0.768921	0.0222986
A8HMA7	Thioredoxin-like ATP binding protein 2 OS=Chlamydomonas reinhardtii GN=CHLREDRAFT_183659 PE=4 SV=1	9	1	25.3	5.76			286594			213164	1.34447
P22666	Photosystem II reaction center protein H OS=Chlamydomonas reinhardtii GN=psbH PE=1 SV=3	31	1	9.4	5.19	8.35062e+06	9.59712e+06	7.33064e+06	1.02326e+07	1.64937e+07	4.74714e+06	0.803165	0.582354
A8JDQ7	Predicted protein OS=Chlamydomonas reinhardtii GN=CHLREDRAFT_153242 PE=4 SV=1	4	2	81	8.15			352531	205058		172349	1.86818
Q6V9A8	NADH:ubiquinone oxidoreductase 49 kD subunit OS=Chlamydomonas reinhardtii GN=NUO7 PE=2 SV=1	3	1	52.6	7.74		113876		168863	168741	213147	0.620294
A8HYD5	GCSHm OS=Chlamydomonas reinhardtii GN=GCSH PE=3 SV=1	9	1	16.8	5.34	1.00617e+06	1.22654e+06	1.67821e+06	614326	611987	722818	2.0065	0.0313451
A8JHE3	Global transcription factor (Fragment) OS=Chlamydomonas reinhardtii GN=CHLREDRAFT_133193 PE=4 SV=1	2	1	115.2	5.12
A8IH07	ATP-dependent Clp protease proteolytic subunit OS=Chlamydomonas reinhardtii GN=CLPR3 PE=3 SV=1	4	1	46.8	7.83	344167	108143
A8IJ60	ATP-dependent Clp protease proteolytic subunit OS=Chlamydomonas reinhardtii GN=CLPP4 PE=3 SV=1	4	1	38.4	7.33	191346	257804	237821	313872	443809	234379	0.692468	0.187997
P48268	Cytochrome b559 subunit alpha OS=Chlamydomonas reinhardtii GN=psbE PE=1 SV=1	21	2	9.3	5.97	1.50697e+07	9.85315e+06	7.68518e+06	1.82501e+07	2.20885e+07	1.36295e+07	0.604209	0.0959891
A8J680	Chloroplast-associated SecA protein (Fragment) OS=Chlamydomonas reinhardtii GN=SECA2 PE=4 SV=1	8	2	38	5.5	121009	61440.5	75797.6	158321	190281	262839	0.422357	0.0301321
A8J8S4	RNA binding protein (Fragment) OS=Chlamydomonas reinhardtii GN=CHLREDRAFT_105806 PE=4 SV=1	10	2	34.8	9.63	1.08527e+06	681260	482558
Q39583	Membrane protein OS=Chlamydomonas reinhardtii PE=2 SV=1	8	1	21.3	6.54				227742	124047	307257
A8J6K7	RNA binding protein OS=Chlamydomonas reinhardtii GN=CHLREDRAFT_192476 PE=4 SV=1	5	1	47	8.43	470960	243671	281603	318329	841285	458165	0.615804	0.293308
A8IHB3	26S proteasome regulatory subunit OS=Chlamydomonas reinhardtii GN=RPT2 PE=3 SV=1	5	1	49.3	5.92
A8IZ36	Ribosomal protein S25 OS=Chlamydomonas reinhardtii GN=RPS25 PE=4 SV=1	18	2	11.8	10.39	2.24283e+06	2.51027e+06	2.15194e+06	3.67776e+06	5.51185e+06	2.91973e+06	0.570224	0.0893343
A8I3W3	Dihydrodipicolinate synthase OS=Chlamydomonas reinhardtii GN=DPS1 PE=3 SV=1	11	2	37.5	8.21		140216	152682		245783		0.595847
A8JHC3	Ribosomal protein S11 OS=Chlamydomonas reinhardtii GN=RPS11 PE=3 SV=1	13	2	17.8	10.46	2.16408e+06	1.52951e+06	1.71043e+06	2.07386e+06	2.7355e+06	1.84249e+06	0.812409	0.272853
A8IU68	Predicted protein OS=Chlamydomonas reinhardtii GN=CHLREDRAFT_136266 PE=3 SV=1	4	2	105.9	6.89
A8HWF6	Histone H2A OS=Chlamydomonas reinhardtii GN=HTA10 PE=3 SV=1	24	2	13.8	10.21	619045	871154	512336
A8JAQ5	Flagellar associated protein OS=Chlamydomonas reinhardtii GN=ANK17 PE=4 SV=1	1	1	214	6.61						78600.2
A8J1X0	Uncoupling protein OS=Chlamydomonas reinhardtii GN=UCP1 PE=3 SV=1	5	1	31.4	9.63	178513	119994	135793	198849	336802	173979	0.612009	0.161844
A8J906	Predicted protein OS=Chlamydomonas reinhardtii GN=CHLREDRAFT_192969 PE=4 SV=1	12	1	14.1	9.17	322084	235981	113647		191235		1.17083
A8HPW8	Predicted protein (Fragment) OS=Chlamydomonas reinhardtii GN=CHLREDRAFT_136620 PE=3 SV=1	4	2	61.2	9.63	172365	149944	184641	140231	378434	162478	0.744264	0.490865
A8HSS0	Oligopeptidase A OS=Chlamydomonas reinhardtii GN=THO3 PE=3 SV=1	2	1	80.1	6.76	69041.6	99540.5	94775.8	152394	131436	116703	0.657519	0.0311363
Q00469	Light-independent protochlorophyllide reductase iron-sulfur ATP-binding protein OS=Chlamydomonas reinhardtii GN=chlL PE=3 SV=1	8	1	31.9	5.21
A8HXE1	High mobility group protein OS=Chlamydomonas reinhardtii GN=CHLREDRAFT_142283 PE=4 SV=1	7	1	19.5	5.74	1.79288e+06	1.8476e+06	2.06751e+06	1.87738e+06	2.71618e+06	1.58582e+06	0.923717	0.675918
A8J8J8	GTPase Der (Fragment) OS=Chlamydomonas reinhardtii GN=CHLREDRAFT_120661 PE=3 SV=1	4	1	48.8	8.24		252422	122856
A8JDL8	Predicted protein OS=Chlamydomonas reinhardtii GN=CHLREDRAFT_139865 PE=3 SV=1	12	2	27.8	7.78	134100	355285	193824	119759	149473	70184.5	2.01289	0.176922
A8JBB3	Putative uncharacterized protein OS=Chlamydomonas reinhardtii GN=CHLREDRAFT_206019 PE=4 SV=1	12	2	24.2	8.78	178520			184127	291753	175231	0.822532
A8IXV0	Thylakoid lumen protein OS=Chlamydomonas reinhardtii GN=CHLREDRAFT_205649 PE=4 SV=1	11	1	26.6	8.91		312563	445532			447829	0.846412
A8IXR5	Eukaryotic initiation factor OS=Chlamydomonas reinhardtii GN=EIF4E PE=3 SV=1	12	2	23.1	5.35
A8IZS7	Predicted protein OS=Chlamydomonas reinhardtii GN=CHLREDRAFT_191001 PE=4 SV=1	5	1	36.7	8.88
A8III5	Photosystem II reaction center Psb28 protein OS=Chlamydomonas reinhardtii GN=PSB28 PE=3 SV=1	15	2	15.9	7.97	454666	502246	463513	689922	761118	653643	0.674888	0.00279733
Q8VZZ5	Eukaryotic release factor 1 OS=Chlamydomonas reinhardtii GN=ERF1 PE=2 SV=1	3	1	49.1	5.44					324451
A8IJQ4	Ribosomal protein S23 OS=Chlamydomonas reinhardtii GN=RPS23 PE=3 SV=1	15	2	15.7	10.35	342698	663795	705244	558031	803605	457005	0.941218	0.828369
A8JG70	Predicted protein (Fragment) OS=Chlamydomonas reinhardtii GN=CHLREDRAFT_122924 PE=4 SV=1	6	1	32.5	8.65
Q948T5	Phosphoglycolate phosphatase OS=Chlamydomonas reinhardtii GN=Pgp1 PE=2 SV=1	5	1	35.9	7.74
D5LAU0	SPS1p OS=Chlamydomonas reinhardtii GN=SPS1p PE=3 SV=1	8	2	35.1	5.41	261526	268313	184802	241247	335426	215529	0.902093	0.598123
A8I647	Zeta-carotene desaturase OS=Chlamydomonas reinhardtii GN=ZDS1 PE=3 SV=1	4	2	63.4	8.24		154527	195588			110533	1.58375
A8JGS8	Coatomer subunit beta' OS=Chlamydomonas reinhardtii GN=COPB2 PE=3 SV=1	2	1	107.7	4.68	150303	195285	231564		57253.9	150489	1.85213	0.150822
A8J9T0	40S ribosomal protein S12 OS=Chlamydomonas reinhardtii GN=RPS12 PE=3 SV=1	14	1	15.1	4.91	589806	611551	370568	351352		362070	1.4689	0.191132
A8HXC5	Prephenate dehydratase OS=Chlamydomonas reinhardtii GN=PRD1 PE=4 SV=1	4	1	44.4	7.42	237160	222853	257041	147438	166349	222781	1.33637	0.0715879
A8I6C1	Predicted protein OS=Chlamydomonas reinhardtii GN=TEF16 PE=4 SV=1	9	1	15.2	9.85	2.78538e+06	2.97057e+06	2.77639e+06	1.91403e+06	1.53514e+06	1.54649e+06	1.70795	0.00107748
O20031	Photosystem I assembly protein Ycf3 OS=Chlamydomonas reinhardtii GN=ycf3 PE=1 SV=1	10	1	19.8	5.58				89667.4		57337.4
A8I8Q5	Predicted protein OS=Chlamydomonas reinhardtii GN=CHLREDRAFT_141448 PE=4 SV=1	7	2	51.5	6.27
A8ITS8	Dihydrolipoamide succinyltransferase, oxoglutarate dehydrogenase E2 component OS=Chlamydomonas reinhardtii GN=OGD2 PE=4 SV=1	5	1	47.5	9.09	287097	282744	282726
A8J2Z6	Chorismate synthase OS=Chlamydomonas reinhardtii GN=SHKH1 PE=3 SV=1	10	2	45	7.81		189205	199857			107706	1.80613
A8J0Z0	Flagellar associated protein OS=Chlamydomonas reinhardtii GN=FAP265 PE=4 SV=1	11	1	16.3	8.95		174926
A8J5R2	Predicted protein (Fragment) OS=Chlamydomonas reinhardtii GN=CHLREDRAFT_105267 PE=4 SV=1	18	2	13.6	5.05	1.55774e+06	1.5601e+06	1376898	950226	1.21816e+06	1.01472e+06	1.41206	0.0123604
A8IL68	Predicted protein (Fragment) OS=Chlamydomonas reinhardtii GN=CHLREDRAFT_114761 PE=3 SV=1	3	1	58	6.65
A8HUJ5	Predicted protein OS=Chlamydomonas reinhardtii GN=CHLREDRAFT_143707 PE=4 SV=1	7	1	45.1	8.19
A8IIS8	TatA-like sec-independent protein translocator subunit OS=Chlamydomonas reinhardtii GN=TATA PE=3 SV=1	12	1	11.9	9.66	183186	124407	97229	246351	390131	241427	0.461121	0.0455276
A8JAH8	Predicted protein (Fragment) OS=Chlamydomonas reinhardtii GN=CHLREDRAFT_151956 PE=4 SV=1	2	1	110.2	4.6
Q8VZX3	Ubiquitin-conjugating enzyme E2 OS=Chlamydomonas reinhardtii GN=UBCX PE=2 SV=1	9	1	16	6.79	682616			670412	1.43592e+06	860230	0.690309
A8IK44	Predicted protein OS=Chlamydomonas reinhardtii GN=CHLREDRAFT_169691 PE=4 SV=1	7	1	21.3	9.16	337408			377566	202404	305427	1.14324
A8IZ90	Predicted protein OS=Chlamydomonas reinhardtii GN=CHLREDRAFT_184214 PE=4 SV=1	20	1	11	5.15
A8J1A2	Serine/threonine-protein phosphatase OS=Chlamydomonas reinhardtii GN=PP2A3 PE=3 SV=1	8	1	28	5.88	109080	146263	92583	113453	109098	167067	0.892993	0.600641
A8I547	Thylakoid membrane protein OS=Chlamydomonas reinhardtii GN=CHLREDRAFT_127079 PE=4 SV=1	10	1	14.9	11.5	110018	310832	61568.3	384941	349755	290992	0.470337	0.0892592
A8ITF3	UDP-glucose pyrophosphorylase OS=Chlamydomonas reinhardtii GN=UGP1 PE=4 SV=1	7	2	49.8	6.16	115453	213720	187544		188952	90431	1.23299	0.581169
A8JCA8	Elongation factor EF-Tu-like protein OS=Chlamydomonas reinhardtii GN=EFG5 PE=4 SV=1	3	2	109.2	5.12
Q2XQY7	Intraflagellar transport protein 57 OS=Chlamydomonas reinhardtii GN=IFT57 PE=1 SV=1	3	1	51.3	5.1
A8HQ14	Predicted protein (Fragment) OS=Chlamydomonas reinhardtii GN=CHLREDRAFT_146423 PE=4 SV=1	5	1	41	4.65	137439	80401.6	132674	108520	155439	115790	0.923015	0.698151
A8J3L9	Methylmalonate semi-aldehyde dehydrogenase OS=Chlamydomonas reinhardtii GN=CHLREDRAFT_130434 PE=4 SV=1	8	2	58.1	7.87
A8JEP1	50S ribosomal protein L35 OS=Chlamydomonas reinhardtii GN=PRPL35 PE=3 SV=1	12	1	12.1	11.14
A8ILL5	Eukaryotic initiation factor (Fragment) OS=Chlamydomonas reinhardtii GN=EIF2Ab PE=4 SV=1	5	1	39.4	5.17						97631.4
A8IED9	Centromere/microtubule binding protein OS=Chlamydomonas reinhardtii GN=CBF5 PE=4 SV=1	5	1	48.3	9.47		303321			44134.5	112183	3.88084
A8HXA6	Glutathione reductase OS=Chlamydomonas reinhardtii GN=GSHR1 PE=3 SV=1	4	1	52.1	7.12	306593	360353	391002	237898	229104	334982	1.31916	0.11168
A8ICK6	Thioredoxin dependent peroxidase OS=Chlamydomonas reinhardtii GN=PRX6 PE=4 SV=1	9	1	21.4	9.57
A8J8L3	Cytochrome b5 protein OS=Chlamydomonas reinhardtii GN=CYB5_1 PE=3 SV=1	29	2	15	7.03
A8J7J2	T-complex protein, epsilon subunit OS=Chlamydomonas reinhardtii GN=CCT5 PE=3 SV=1	5	1	59	5.92	663195	476390	890558		337028	448328	1.72333	0.174077
Q6V505	NADH:ubiquinone oxidoreductase 17.8 kDa subunit OS=Chlamydomonas reinhardtii GN=NUOB10 PE=2 SV=1	13	1	17.9	9.23
C5HJD6	Photosystem I assembly protein Ycf4 (Fragment) OS=Chlamydomonas reinhardtii GN=ycf4 PE=4 SV=1	11	1	15	9.55	286623	366122	372357	305569	371280	328842	1.0193	0.856834
A8IWJ6	Predicted protein (Fragment) OS=Chlamydomonas reinhardtii GN=CHLREDRAFT_56785 PE=4 SV=1	13	1	11.5	9.7	487315	671916	678434	442881	824432	665859	0.950595	0.814653
A8I3M4	Plastid ribosomal protein L17 OS=Chlamydomonas reinhardtii GN=PRPL17 PE=3 SV=1	12	2	19.1	11.06	1.71779e+06	1.31044e+06	1.27294e+06	2.48274e+06	2.89004e+06	2.16316e+06	0.570754	0.0132158
A8J6K6	Dynamin-related GTPase OS=Chlamydomonas reinhardtii GN=DRP3 PE=3 SV=1	2	1	93.8	7.11		144249	181987
A8IVS6	Predicted protein (Fragment) OS=Chlamydomonas reinhardtii GN=CHLREDRAFT_116921 PE=4 SV=1	9	2	41.4	9.82	799039	781043	762279	788415		559798	1.15825	0.304341
A8JD56	Chloroplast trigger factor OS=Chlamydomonas reinhardtii GN=TIG1 PE=4 SV=1	3	1	60.3	5.27	250907	249827	89012.4			180359	1.08995
A8HPG1	Predicted protein OS=Chlamydomonas reinhardtii GN=CHLREDRAFT_183542 PE=4 SV=1	12	2	21.5	9.41		236586	194543
A8JH48	3-phosphoshikimate 1-carboxyvinyltransferase OS=Chlamydomonas reinhardtii GN=SHKG1 PE=3 SV=1	4	1	53.8	7.87		425182	524607			161176	2.94644
A8JIP6	Predicted protein (Fragment) OS=Chlamydomonas reinhardtii GN=CHLREDRAFT_108866 PE=4 SV=1	3	1	55.1	9.36
A8I893	NAD-dependent epimerase/dehydratase OS=Chlamydomonas reinhardtii GN=SNE5 PE=4 SV=1	10	2	36.5	7.61	126636	230977	261443			85405.9	2.41613
A8I017	Predicted protein OS=Chlamydomonas reinhardtii GN=CHLREDRAFT_187654 PE=4 SV=1	16	1	16.3	9.64
A8IR41	26S proteasome regulatory subunit OS=Chlamydomonas reinhardtii GN=RPT4 PE=3 SV=1	4	1	44.7	7.43
A8JE40	Iron-sulfur cluster assembly protein OS=Chlamydomonas reinhardtii GN=SUFB PE=4 SV=1	3	1	56.5	8.98
A8IMY5	Anthranilate synthase, alpha subunit (Fragment) OS=Chlamydomonas reinhardtii GN=ANS1 PE=4 SV=1	2	1	59.2	6.77			879714
A8J7T7	Cysteine endopeptidase OS=Chlamydomonas reinhardtii GN=CEP1 PE=3 SV=1	3	1	50.6	5.66	371735	454533	401536	279323	285147	350084	1.34252	0.0345983
A8HPB8	Peptidylprolyl isomerase OS=Chlamydomonas reinhardtii GN=MSRA4 PE=3 SV=1	7	2	42.1	7.85	347522	333989	541533	518217	75487	681891	0.958803	0.932093
A8I1B8	RNA export factor OS=Chlamydomonas reinhardtii GN=REF1 PE=4 SV=1	16	1	14.7	6.68
A8IYU6	Rcd1-like protein OS=Chlamydomonas reinhardtii GN=RCD1 PE=4 SV=1	8	1	33	7.05
A8J9W0	Ribosomal protein L23 OS=Chlamydomonas reinhardtii GN=RPL23 PE=3 SV=1	11	2	14.9	10.18	401800	585252	443952	2.36779e+06	3.83631e+06	2.08115e+06	0.172717	0.0139051
A8IJL3	2-C-methyl-D-erythritol 2,4-cyclodiphosphate synthase OS=Chlamydomonas reinhardtii GN=CHLREDRAFT_188593 PE=3 SV=1	8	1	22.2	8.94	200036	490854	178994	176479	233957	246157	1.32484	0.527604
A8J8W6	SR protein factor OS=Chlamydomonas reinhardtii GN=SRP36 PE=4 SV=1	8	2	36.1	10.9
A8JCA2	Predicted protein OS=Chlamydomonas reinhardtii GN=CHLREDRAFT_185446 PE=4 SV=1	5	1	26.3	5.53
A8IW09	Peptidylprolyl isomerase OS=Chlamydomonas reinhardtii GN=FKB16-3 PE=4 SV=1	7	1	21.8	9.11	371996	460112	461129	450082	522034	405927	0.938459	0.563286
O81486	Myosin heavy chain OS=Chlamydomonas reinhardtii GN=MYO1 PE=3 SV=1	1	1	180.9	8.48
A8HYQ9	U2 snRNP auxiliary factor, small subunit OS=Chlamydomonas reinhardtii GN=CHLREDRAFT_142476 PE=4 SV=1	5	1	31.4	9.03	329186	148558	159588	235495	350535	222593	0.788169	0.467603
A8I523	ATP citrate lyase, subunit A (Fragment) OS=Chlamydomonas reinhardtii GN=ACLA1 PE=4 SV=1	9	1	46.7	5.49
A8J1K8	Predicted protein OS=Chlamydomonas reinhardtii GN=CGL21 PE=4 SV=1	5	1	30.9	10.18	553325	775164	770300	857974	491707	737823	1.00541	0.978348
Q8GUQ9	60S ribosomal protein L38 OS=Chlamydomonas reinhardtii GN=RPL38 PE=2 SV=1	17	1	7.8	9.88
A8J525	Predicted protein OS=Chlamydomonas reinhardtii GN=CHLREDRAFT_192175 PE=4 SV=1	14	2	22.8	10.45
A8HN65	High light-induced nuclease OS=Chlamydomonas reinhardtii GN=HLA8 PE=4 SV=1	9	2	29	8.78	346341	192972	258234	242066	112072	202142	1.43372	0.242934
A8IS21	Predicted protein OS=Chlamydomonas reinhardtii GN=CHLREDRAFT_189273 PE=4 SV=1	6	1	27.3	6.57
A8JCJ9	Predicted protein OS=Chlamydomonas reinhardtii GN=CHLREDRAFT_139628 PE=4 SV=1	4	1	69.8	8.48			10141304
A8JGX5	Protein arginine N-methyltransferase OS=Chlamydomonas reinhardtii GN=PRMT2 PE=3 SV=1	4	1	42.4	6.01
A8IX19	Predicted protein OS=Chlamydomonas reinhardtii GN=CHLREDRAFT_79613 PE=4 SV=1	11	1	12.8	8.16	770810	911458	861498	660473	920097	688809	1.12091	0.376208
Q8HUH2	DNA-directed RNA polymerase subunit alpha OS=Chlamydomonas reinhardtii GN=rpoA PE=2 SV=1	4	1	62.3	9.44
Q65Z21	Ribonucleoside-diphosphate reductase OS=Chlamydomonas reinhardtii GN=NSG5 PE=2 SV=1	1	1	97.8	6.96
A8IJ19	Aldehyde dehydrogenase OS=Chlamydomonas reinhardtii GN=CHLREDRAFT_135609 PE=3 SV=1	4	1	58.1	7.2	107169	218186	105037
Q6UKY3	Mitochondrial NADH:ubiquinone oxidoreductase 18 kDa subunit OS=Chlamydomonas reinhardtii GN=NUOB13 PE=2 SV=1	13	1	17.9	5.29			471237
Q9AXU1	Chloroplast SRP54 OS=Chlamydomonas reinhardtii GN=ctSRP54 PE=2 SV=1	3	1	60	9.76
A8JGS6	Plastid division protein OS=Chlamydomonas reinhardtii GN=FTSZ1 PE=3 SV=1	5	1	49.1	8.28
A8IHX1	Starch branching enzyme OS=Chlamydomonas reinhardtii GN=SBE3 PE=4 SV=1	2	1	85.7	6.23
A8JB06	Sulfurtransferase OS=Chlamydomonas reinhardtii GN=TST PE=4 SV=1	5	1	32.5	6.43
A8JHC9	Citrate synthase OS=Chlamydomonas reinhardtii GN=CIS1 PE=3 SV=1	3	1	51.3	8.51	943793	432353	627857	493615	416171	969132	1.06657	0.863919
A8JGK1	Ribosomal protein S17 OS=Chlamydomonas reinhardtii GN=RPS17 PE=3 SV=1	8	1	15.9	10.2	2.12778e+06	2.83375e+06	2.84956e+06	2.32347e+06	1.9484e+06	3.54966e+06	0.998664	0.995153
A8I4H4	Eukaryotic initiation factor OS=Chlamydomonas reinhardtii GN=EIF1A PE=3 SV=1	8	1	16.4	5.8	219613	254974	315265	106693	301258	132137	1.46245	0.28274
A8IAB5	Flagella associated protein OS=Chlamydomonas reinhardtii GN=FAP212 PE=4 SV=1	5	2	69.2	5.47					179832
A8IV36	Phosphomannomutase OS=Chlamydomonas reinhardtii GN=CHLREDRAFT_350 PE=3 SV=1	13	1	22.9	5.67	436899	454596	672715	395985	420335	309386	1.38954	0.152897
A8JET7	Zeta-cop, subunit of COP-I complex OS=Chlamydomonas reinhardtii GN=COPZ1 PE=4 SV=1	12	2	20.5	4.91	291775	325422	376275	209362	386914	262727	1.15654	0.483102
A8IUR4	Predicted protein OS=Chlamydomonas reinhardtii GN=CHLREDRAFT_147682 PE=4 SV=1	8	2	33.1	5.02	377794	235788	366568	348658	140595	280681	1.27303	0.410673
A8JAM2	Predicted protein OS=Chlamydomonas reinhardtii GN=CHLREDRAFT_185267 PE=4 SV=1	8	1	19.8	5.72
Q84U21	50S ribosomal protein L22, chloroplastic OS=Chlamydomonas reinhardtii GN=ERY2 PE=3 SV=1	9	1	18.9	10.27	173123	132454		197614		290789	0.625667	0.213944
A8HNQ7	Thioredoxin reductase OS=Chlamydomonas reinhardtii GN=NTRC1 PE=3 SV=1	3	1	55.3	7.72
O64925	Starch synthase, chloroplastic/amyloplastic OS=Chlamydomonas reinhardtii GN=STA2 PE=2 SV=3	2	1	74.6	9.16	360817		363465	232673		412253	1.12305	0.701784
A8J933	Acetylornithine aminotransferase OS=Chlamydomonas reinhardtii GN=ARG9 PE=2 SV=1	5	1	49	8.31	418273	754479	741268			335133	1.90374
A8I9X5	Predicted protein OS=Chlamydomonas reinhardtii GN=CHLREDRAFT_141204 PE=4 SV=1	3	1	64.8	8.22	363435	275497	284565	171507	219058	180919	1.61596	0.0203477
A8JGR1	NaCl-inducible protein OS=Chlamydomonas reinhardtii GN=NIP1 PE=4 SV=1	16	2	11.8	9.41	1.12377e+06	1.07618e+06	863983	1.89871e+06	2.44251e+06	1.66057e+06	0.510504	0.0161241
A8J2Q0	Predicted protein OS=Chlamydomonas reinhardtii GN=CHLREDRAFT_138215 PE=4 SV=1	8	1	16.3	4.79	632226	571592	616377	620321	483583	482159	1.14762	0.188469
A8J280	Elongation factor-like protein (Fragment) OS=Chlamydomonas reinhardtii GN=EFG3 PE=4 SV=1	4	1	48.1	7.64	137195	101350	62192.7		142597	152489	0.679433	0.192125
Q6R2V6	Phosphoenolpyruvate carboxylase 2 OS=Chlamydomonas reinhardtii GN=Ppc2 PE=2 SV=1	2	1	131.2	6.54
A8HXX4	Serine/threonine protein phosphatase OS=Chlamydomonas reinhardtii GN=CHLREDRAFT_187219 PE=4 SV=1	4	1	42	5.41
A8J6V9	Predicted protein (Fragment) OS=Chlamydomonas reinhardtii GN=CHLREDRAFT_119900 PE=4 SV=1	13	1	10.2	5.53	252979	237980	130176	130432	179018	199514	1.22039	0.441086
A8J073	Mago nashi-like protein OS=Chlamydomonas reinhardtii GN=MGO1 PE=4 SV=1	9	1	17.3	6.19		134806	184306			137541	1.16006
P48267	30S ribosomal protein S7, chloroplastic OS=Chlamydomonas reinhardtii GN=rps7 PE=1 SV=2	10	2	19.1	10.43	417416	315596	282028	1.02804e+06	1.40816e+06	1.0868e+06	0.288118	0.00259586
Q3HTK2	Pherophorin-C5 protein OS=Chlamydomonas reinhardtii PE=2 SV=1	2	1	56.3	5.43	223648	312404	367440	190194	206473	338209	1.22945	0.421748
A8IS20	Predicted protein OS=Chlamydomonas reinhardtii GN=CHLREDRAFT_128624 PE=4 SV=1	5	1	28.5	7.12	615143	408896	365109	240739	531728	364635	1.22166	0.502875
A8JI25	RNA helicase, activating signal cointegrator 1 (Fragment) OS=Chlamydomonas reinhardtii GN=CHLREDRAFT_123427 PE=4 SV=1	2	2	239.8	5.67
A8IYW8	Predicted protein (Fragment) OS=Chlamydomonas reinhardtii GN=CHLREDRAFT_147894 PE=4 SV=1	2	1	85.1	7.14
A8HYN3	NADP-dependent malic enzyme OS=Chlamydomonas reinhardtii GN=MME6 PE=4 SV=1	3	1	67.5	8.35
A8IHF4	Calcium-dependent protein kinase OS=Chlamydomonas reinhardtii GN=CrCDPK1 PE=2 SV=1	3	1	54	6.21
Q8HTL1	50S ribosomal protein L5, chloroplastic OS=Chlamydomonas reinhardtii GN=rpl5 PE=3 SV=2	8	2	20.2	9.73	1.03599e+06	992904	980366	1.42322e+06	1.39348e+06	1.4147e+06	0.711173	2.81325e-05
A8IIN4	Glutamyl-tRNA(Gln) amidotransferase subunit A, chloroplastic/mitochondrial OS=Chlamydomonas reinhardtii GN=GAT1 PE=3 SV=1	3	1	54.8	7.94	105320	48961.6	76089.1	144367	181594	92989.3	0.549875	0.107563
Q27YU5	Radial spoke protein 9 OS=Chlamydomonas reinhardtii GN=RSP9 PE=2 SV=1	10	1	29.5	5.12
A8JGS2	Plastid ribosomal protein S17 OS=Chlamydomonas reinhardtii GN=PRPS17 PE=3 SV=1	16	2	11.7	10.98	1.16648e+06	738645	620875	2.55343e+06	2.64758e+06	2.0181e+06	0.349904	0.00366781
A8I1M5	ClpD chaperone, Hsp100 family OS=Chlamydomonas reinhardtii GN=CLPD1 PE=3 SV=1	1	1	106.8	8.29	1.12916e+06	1.01959e+06	1.02028e+06	1.37872e+06	1.50484e+06	1.1382e+06	0.787971	0.0665156
A8IAV8	Predicted protein OS=Chlamydomonas reinhardtii GN=CHLREDRAFT_155165 PE=4 SV=1	6	1	18.8	9.45	262813	257651	261956	166060	303082	311319	1.00251	0.989604
A8JGQ2	Predicted protein OS=Chlamydomonas reinhardtii GN=CHLREDRAFT_194797 PE=4 SV=1	4	1	43	6.37
A8IYM7	Predicted protein OS=Chlamydomonas reinhardtii GN=CHLREDRAFT_157910 PE=4 SV=1	11	1	23.5	8.75
A8JE06	Predicted protein (Fragment) OS=Chlamydomonas reinhardtii GN=CHLREDRAFT_122298 PE=4 SV=1	4	1	30.8	7.91	333414	208827	211177	363692	333710	376766	0.701397	0.0680422
A8IV13	Component of oligomeric golgi complex 1 OS=Chlamydomonas reinhardtii GN=COG1 PE=4 SV=1	1	1	131.1	7.27
A8JGJ6	Mg protoporphyrin IX S-adenosyl methionine O-methyl transferase OS=Chlamydomonas reinhardtii GN=CHLM PE=4 SV=1	6	2	35	8.37		267064	211376	285372		186351	1.01424	0.958228
A8J8Y6	Predicted protein OS=Chlamydomonas reinhardtii GN=CHLREDRAFT_151307 PE=3 SV=1	5	1	43.3	6.64	294056	331725	151699
A8J3I9	Predicted protein (Fragment) OS=Chlamydomonas reinhardtii GN=CHLREDRAFT_80366 PE=4 SV=1	9	1	20.3	9.23
A8IWP2	Predicted protein OS=Chlamydomonas reinhardtii GN=CHLREDRAFT_190461 PE=4 SV=1	18	2	9.3	11.58	819217	833857	865086	1.43328e+06	1.36201e+06	1.10433e+06	0.645745	0.0102823
Q6UKY8	NADH:ubiquinone oxidoreductase 14 kDa subunit OS=Chlamydomonas reinhardtii GN=NUOB22 PE=2 SV=1	10	1	13.9	8.88	644282	656398	856443	477912	660230	563758	1.26748	0.154737
A8IBF4	Predicted protein OS=Chlamydomonas reinhardtii GN=CHLREDRAFT_186231 PE=4 SV=1	6	2	38.5	8.43
Q9FXQ1	Cyclic nucleotide dependent protein kinase (Fragment) OS=Chlamydomonas reinhardtii GN=CL-PK1 PE=2 SV=1	2	1	73.1	8.65
A8HS05	PP2A-widerborst subunit OS=Chlamydomonas reinhardtii GN=PP2A2 PE=4 SV=1	3	1	58.1	7.39
A8ICT4	F1F0 ATP synthase epsilon subunit OS=Chlamydomonas reinhardtii GN=ATP15 PE=4 SV=1	19	1	8.3	9.66	242536	199294	213252	396454	401809	234578	0.634253	0.0890878
A8JBZ7	Predicted protein OS=Chlamydomonas reinhardtii GN=CHLREDRAFT_178114 PE=4 SV=1	4	1	40.3	11.9
A8HR79	Inositol phosphatase-like protein OS=Chlamydomonas reinhardtii GN=THF1 PE=4 SV=1	5	1	28.6	9.48	300995	301208	288518	328806	304586	229265	1.03253	0.772673
O48663	Chloroplast w6 desaturase OS=Chlamydomonas reinhardtii GN=des6 PE=2 SV=1	3	1	48.3	8.53
A8JC06	Predicted protein OS=Chlamydomonas reinhardtii GN=CHLREDRAFT_185398 PE=4 SV=1	6	1	20.3	9.67	216358	164691	249451			116235	1.80812
O20032	30S ribosomal protein S18, chloroplastic OS=Chlamydomonas reinhardtii GN=rps18 PE=3 SV=1	7	1	16.3	11.93				58144.1	380120
A8IU92	Cilia- and flagella-associated protein 20 OS=Chlamydomonas reinhardtii GN=CFAP20 PE=1 SV=1	6	1	22.2	9.55
A8J1V5	Acetyltransferase component of pyruvate dehydrogenase complex OS=Chlamydomonas reinhardtii GN=DLA1 PE=3 SV=1	4	1	64.2	7.56
A8IFW1	Predicted protein OS=Chlamydomonas reinhardtii GN=CHLREDRAFT_135128 PE=4 SV=1	8	1	25.2	6.33	145200		71423.2			111078	0.975099
A8J0A2	Predicted protein OS=Chlamydomonas reinhardtii GN=CHLREDRAFT_130340 PE=3 SV=1	6	1	28.9	7.61				81729.3	66016.5	99713.5
A8JEA7	Predicted protein OS=Chlamydomonas reinhardtii GN=CHLREDRAFT_194222 PE=4 SV=1	3	1	48.6	7.9
A8I009	Predicted protein OS=Chlamydomonas reinhardtii GN=CHLREDRAFT_168076 PE=4 SV=1	3	1	84.9	8.53
A8JBI1	Predicted protein (Fragment) OS=Chlamydomonas reinhardtii GN=CHLREDRAFT_106748 PE=4 SV=1	4	1	35.4	6.13	170389	159029	115254	122593	119015	129780	1.19732	0.226414
A8IZX9	Mitochondrial F1F0 ATP synthase associated 12.0 kDa protein OS=Chlamydomonas reinhardtii GN=ASA9 PE=4 SV=1	10	1	12.1	8.98	935834	1.00381e+06	896070	693220	1.18071e+06	1.26297e+06	0.903985	0.607829
A8JH65	5,10-methylenetetrahydrofolate dehydrogenase OS=Chlamydomonas reinhardtii GN=CHLREDRAFT_194856 PE=3 SV=1	4	1	35.8	8.81	229861	215488	191297	131215	217816	220091	1.11865	0.512391
A8JAQ8	Predicted protein OS=Chlamydomonas reinhardtii GN=CHLREDRAFT_106339 PE=4 SV=1	9	1	15.4	6.99				114290	138269	165584
A8JG53	Cytochrome P450 OS=Chlamydomonas reinhardtii GN=CYP745A1 PE=4 SV=1	3	1	60	7.78	975456	1.09046e+06	623974	942291	1.11797e+06	1.06276e+06	0.861312	0.389136
A8I211	Predicted protein OS=Chlamydomonas reinhardtii GN=CHLREDRAFT_161043 PE=4 SV=1	7	1	27.5	8.15
A8IUJ4	Predicted protein (Fragment) OS=Chlamydomonas reinhardtii GN=CHLREDRAFT_117550 PE=4 SV=1	5	1	25.7	5.96	133135	186160	122893	166055	173477	201386	0.817476	0.215084
A8IZ93	Ribose-phosphate pyrophosphokinase OS=Chlamydomonas reinhardtii GN=RPPK1 PE=3 SV=1	4	1	45.2	8.63
Q9AU03	Cytochrome c oxidase subunit II (Fragment) OS=Chlamydomonas reinhardtii GN=cox2b PE=2 SV=1	7	1	16.8	8.43				471354	775174	217883
A8HNX3	Ribosomal protein L35 OS=Chlamydomonas reinhardtii GN=RPL35 PE=3 SV=1	6	1	14.9	11.36				679965	2.41631e+06	604559
A8IH75	Predicted protein (Fragment) OS=Chlamydomonas reinhardtii GN=CHLREDRAFT_99772 PE=4 SV=1	9	1	19.5	6.23
A8JHJ9	Predicted protein OS=Chlamydomonas reinhardtii GN=CHLREDRAFT_180403 PE=4 SV=1	6	1	26.1	5.3
A8IS75	Predicted protein OS=Chlamydomonas reinhardtii GN=CHLREDRAFT_206257 PE=4 SV=1	5	1	28.4	6.55
A8I026	Predicted protein (Fragment) OS=Chlamydomonas reinhardtii GN=CHLREDRAFT_187657 PE=4 SV=1	16	1	14.5	9.82	92064.1	74364.6	91895.7			111359	0.773251
A8JBE2	Glutathione S-transferase OS=Chlamydomonas reinhardtii GN=CHLREDRAFT_193691 PE=4 SV=1	7	1	23.4	7.88
A8IW48	26S proteasome regulatory subunit OS=Chlamydomonas reinhardtii GN=RPN9 PE=4 SV=1	3	1	43.7	5.77	153968	176617	228199		213298	120798	1.11502	0.695932
A8J9C6	Predicted protein OS=Chlamydomonas reinhardtii GN=CHLREDRAFT_177090 PE=4 SV=1	3	1	103.8	5.39
A8ID63	Proteasome subunit alpha type OS=Chlamydomonas reinhardtii GN=POA3 PE=3 SV=1	7	1	27.6	6.55
A8IJE5	Putative uncharacterized protein OS=Chlamydomonas reinhardtii GN=CHLREDRAFT_183002 PE=4 SV=1	8	1	15.5	10.07
A8IPC9	Riboflavin synthase OS=Chlamydomonas reinhardtii GN=RFS1 PE=4 SV=1	8	1	22.9	5.58	201199	249851		99837.7	160598	213394	1.42789	0.238689
A8ITT0	Predicted protein OS=Chlamydomonas reinhardtii GN=CHLREDRAFT_189560 PE=4 SV=1	3	1	46.1	5.19
A8JD33	Predicted protein OS=Chlamydomonas reinhardtii GN=CHLREDRAFT_153076 PE=4 SV=1	5	1	32.5	9.52
A8J120	Predicted protein (Fragment) OS=Chlamydomonas reinhardtii GN=CHLREDRAFT_148752 PE=4 SV=1	6	1	42.6	4.94
A8IU48	Predicted protein OS=Chlamydomonas reinhardtii GN=CHLREDRAFT_171316 PE=4 SV=1	5	1	33.3	9.13			1.04043e+06	527694	822805	639550	1.56845
A8JHQ3	Predicted protein (Fragment) OS=Chlamydomonas reinhardtii GN=CHLREDRAFT_108674 PE=4 SV=1	21	1	7.6	7.18
A8JBW0	Predicted protein OS=Chlamydomonas reinhardtii GN=CHLREDRAFT_132041 PE=4 SV=1	4	1	46.7	6.9	320780	322824	343459	225671	187204	403098	1.20968	0.441869
A8HVC3	Predicted protein OS=Chlamydomonas reinhardtii GN=CHLREDRAFT_142043 PE=4 SV=1	1	1	141.7	5.83
A8HYM2	Eukaryotic initiation factor OS=Chlamydomonas reinhardtii GN=EIF5Bb PE=4 SV=1	4	1	49.8	5.36
A8J8P9	Rubisco large subunit N-methyltransferase OS=Chlamydomonas reinhardtii GN=RMT1 PE=4 SV=1	4	1	50.8	6.46
Q9XGU3	Serine/threonine-protein phosphatase OS=Chlamydomonas reinhardtii GN=PP1A PE=3 SV=1	3	1	34.8	5.21
A8J0J0	1-acyl-sn-glycerol-3-phosphate acyltransferase CHLREDRAFT_174358 OS=Chlamydomonas reinhardtii GN=CHLREDRAFT_174358 PE=3 SV=2	5	1	36.2	9.8
A8IYA3	Predicted protein OS=Chlamydomonas reinhardtii GN=CHLREDRAFT_190824 PE=3 SV=1	7	1	18.8	5.22	454189	295632	131707	243113	540188	428320	0.727561	0.435704
A8IL21	ATP-dependent Clp protease proteolytic subunit OS=Chlamydomonas reinhardtii GN=CLPP5 PE=3 SV=1	5	1	27.7	7.46	174992		139478	132907	300803	162150	0.791638	0.586561
A8IAC7	Eukaryotic initiation factor (Fragment) OS=Chlamydomonas reinhardtii GN=EIF5Ba PE=4 SV=1	1	1	176	4.93
A8J5T5	COP-II coat subunit OS=Chlamydomonas reinhardtii GN=SEC31 PE=4 SV=1	1	1	138.1	6.24
A8JDA2	Predicted protein OS=Chlamydomonas reinhardtii GN=CHLREDRAFT_139747 PE=4 SV=1	6	1	25.3	8.48
A8I9D5	Predicted protein OS=Chlamydomonas reinhardtii GN=CHLREDRAFT_186662 PE=4 SV=1	5	1	22.4	9.25					365476
A8IVF6	Cytochrome c oxidase 12 kDa subunit OS=Chlamydomonas reinhardtii GN=COX13 PE=4 SV=1	9	1	14.2	9.7	1.23209e+06	1.48458e+06	1.26439e+06	565018	566592	673049	2.20599	0.00113099
A8IST3	V-type proton ATPase subunit a OS=Chlamydomonas reinhardtii GN=ATPvA3 PE=3 SV=1	2	1	91.1	7.83	311601	322967	167174		250851	193614	1.20256	0.556161
Q9AXJ2	PsaN OS=Chlamydomonas reinhardtii GN=psaN PE=4 SV=1	7	1	14.8	9.54				158182	1.10411e+06
A8JGW5	Nucleoside diphosphate kinase OS=Chlamydomonas reinhardtii GN=FAP67 PE=3 SV=1	3	1	41.9	5.66
A8ITL8	Predicted protein OS=Chlamydomonas reinhardtii GN=CHLREDRAFT_183454 PE=4 SV=1	11	1	21.4	9.31
Q42496	Cytochrome b6-f complex subunit 7, chloroplastic OS=Chlamydomonas reinhardtii GN=petM PE=1 SV=1	9	1	10	10.24	2.17078e+06	1.17091e+06	1.27155e+06	1.56846e+06	1.53992e+06	1.78033e+06	0.94365	0.792636
A8JKF2	Predicted protein (Fragment) OS=Chlamydomonas reinhardtii GN=CHLREDRAFT_111160 PE=4 SV=1	10	1	10.9	5.45	354481	337418	331661	315154	302178	266472	1.15813	0.044303
A8J8M0	Predicted protein OS=Chlamydomonas reinhardtii GN=CHLREDRAFT_193060 PE=4 SV=1	11	1	10.7	11.6		513150	385220			310140	1.44833
Q84XS0	Thioredoxin o OS=Chlamydomonas reinhardtii GN=TRXo PE=2 SV=1	9	1	16	8.18
A8JF47	Mitochondrial carrier protein OS=Chlamydomonas reinhardtii GN=MITC1 PE=3 SV=1	3	1	43.9	9.91	158051	390133	342336			99645.5	2.97896
A8I8A6	Predicted protein OS=Chlamydomonas reinhardtii GN=CHLREDRAFT_182023 PE=4 SV=1	8	1	13	10.08					327644	564742
A8IXR0	Predicted protein OS=Chlamydomonas reinhardtii GN=CHLREDRAFT_190610 PE=4 SV=1	10	1	19.2	6.38
A8J635	Predicted protein OS=Chlamydomonas reinhardtii GN=TEF9 PE=4 SV=1	9	1	27.4	9.63	284993	463656	567593	233735	294821	303681	1.58157	0.131889
A8IK91	Translocon component Tic40-related protein OS=Chlamydomonas reinhardtii GN=TIC40 PE=4 SV=1	3	1	49.8	5.68
A8IGU4	Predicted protein OS=Chlamydomonas reinhardtii GN=CHLREDRAFT_188464 PE=4 SV=1	3	1	38.2	5.52	256596	322068	269001	271701	179676	244983	1.21728	0.211197
Q1ALD7	AGG2 OS=Chlamydomonas reinhardtii PE=2 SV=1	6	1	19.6	6.16	163968	331017	288144	254293	247430	273498	1.0102	0.961028
A8IZE1	Eukaryotic initiation factor (Fragment) OS=Chlamydomonas reinhardtii GN=EIF2Aa PE=4 SV=1	3	1	67.2	8.73
A8J1K0	V-type proton ATPase subunit a OS=Chlamydomonas reinhardtii GN=ATPvA2 PE=3 SV=1	2	1	96.8	6.6
A8JA71	Predicted protein OS=Chlamydomonas reinhardtii GN=CHLREDRAFT_193378 PE=4 SV=1	3	1	52.3	9.11
A8IS22	40S ribosomal protein S26 (Fragment) OS=Chlamydomonas reinhardtii GN=RPS26 PE=3 SV=1	9	1	11.8	11.37	1.87682e+06	1.81897e+06	1.32011e+06	4.05798e+06	7.04046e+06	3.28211e+06	0.348798	0.0544877
A8HW77	Predicted protein OS=Chlamydomonas reinhardtii GN=CHLREDRAFT_182288 PE=4 SV=1	3	1	34.3	5.54		85530.4		147395	105950	102767	0.720535
A8IA77	Gamma-glutamylcysteine synthetase OS=Chlamydomonas reinhardtii GN=GSH1 PE=4 SV=1	3	1	54	6.8
A8JHA9	Glutaredoxin, CPYC type OS=Chlamydomonas reinhardtii GN=GRX1 PE=4 SV=1	14	1	13.7	9.55	158673			196960	141876	154422	0.96505
A8IS78	Predicted protein OS=Chlamydomonas reinhardtii GN=CHLREDRAFT_115597 PE=4 SV=1	13	1	9.7	9.98				107912	203704	135749
A8ILP2	Predicted protein OS=Chlamydomonas reinhardtii GN=CGL78 PE=4 SV=1	4	1	23.3	9.82	343350	235893	250127	459911	341126	408589	0.685641	0.0580435
A8HMC4	Chloroplast glycerolipid omega-3-fatty acid desaturase OS=Chlamydomonas reinhardtii GN=FAD7 PE=4 SV=1	5	1	47.6	7.96
A8HUU9	Peptidyl-prolyl cis-trans isomerase OS=Chlamydomonas reinhardtii GN=CYN19-3 PE=3 SV=1	5	1	29.1	9.79	640085	483115	544189	392871	321657	534975	1.33444	0.147005
A8J4E8	Lumenal PsbP-like protein OS=Chlamydomonas reinhardtii GN=PSBP4 PE=4 SV=1	5	1	28.4	9.01
A8JFL2	Predicted protein (Fragment) OS=Chlamydomonas reinhardtii GN=CHLREDRAFT_39075 PE=4 SV=1	3	1	44.9	8.48
A8IPJ0	Mitochondrial carrier protein OS=Chlamydomonas reinhardtii GN=MITC11 PE=3 SV=1	4	1	44.4	9.74
A8J927	Predicted protein (Fragment) OS=Chlamydomonas reinhardtii GN=CHLREDRAFT_151346 PE=4 SV=1	3	1	52.7	5.55
A8I1D3	Plastid ribosomal protein L33 OS=Chlamydomonas reinhardtii GN=PRPL33 PE=3 SV=1	11	1	11.4	10.24
A8I9D0	Sterol 14 desaturase OS=Chlamydomonas reinhardtii GN=CYP51G1 PE=3 SV=1	2	1	56	7.81
A8JCA4	RabGAP/TBC protein OS=Chlamydomonas reinhardtii GN=CHLREDRAFT_195581 PE=1 SV=1	4	1	50.1	6.33
A2PZC4	Adenylyl-sulfate kinase OS=Chlamydomonas reinhardtii GN=EZY13 PE=2 SV=1	4	1	26.9	8.65
A8HNE3	Serine/threonine-protein phosphatase (Fragment) OS=Chlamydomonas reinhardtii GN=PKL1 PE=3 SV=1	2	1	93.1	6.4
A8JGI8	Predicted protein OS=Chlamydomonas reinhardtii GN=CHLREDRAFT_194644 PE=4 SV=1	7	1	25.9	9.38
A8HMA8	Acetyl-coa biotin carboxyl carrier OS=Chlamydomonas reinhardtii GN=BCC2 PE=4 SV=1	5	1	24.4	6.92	190410	522727	446388	387033	410649	748037	0.750153	0.450037
A8JAQ6	Predicted protein OS=Chlamydomonas reinhardtii GN=CHLREDRAFT_193475 PE=3 SV=1	3	1	40.6	8.27		269688	231938	169621	131074	114957	1.81027	0.0211065
A8IID2	Predicted protein (Fragment) OS=Chlamydomonas reinhardtii GN=CHLREDRAFT_188358 PE=4 SV=1	1	1	174.3	7.68
A8J0R2	Glycerol-3-phosphate acyltransferase, chloroplastic OS=Chlamydomonas reinhardtii GN=PLSB1 PE=3 SV=1	3	1	45.3	8.79
A8I0Z4	Nucleolar GTP-binding protein 1 OS=Chlamydomonas reinhardtii GN=NGB1 PE=3 SV=1	1	1	76.7	9.54
A8HQA8	DEAD-box RNA helicase OS=Chlamydomonas reinhardtii GN=DBP2 PE=3 SV=1	3	1	56.4	7.77			339309
A8I9T2	Kinesin-like protein OS=Chlamydomonas reinhardtii GN=KLP1 PE=3 SV=1	1	1	82.9	7.02
A8JGB1	Rubredoxin-like protein OS=Chlamydomonas reinhardtii GN=RBD3 PE=4 SV=1	8	1	15.5	9.38				456160	393965
A8I4Q9	Predicted protein (Fragment) OS=Chlamydomonas reinhardtii GN=CHLREDRAFT_93550 PE=4 SV=1	14	1	11.4	9.98
A8IZ29	Predicted protein (Fragment) OS=Chlamydomonas reinhardtii GN=CHLREDRAFT_118038 PE=3 SV=1	3	1	47.7	5.4
A8IRU4	Mitochondrial inner membrane translocase OS=Chlamydomonas reinhardtii GN=TIM8 PE=3 SV=1	21	1	9.4	4.94
A8JFJ1	Chlorophyll synthetase OS=Chlamydomonas reinhardtii GN=CHLG PE=4 SV=1	4	1	41.4	8.28	306533	345150	378059	329152	193664	321149	1.22013	0.27086
D5LAW4	522875p OS=Chlamydomonas reinhardtii GN=522875p PE=4 SV=1	3	1	43.6	7.55		292772	130066	279444	176426	269733	0.87411	0.708319
Q94KS3	Profilin OS=Chlamydomonas reinhardtii GN=PRO1 PE=3 SV=1	7	1	13.9	4.75				318990	619581	217013
A8J6C3	Phosphoglucan water dikinase OS=Chlamydomonas reinhardtii GN=PWD1 PE=4 SV=1	2	1	104.2	6.57
A8J0F0	Predicted protein OS=Chlamydomonas reinhardtii GN=CHLREDRAFT_191433 PE=4 SV=1	1	1	164.9	7.21
A8ISG3	Predicted protein (Fragment) OS=Chlamydomonas reinhardtii GN=CHLREDRAFT_145636 PE=4 SV=1	2	1	52.8	6.79	933901	926697	826054	1.00175e+06	747672	1.10628e+06	0.940803	0.641392
A8J1M9	Thylakoid lumenal 17.4 kDa protein OS=Chlamydomonas reinhardtii GN=CHLREDRAFT_149642 PE=4 SV=1	5	1	19.4	5.64	186692	192550	164446	545268	411081	484995	0.377209	0.0016654
A8IV98	DEAD box RNA helicase OS=Chlamydomonas reinhardtii GN=CHLREDRAFT_129561 PE=3 SV=1	2	1	44.3	8.9
A8IQ56	Predicted protein (Fragment) OS=Chlamydomonas reinhardtii GN=CHLREDRAFT_115491 PE=4 SV=1	6	1	19	6.4	237790	313646	175793	607714	1.20821e+06	588383	0.302469	0.0543028
A8HQ48	Riboflavin kinase OS=Chlamydomonas reinhardtii GN=RFK2 PE=4 SV=1	4	1	42.8	9.47
A8JGX0	Spermidine synthase OS=Chlamydomonas reinhardtii GN=SPD1 PE=3 SV=1	4	1	34.6	4.98
A8IV51	Predicted protein OS=Chlamydomonas reinhardtii GN=CHLREDRAFT_190697 PE=4 SV=1	6	1	30.5	6.8	195287	151261	224582		109944	123618	1.63021	0.0782818
A8IZY2	Predicted protein OS=Chlamydomonas reinhardtii GN=CHLREDRAFT_184175 PE=4 SV=1	7	1	22.8	9.5
A8IF64	Predicted protein OS=Chlamydomonas reinhardtii GN=CHLREDRAFT_144018 PE=4 SV=1	5	1	44.3	6.07
Q7YKX3	30S ribosomal protein S11, chloroplastic OS=Chlamydomonas reinhardtii GN=rps11 PE=3 SV=1	8	1	14.2	11.44				658874	1.07854e+06	341011
A8IK14	Predicted protein OS=Chlamydomonas reinhardtii GN=CHLREDRAFT_205590 PE=4 SV=1	3	1	53.7	6.52	835791	723628	774644	583767	292261	170634	2.23001	0.0276687
A8J6I8	Chloroplast processing enzyme OS=Chlamydomonas reinhardtii GN=CPE1 PE=4 SV=1	1	1	138.4	6.65	120000
A8ITN6	Molecular chaperone prefoldin, subunit 2 OS=Chlamydomonas reinhardtii GN=PFD2 PE=4 SV=1	11	1	13.1	8.12
A8I720	Predicted protein OS=Chlamydomonas reinhardtii GN=CHLREDRAFT_142787 PE=4 SV=1	5	1	36.8	7.3
A8I7Q4	Glutaredoxin, CGFS type OS=Chlamydomonas reinhardtii GN=GRX5 PE=4 SV=1	7	1	16.5	7.3	114481	84701.5	140073			142165	0.795448
A8IDN4	Flagellar associated protein, calmodulin-like protein (Fragment) OS=Chlamydomonas reinhardtii GN=FAP272 PE=4 SV=1	11	1	17.8	4.53		169573	219453
A8II42	T-complex protein 1 subunit gamma OS=Chlamydomonas reinhardtii GN=CCT3 PE=3 SV=1	2	1	60.7	6.39
A8HSE5	Predicted protein OS=Chlamydomonas reinhardtii GN=CHLREDRAFT_182692 PE=4 SV=1	6	1	16.2	5.01	247959	287904	230089	374200	413240	301142	0.703623	0.0439399
A8IYR0	Inositol polyphosphate multikinase OS=Chlamydomonas reinhardtii GN=CHLREDRAFT_205696 PE=3 SV=1	4	1	31.5	5.76
G3BLB8	NADH dehydrogenase subunit 5 (Fragment) OS=Chlamydomonas reinhardtii GN=nad5 PE=4 SV=1	5	1	22.9	8.69	448623	351851	405584	332920	393474	313255	1.16006	0.207834
A8JES5	Predicted protein OS=Chlamydomonas reinhardtii GN=CHLREDRAFT_153630 PE=4 SV=1	7	1	25.3	9.69	320176	304571	272173			102039	2.92997
Q6V9B2	NADH:ubiquinone oxidoreductase 51 kD subunit OS=Chlamydomonas reinhardtii PE=2 SV=1	2	1	52.3	8.44	613704	481003	476400	335057	621935	345419	1.20631	0.438408
A8IJJ8	Phosphoribosylaminoimidazole carboxylase, eukaryotic-type OS=Chlamydomonas reinhardtii GN=CHLREDRAFT_196726 PE=3 SV=1	2	1	68	8.29
A8IY20	S-(hydroxymethyl)glutathione dehydrogenase OS=Chlamydomonas reinhardtii GN=FDH1 PE=3 SV=1	3	1	40.3	7.12	473237	546171	501830		508568	459475	1.04764	0.534321
A8J0X7	Cysteine desulfurase OS=Chlamydomonas reinhardtii GN=NIFS1 PE=3 SV=1	4	1	50.6	7.3	77717	98294.2				34981.6	2.51577
A8IWB5	Epsilon-cop OS=Chlamydomonas reinhardtii GN=COPE1 PE=4 SV=1	3	1	31.6	5.2	110456	33556.8			152365	175656	0.439036	0.149159
A8II71	RuvB-like helicase OS=Chlamydomonas reinhardtii GN=CHLREDRAFT_24073 PE=3 SV=1	3	1	51.6	5.14
A8J363	Matrix metalloproteinase-like protein OS=Chlamydomonas reinhardtii GN=MMP13 PE=4 SV=1	2	1	80.8	6.84
A8JES1	GrpE protein homolog OS=Chlamydomonas reinhardtii GN=MGE1 PE=3 SV=1	5	1	28.4	6.06	212214	132825	146726			111638	1.46833
G3BLA3	Vegetative cell wall HRGP (Fragment) OS=Chlamydomonas reinhardtii GN=GP1 PE=4 SV=1	7	1	16.9	10.17		88090.7	167636		1.23744e+06	63455.9	0.196577	0.468127
A8J6F2	Mitochondrial F1F0 ATP synthase associated 14.3 kDa protein OS=Chlamydomonas reinhardtii GN=ASA5 PE=4 SV=1	8	1	14.3	9.2	111610	240875	122128	376077	387785	268261	0.459841	0.0298402
Q5W9T4	Early light-inducible protein OS=Chlamydomonas reinhardtii GN=Lhl1 PE=2 SV=1	7	1	18.7	9.25	863524	765873	925007	549740	448551	656459	1.54368	0.0167493
A8HVG0	Predicted protein (Fragment) OS=Chlamydomonas reinhardtii GN=CHLREDRAFT_142055 PE=4 SV=1	2	1	71.4	5.62	196841		202137	224897		264208	0.815731	0.151021
A8IA06	Predicted protein (Fragment) OS=Chlamydomonas reinhardtii GN=CHLREDRAFT_160735 PE=4 SV=1	7	1	17.9	5.86
A8IXV3	Predicted protein OS=Chlamydomonas reinhardtii GN=CHLREDRAFT_172919 PE=4 SV=1	4	1	30.3	9.72	1.78323e+07	1.01439e+07	10465352	1.04916e+07	9.24231e+06	1.14212e+07	1.23388	0.401298
A8IZL4	Predicted protein OS=Chlamydomonas reinhardtii GN=CHLREDRAFT_190967 PE=4 SV=1	2	1	115	7.08
Q6IET4	Inner arm dynein light chain OS=Chlamydomonas reinhardtii GN=TCTEX2B PE=2 SV=1	13	1	13.7	5.95	178412	226077	184840		121986	124818	1.5919	0.0323738
A8I2H9	Pyridoxamine 5' phosphate oxidase-related protein OS=Chlamydomonas reinhardtii GN=CPLD26 PE=4 SV=1	6	1	24.2	6.95	559834	721984	616861	854867	389856	776786	0.939238	0.800218
A8IRW5	Glycoside-hydrolase-like protein OS=Chlamydomonas reinhardtii GN=GLH1 PE=3 SV=1	2	1	100.2	7.03	132542	167555	149160			60341	2.48177
A8J9U5	Predicted protein (Fragment) OS=Chlamydomonas reinhardtii GN=CHLREDRAFT_120875 PE=4 SV=1	15	1	12.3	8.84	163783	139671	100294	140782		57210.3	1.35947	0.431438
A8IMW9	Predicted protein (Fragment) OS=Chlamydomonas reinhardtii GN=CHLREDRAFT_100494 PE=3 SV=1	3	1	46	8.31
A8J209	Predicted protein OS=Chlamydomonas reinhardtii GN=CGL59 PE=4 SV=1	5	1	29.3	5.87
Q6S7R7	Gamma carbonic anhydrase OS=Chlamydomonas reinhardtii GN=Gclp1 PE=2 SV=1	4	1	32.7	8.16
A8J6R1	Predicted protein (Fragment) OS=Chlamydomonas reinhardtii GN=CHLREDRAFT_39139 PE=4 SV=1	1	1	60.9	9.13
A8IKW9	Predicted protein (Fragment) OS=Chlamydomonas reinhardtii GN=CHLREDRAFT_94234 PE=4 SV=1	3	1	38.5	5.94	261852	139460	154221	666117	366747	555798	0.349687	0.0226698
P81831	Phosphoenolpyruvate carboxylase 1 OS=Chlamydomonas reinhardtii GN=Ppc1 PE=1 SV=2	1	1	108.8	6.55	596155	221684	239971	359529	541681	217265	0.945761	0.90178
A8I2P1	Predicted protein OS=Chlamydomonas reinhardtii GN=CHLREDRAFT_141616 PE=4 SV=1	6	1	23.3	9.7
A8IHW6	Predicted protein OS=Chlamydomonas reinhardtii GN=CGL63 PE=4 SV=1	5	1	27.9	9.32
A8J3A8	Small ubiquitin-related modifier OS=Chlamydomonas reinhardtii GN=CHLREDRAFT_149066 PE=2 SV=1	12	1	10.2	5.24	160823	202084		289898	336355	197378	0.660928	0.188701
A8I8V5	Predicted protein (Fragment) OS=Chlamydomonas reinhardtii GN=CHLREDRAFT_97144 PE=3 SV=1	3	1	86.3	7.99
A8IK69	Predicted protein (Fragment) OS=Chlamydomonas reinhardtii GN=CHLREDRAFT_114854 PE=4 SV=1	7	1	29.6	6.86
A8J7Y0	Predicted protein OS=Chlamydomonas reinhardtii GN=CHLREDRAFT_192807 PE=4 SV=1	2	1	44.3	9.98	378378	408135	393861		252844	167089	1.87391	0.012296
A8IGB0	Predicted protein (Fragment) OS=Chlamydomonas reinhardtii GN=CHLREDRAFT_144268 PE=4 SV=1	8	1	20.5	8.6
A8J6K3	Predicted protein OS=Chlamydomonas reinhardtii GN=CHLREDRAFT_175972 PE=4 SV=1	1	1	74.4	8.02	270818	187336		113048	123905	142691	1.81019	0.0532386
A8J1X5	Proteasome subunit beta type OS=Chlamydomonas reinhardtii GN=PBA1 PE=3 SV=1	11	1	22.6	6.54
A8J9D6	Flavin-containing monooxygenase OS=Chlamydomonas reinhardtii GN=CHLREDRAFT_193149 PE=3 SV=1	1	1	136.2	8.46	341419	279473	322692	351160	481103	309946	0.826105	0.293055
A8HQP0	Transaldolase OS=Chlamydomonas reinhardtii GN=TAL1 PE=4 SV=1	4	1	42.4	8.63
Q6UP30	NADH:ubiquinone oxidoreductase 13 kD-like subunit OS=Chlamydomonas reinhardtii GN=NUOS6 PE=2 SV=1	8	1	16.3	8.38	286969	306418	348596	315224		268401	1.07601	0.503455
A8IYD0	Predicted protein (Fragment) OS=Chlamydomonas reinhardtii GN=CHLREDRAFT_173297 PE=4 SV=1	1	1	219.1	5.26
A8INX1	ATP-dependent Clp protease proteolytic subunit OS=Chlamydomonas reinhardtii GN=CLPR6 PE=3 SV=1	4	1	31.2	7.33	81794.6			141264	115345	83331.7	0.721844
A8JC47	Predicted protein OS=Chlamydomonas reinhardtii GN=CPLD48 PE=4 SV=1	4	1	24.8	9.25	931090	1.1803e+06	952374	911573	775497	912664	1.17849	0.167447
A8JCS9	Predicted protein OS=Chlamydomonas reinhardtii GN=CHLREDRAFT_159711 PE=3 SV=1	11	1	11.4	5.11	90696.6	73554.2	99277.6	99514.7	126486	85060.2	0.847192	0.330052
A8J1M5	Flagellar outer dynein arm heavy chain beta OS=Chlamydomonas reinhardtii GN=ODA4 PE=4 SV=1	0	1	519.6	5.6
A8IBS2	Flagellar associated protein OS=Chlamydomonas reinhardtii GN=FAP163 PE=4 SV=1	2	1	51.9	6.64	2.60978e+06	3.06161e+06	4084227	725093		1.26327e+06	3.27091	0.0325043
A8J786	Imidazole glycerol phosphate synthase (Fragment) OS=Chlamydomonas reinhardtii GN=HIS7 PE=3 SV=1	4	1	33.7	8.84	112749	108338		146028	359772	156380	0.500817	0.307567
A8IDH5	tRNA-(M5C) methyltransferase OS=Chlamydomonas reinhardtii GN=TRM4 PE=3 SV=1	3	1	43.8	8.65
A8JBI2	Predicted protein (Fragment) OS=Chlamydomonas reinhardtii GN=CHLREDRAFT_178046 PE=4 SV=1	1	1	96	5.68	701263	808519	771711	404211	607991	384971	1.63294	0.0194339
Q546J6	SF-assemblin OS=Chlamydomonas reinhardtii GN=sfa PE=4 SV=1	7	1	31.2	5.34
A8J895	Predicted protein OS=Chlamydomonas reinhardtii GN=CHLREDRAFT_184975 PE=4 SV=1	6	1	38	6.76		385355	168139
A8J8P4	Ribosomal protein L34 OS=Chlamydomonas reinhardtii GN=RPL34 PE=4 SV=1	7	1	13.6	10.78	1.77645e+06	1.40373e+06	1.20465e+06	2.52546e+06	4.47608e+06	2.71132e+06	0.451446	0.0509086
Q6UP32	NADH:ubiquinone oxidoreductase B16.6 subunit OS=Chlamydomonas reinhardtii GN=NUOB16 PE=2 SV=1	13	1	16.4	9.6
A8J199	Flagellar associated protein OS=Chlamydomonas reinhardtii GN=FAP140 PE=4 SV=1	9	1	19.3	9.85	650367	526429	386968	606886	257002	501229	1.14552	0.633624
A8IF01	Predicted protein OS=Chlamydomonas reinhardtii GN=CHLREDRAFT_127678 PE=4 SV=1	5	1	20.5	7.15
A8J8R7	Sm protein OS=Chlamydomonas reinhardtii GN=SMP8 PE=4 SV=1	12	1	11.2	4.88
A8JHL1	26S proteasome regulatory subunit OS=Chlamydomonas reinhardtii GN=RPT6 PE=3 SV=1	3	1	33	9.16
A8IFZ1	Flagellar associated protein (Fragment) OS=Chlamydomonas reinhardtii GN=FAP55 PE=4 SV=1	1	1	111.4	5.27				237473	593034
A8IUN8	Predicted protein OS=Chlamydomonas reinhardtii GN=CHLREDRAFT_172949 PE=4 SV=1	3	1	43.7	7.91
A8JDM1	Predicted protein OS=Chlamydomonas reinhardtii GN=CHLREDRAFT_153191 PE=4 SV=1	2	1	74.7	6.25
A8J0Q8	Thioredoxin-related protein CITRX OS=Chlamydomonas reinhardtii GN=CITRX PE=4 SV=1	7	1	19.5	7.88		65079.9		194316	234268	197281	0.311952
A8IV67	26S proteasome regulatory subunit OS=Chlamydomonas reinhardtii GN=RPT1 PE=3 SV=1	3	1	47.6	6.81
A8IQ05	Succinate--CoA ligase [ADP-forming] subunit beta, mitochondrial OS=Chlamydomonas reinhardtii GN=SCLB1a|SCLB1b PE=3 SV=1	3	1	44.4	7.99
A8IJ71	tRNA (Uracil-5-)-methyltransferase OS=Chlamydomonas reinhardtii GN=TRM2A PE=3 SV=1	2	1	79.3	6.67
A8IAA9	Predicted protein OS=Chlamydomonas reinhardtii GN=CHLREDRAFT_186476 PE=4 SV=1	4	1	40.2	9.01					547915
A8IY70	Xanthine dehydrogenase/oxidase (Fragment) OS=Chlamydomonas reinhardtii GN=XDH1 PE=4 SV=1	1	1	139.7	7.27	355303	114158	101386			135852	1.40066
A8IRV0	HSP70-HSP90 organizing protein OS=Chlamydomonas reinhardtii GN=HOP1 PE=4 SV=1	4	1	62.9	6.04
A8IRL5	Predicted protein OS=Chlamydomonas reinhardtii GN=CHLREDRAFT_156884 PE=4 SV=1	4	1	35.8	6.6
A8HX63	Mitochondrial elongation factor P OS=Chlamydomonas reinhardtii GN=EFP2 PE=4 SV=1	6	1	22.4	6.4				391419	675694
A8IF73	Predicted protein (Fragment) OS=Chlamydomonas reinhardtii GN=CHLREDRAFT_99391 PE=4 SV=1	5	1	22.5	6.55
A8J8A6	Nucleolar protein, structural component of H/ACA snoRNPs OS=Chlamydomonas reinhardtii GN=NOP10 PE=4 SV=1	20	1	7.4	9.38					180647	107212
Q6V9A9	NADH:ubiquinone oxidoreductase 11 kDa subunit OS=Chlamydomonas reinhardtii GN=NUOB8 PE=2 SV=1	12	1	11	8.5	269275	206045	182820	157282	148941	164537	1.39804	0.0758316
A8HPL4	Predicted protein OS=Chlamydomonas reinhardtii GN=CHLREDRAFT_183554 PE=4 SV=1	3	1	36.3	8.37
A8JIE5	Ribosomal protein S29 OS=Chlamydomonas reinhardtii GN=RPS29 PE=4 SV=1	14	1	6.5	9.6	274779	1.0089e+06	669896	1.69181e+06	1.66838e+06	1.56006e+06	0.397049	0.0101934
A8HY79	Predicted protein OS=Chlamydomonas reinhardtii GN=CGLD28 PE=4 SV=1	2	1	58.1	9.91	3.83551e+06	2.20958e+06	2.49636e+06	3.48705e+06	5.21071e+06	3.40293e+06	0.705864	0.199785
A8IVP3	Predicted protein OS=Chlamydomonas reinhardtii GN=CHLREDRAFT_79407 PE=4 SV=1	4	1	33.6	8.59	184268		102122	303777		412114	0.400046	0.0872844
A8JBG0	Predicted protein OS=Chlamydomonas reinhardtii GN=CHLREDRAFT_152481 PE=4 SV=1	5	1	68.1	7.37
Q6V502	NADH-ubiquinone oxidoreductase chain 3 OS=Chlamydomonas reinhardtii GN=NUO3 PE=2 SV=1	5	1	30.2	7.37
A8JC34	Cell wall protein pherophorin OS=Chlamydomonas reinhardtii GN=GAS31 PE=4 SV=1	3	1	54	6.34
A8JC08	Predicted protein OS=Chlamydomonas reinhardtii GN=CHLREDRAFT_132204 PE=4 SV=1	4	1	29.2	8.69
A8J1J8	Mitochondrial F1F0 ATP synthase associated 10.0 kDa protein OS=Chlamydomonas reinhardtii GN=ASA8 PE=4 SV=1	11	1	10	9.44	250233	308063	266164	299093	366842	328664	0.828937	0.0956297
A8JBB0	Flagellar associated protein OS=Chlamydomonas reinhardtii GN=FAP214 PE=4 SV=1	2	1	45.6	5.64
Q6RBZ1	Circadian RNA-binding protein CHLAMY 1 subunit C1 (Fragment) OS=Chlamydomonas reinhardtii PE=2 SV=1	5	1	49.2	6.1
A8JCV0	Cysteinyl-tRNA synthetase (Fragment) OS=Chlamydomonas reinhardtii GN=CHLREDRAFT_153062 PE=3 SV=1	6	1	67.4	6.49
P49213	60S ribosomal protein L44 OS=Chlamydomonas reinhardtii GN=RPL44 PE=3 SV=2	8	1	11.4	10.3				653879	821755	392388
A8IXD6	ATP-dependent Clp protease proteolytic subunit OS=Chlamydomonas reinhardtii GN=CLPR4 PE=3 SV=1	4	1	30.9	8.69	199347	199251	235233	208919	166703	144119	1.21951	0.165549
P14225	Photosystem I reaction center subunit psaK, chloroplastic OS=Chlamydomonas reinhardtii GN=PSAK PE=3 SV=1	7	1	11.2	11.41	1.28569e+06	2.89454e+06	2681939	6.02338e+06	6.13019e+06	5.10111e+06	0.397699	0.00449859
A8J194	Flagellar associated protein OS=Chlamydomonas reinhardtii GN=FAP12 PE=4 SV=1	2	1	54	6
A8HPT6	Predicted protein OS=Chlamydomonas reinhardtii GN=CHLREDRAFT_171570 PE=4 SV=1	1	1	83.9	6.77	2.25681e+06	1.85939e+06	1.71956e+06	2.08918e+06	2.17162e+06	1.90677e+06	0.9462	0.569961
A8J6H8	Mitochondrial processing peptidase alpha subunit OS=Chlamydomonas reinhardtii GN=MPPA1 PE=4 SV=1	3	1	54.2	7.33	294457	127150	197966	232202	110973	128104	1.31466	0.466778
A8I1Y7	Alpha-SNAP OS=Chlamydomonas reinhardtii GN=SNAPA1 PE=4 SV=1	3	1	33.7	5.17				175362	226515
A8HUK3	Predicted protein (Fragment) OS=Chlamydomonas reinhardtii GN=CHLREDRAFT_143710 PE=4 SV=1	2	1	76.4	6.74	243945	220844	242872	198853	375495	202855	0.910523	0.713115
Q39576	Histone H1 OS=Chlamydomonas reinhardtii GN=ch1 PE=3 SV=1	5	1	24.7	10.39	654012	616033	551212	393737	830079	532320	1.03708	0.877517
A8J1D6	Predicted protein OS=Chlamydomonas reinhardtii GN=CHLREDRAFT_149524 PE=4 SV=1	3	1	54.3	9.7
A8JE04	T-complex protein 1 subunit delta (Fragment) OS=Chlamydomonas reinhardtii GN=CCT4 PE=3 SV=1	2	1	55.7	7.84			62342.2		130038	136171	0.468371
A8IWV0	Predicted protein (Fragment) OS=Chlamydomonas reinhardtii GN=CHLREDRAFT_129649 PE=4 SV=1	4	1	89.3	8.25		132285	112841			176650	0.693818
A8J248	Predicted protein OS=Chlamydomonas reinhardtii GN=CHLREDRAFT_191675 PE=4 SV=1	4	1	89.2	5.62
A8ICE4	Plastid ribosomal protein L11 OS=Chlamydomonas reinhardtii GN=PRPL11 PE=3 SV=1	5	1	18.5	10.2	1.83022e+06	2.04943e+06	1.6353e+06	1.88184e+06	1.77173e+06	1.80638e+06	1.01007	0.8896
A8JD08	DNA topoisomerase 2 (Fragment) OS=Chlamydomonas reinhardtii GN=TOP2 PE=3 SV=1	1	1	131	7.53	172729	227449	218273	201639	202274	159175	1.09832	0.451194
A8IQW4	Predicted protein OS=Chlamydomonas reinhardtii GN=CHLREDRAFT_183265 PE=4 SV=1	17	1	11.4	8.54
A8JD01	Basal body protein OS=Chlamydomonas reinhardtii GN=BUG25 PE=4 SV=1	1	1	173.8	7.15
A8JAN3	Centriole proteome protein OS=Chlamydomonas reinhardtii GN=POC16 PE=4 SV=1	1	1	214.8	7.49		324394				250076	1.29718
P45841	60S ribosomal protein L31 OS=Chlamydomonas reinhardtii GN=RPL31 PE=3 SV=1	7	1	13.2	10.08	638570	666992	788340	840834	699309	766229	0.907877	0.313504
A8IBD8	Predicted protein OS=Chlamydomonas reinhardtii GN=CHLREDRAFT_140907 PE=4 SV=1	3	1	40.6	5.77	321646	110947	147860	332268	354715	317923	0.57762	0.0980916
A8J183	Predicted protein (Fragment) OS=Chlamydomonas reinhardtii GN=CHLREDRAFT_148822 PE=4 SV=1	1	1	97.3	10.13		234667	154136	125821	319081	150834	0.978964	0.963417
A8IWJ8	Succinate--CoA ligase [ADP-forming] subunit alpha, mitochondrial OS=Chlamydomonas reinhardtii GN=SCLA1|TEF25 PE=3 SV=1	3	1	34.3	9.03
A8HUX5	Predicted protein (Fragment) OS=Chlamydomonas reinhardtii GN=CHLREDRAFT_93992 PE=4 SV=1	5	1	17.2	5.12	208422	266490	726525	112035		152022	3.03327	0.294981
A8I874	Predicted protein OS=Chlamydomonas reinhardtii GN=CHLREDRAFT_166298 PE=4 SV=1	1	1	57.1	9.5		116659	99685.5	128000	291831	203847	0.520327	0.203026
Q6V9B0	NADH:ubiquinone oxidoreductase subunit 10 OS=Chlamydomonas reinhardtii GN=NUO10 PE=2 SV=1	6	1	18.1	9.31						169806
A8IVX1	Predicted protein (Fragment) OS=Chlamydomonas reinhardtii GN=CHLREDRAFT_79422 PE=4 SV=1	12	1	11.8	4.67	183157	321665	204771		155046	156425	1.5188	0.24176
A8JH38	SIN3 component of histone deacetylase complex OS=Chlamydomonas reinhardtii GN=CHLREDRAFT_140464 PE=4 SV=1	2	1	63.1	9.2
A8I9C7	Peptidylprolyl isomerase OS=Chlamydomonas reinhardtii GN=FKB42 PE=4 SV=1	1	1	185.2	5.53	154023			277064	443329	268786	0.467124
A8J6K9	Proteasome subunit alpha type OS=Chlamydomonas reinhardtii GN=POA5 PE=3 SV=1	5	1	26.2	4.87
A8IA80	Predicted protein (Fragment) OS=Chlamydomonas reinhardtii GN=CPLD14 PE=4 SV=1	6	1	37.3	9.2
A8IS72	Alpha subunit of the SRP receptor OS=Chlamydomonas reinhardtii GN=SRRA1 PE=4 SV=1	2	1	72.3	7.68
A8J4Z1	Predicted protein OS=Chlamydomonas reinhardtii GN=CHLREDRAFT_175468 PE=4 SV=1	0	1	214.2	6.15	5.52282e+06	2.87011e+06	3.01847e+06	195288	936740	273790	8.11727	0.0201478
A8J8U0	Low-CO2-inducible membrane protein OS=Chlamydomonas reinhardtii GN=LCI11 PE=4 SV=1	5	1	26.9	7.78				114209	102998	124456
A8IZ42	Predicted protein OS=Chlamydomonas reinhardtii GN=CHLREDRAFT_191104 PE=4 SV=1	1	1	174.3	5.43
Q3HTK6	Pherophorin-C1 protein OS=Chlamydomonas reinhardtii PE=2 SV=1	1	1	75.4	7.09	408506	329694	309790	312723	333883	370837	1.03002	0.783152
A8IAJ8	Predicted protein OS=Chlamydomonas reinhardtii GN=CHLREDRAFT_186496 PE=4 SV=1	3	1	63.6	5.03		185947	128650
A8I189	Predicted protein OS=Chlamydomonas reinhardtii GN=CHLREDRAFT_187763 PE=4 SV=1	2	1	74.5	9.2	809725	964604	1.12278e+06	627812	463755	924303	1.43715	0.144498
A8HPC5	Predicted protein OS=Chlamydomonas reinhardtii GN=CHLREDRAFT_171431 PE=4 SV=1	2	1	75.1	9.14
A8IZ72	Dehydroquinate dehydratase OS=Chlamydomonas reinhardtii GN=SHKD1 PE=3 SV=1	2	1	58.4	5.69
A8HP50	Predicted protein OS=Chlamydomonas reinhardtii GN=CHLREDRAFT_190244 PE=4 SV=1	3	1	44	7.78
A8IEN2	Predicted protein OS=Chlamydomonas reinhardtii GN=CHLREDRAFT_169031 PE=4 SV=1	4	1	67.4	6.6	1.51457e+06		1.39092e+06
A8IHH9	Lumen targeted protein OS=Chlamydomonas reinhardtii GN=PSBP6 PE=4 SV=1	5	1	33.1	8.56
A8JBC8	Eukaryotic translation initiation factor 3 subunit H OS=Chlamydomonas reinhardtii GN=EIF3H PE=3 SV=1	3	1	37.3	5.05					341344
A8JJU9	Predicted protein (Fragment) OS=Chlamydomonas reinhardtii GN=CHLREDRAFT_181353 PE=4 SV=1	8	1	14.2	9.7	388956				329148		1.18171
A8JGH0	ERD4-related membrane protein OS=Chlamydomonas reinhardtii GN=ERM1 PE=4 SV=1	1	1	146.1	8.92
L7V0A4	Chloroplast SRP43 OS=Chlamydomonas reinhardtii GN=cpSRP43 PE=2 SV=1	2	1	46.2	4.82
A8JHW9	Predicted protein OS=Chlamydomonas reinhardtii GN=CHLREDRAFT_195003 PE=4 SV=1	2	1	52.8	8.9		189639		91737.8	234438	272080	0.950961
A8IYM0	Phosphofructokinase family protein OS=Chlamydomonas reinhardtii GN=PFK2 PE=4 SV=1	2	1	54.7	8.75	180804	215568	269419	155863	178350	101677	1.52743	0.0897398
A8HQ97	Vacuolar ATP synthase subunit H OS=Chlamydomonas reinhardtii GN=ATPvH PE=4 SV=1	3	1	52.9	7.11	121278	164303		193948	246474	244964	0.625009	0.0524529
A8I457	Predicted protein (Fragment) OS=Chlamydomonas reinhardtii GN=CHLREDRAFT_186856 PE=4 SV=1	2	1	75.7	6.23
A8IVP7	Predicted protein OS=Chlamydomonas reinhardtii GN=CHLREDRAFT_157545 PE=4 SV=1	5	1	23.7	9.63
A8IBJ5	Ubiquinone biosynthesis protein OS=Chlamydomonas reinhardtii GN=COQ8 PE=4 SV=1	2	1	54	6.95	1.39415e+06	454218	605021	1.12554e+06	681112	738204	0.964058	0.929371
A8JBL8	Predicted protein OS=Chlamydomonas reinhardtii GN=CHLREDRAFT_178080 PE=4 SV=1	1	1	138.7	7.4	1.05595e+07	8.0218e+06	7.87203e+06	8.6807e+06	8.43356e+06	8.62839e+06	1.02761	0.800032
A8IX31	A-type cyclin OS=Chlamydomonas reinhardtii GN=CYCA1 PE=3 SV=1	3	1	46.7	6.4
A8ISK5	Predicted protein OS=Chlamydomonas reinhardtii GN=CHLREDRAFT_100842 PE=4 SV=1	5	1	16.7	6.21	3.41244e+06	3.48612e+06	2.93959e+06	4.89228e+06	7.60074e+06	4.09229e+06	0.593184	0.104644
A8J7Z6	Predicted protein OS=Chlamydomonas reinhardtii GN=CHLREDRAFT_176522 PE=4 SV=1	2	1	48.8	7.12	168289	201946	143299		140886	167202	1.11123	0.527262
A8J4M0	Predicted protein OS=Chlamydomonas reinhardtii GN=CHLREDRAFT_192075 PE=4 SV=1	6	1	17.5	5.22
