# Supplementary material for: Metabolic rewiring and biomass redistribution enable optimized mixotrophic growth in Chlamydomonas
Source: Proc Natl Acad Sci U S A. 2026 Jan 22;123(4):e2522572123. doi: 10.1073/pnas.2522572123 (PMC12846818; doi:10.1073/pnas.2522572123)
Supplement: Supplementary file 5 — Dataset S04 (XLSX) [file pnas.2522572123.sd04.xlsx]

## Sheet: S4
Dataset S4: Transcriptomics measurement in TP and TAP
All data								Subset of Chlamydomonas transcripts which guided flux model and Figure 3 (subcellular localization is primarily determined by Predalgo, TargetP and DeepLoc)
Gene_ID	TAP_1_FPKMS	TAP_2_FPKMS	TP_1_FPKMS	TP_2_FPKMS	TP/TAP_log2FC	TP/TAP_padj		Gene_ID	Details	TAP_1	TAP_2	TP_1	TP_2	Fold-high in TAP	Fold-high in TP	padj-value
Cre02.g099850	72.405	70.8608	83.6555	86.5104	0.14225	0.236645		Cre01.g055408	acetyl CoA synthetase (ACS2, chloroplastidic)	239.957	242.774	119.795	132.963	0.909851		1.63307e-30
Cre03.g194200	213.469	216.64	232.994	233.281	0.0101625	0.949608		Cre07.g353450	acetyl CoA synthetase (ACS3, peroxisomal/mitochondrial)	612.794	493.875	110.464	116.461	3.8768		4.05731e-116
Cre07.g337650	82.0972	85.7123	70.8494	71.2095	-0.346681	0.000761599		Cre03.g188250	ADP-glucose pyrophosphorylase small subunit (AGP4/STA6, chloroplastidic)	240.98	244.003	249.081	259.014		0.0476556	0.78506
Cre16.g677026	96.9439	102.602	79.2357	74.9131	-0.479342	2.75669e-06		Cre12.g514750	citrate synthase (CIS1, mitochondrial)	56.6317	51.4132	47.5315	51.4687	0.0913613		0.078875
Cre01.g000017	1.669	1.3108	2.23884	2.64841	0.621248	0.243504		Cre12.g513200	enolase (PGH1, cytosolic)	430.991	442.834	365.789	366.034	0.19404		4.52732e-05
Cre01.g000033	1.36799	1.49232	2.2221	2.60588	0.656498	0.0750202		Cre12.g510650	fructose-1,6-bisphosphatase (FBPase/FBA 2, chloroplastidic)	328.697	343.683	360.914	375.642		0.095446	0.86587
Cre01.g000050	3.65049	3.65741	5.44172	4.98642	0.406343	0.0163142		Cre05.g234550	fructose-1,6-bisphosphate aldolase (FBA 3, chloroplastidic)	1992.35	1943.32	1825.48	2000.03	0.0287958		0.205907
Cre01.g000100	3.99654	4.166	6.2754	6.10609	0.494891	0.000240034		Cre06.g254400	fumarase (FUM1, mitochondrial)	60.3055	58.8492	43.7265	43.7076	0.362794		4.45076e-08
Cre01.g000150	18.4894	27.3765	42.7354	43.1108	0.79834	0.0232797		Cre03.g175400	Glucose-6-phosphate isomerase (PGI1, chloroplastidic)	222.149	205.737	176.731	177.446	0.208113		6.40222e-05
Cre01.g000200	9.52572	10.476	10.7243	11.7694	0.0641208	0.78873		Cre12.g485150	glyceraldehyde 3-phosphate dehydrogenase (GDH/GAP1, cytosolic)	497.662	448.474	190.159	181.487	1.5458		1.72184e-62
Cre01.g000250	19.554	21.7065	21.5046	22.5641	-0.010917	0.966236		Cre01.g010900	glyceraldehyde-3-Phosphate Dehydrogenase (GDH/GAP3, chloroplastidic)	1749.61	1775.75	1762.89	1858.12		0.0271322	0.59521
Cre01.g000300	16.8498	14.5274	17.3204	13.9858	-0.11146	0.617324		Cre16.g663800	Hexose/Triose phosphate transporter (TPT25, chloroplastidic)	42.0556	41.285	34.8587	35.3619	0.186839		0.00269243
Cre01.g000350	85.1542	80.1306	73.2285	77.333	-0.240366	0.0516671		Cre04.g214500	isocitrate dehydrogenase (IDH3, mitochondrial)	107.29	96.9381	58.7924	54.624	0.800691		1.25939e-23
Cre01.g000400	8.61587	9.08851	9.68538	9.39802	0.00155601	0.996049		Cre06.g282800	isocitrate lyase (ICL1, peroxisomal)	820.903	740.901	27.531	28.7781	26.7363		0
Cre01.g000450	8.42443	9.03816	9.22869	9.30167	-0.0206518	0.93864		Cre03.g144807	malate synthase (MAS1, peroxisomal)	567.912	565.378	27.8308	27.8825	19.3414		0
Cre01.g000500	3.44948	3.90061	4.1065	5.08537	0.219312	0.441113		Cre14.g629750	NADP malic enzyme (MME2, cytosolic)	11.9573	11.7823	11.2634	10.3504	0.0983538		0.156374
Cre01.g000550	0.107946	0.143652	0.0471841	0.123216	-0.706546	NA		Cre14.g629700	NADP malic enzyme (MME3, chloroplastidic)	11.4408	8.0085	8.1043	7.6172	0.237115		0.0428804
Cre01.g000600	11.2744	12.1836	14.1383	12.9421	0.0998583	0.643578		Cre02.g141400	phosphoenolpyruvate carboxykinase (PEPCK/PCK1)	198.25	149.215	19.534	18.5021	8.13511		4.78746e-165
Cre01.g000650	0.935535	0.699467	1.87274	1.50811	0.949231	0.00872084		Cre16.g673852	phosphoenolpyruvate carboxylase (PEPC1, cytosolic)	4.84009	5.47078	5.35001	4.78636	0.0172148		0.572179
Cre01.g000700	1.59549	1.1789	1.66356	1.88338	0.253197	0.547822		Cre06.g262900	phosphofructokinase (PFK1, chloroplastidic)	84.4095	82.0147	71.648	67.6454	0.194775		0.000411629
Cre01.g000750	5.76445	4.58826	5.83492	5.62558	0.0408524	0.892299		Cre06.g278210	phosphoglucomutase (PGM1, chloroplastidic)	223.888	229.729	215.844	215.809	0.0508858		0.0852044
Cre01.g000800	6.25424	5.49604	6.77273	6.21126	0.0377428	0.933933		Cre05.g232550	phosphoglucomutase (PGM4, cytosolic)	15.1937	15.4732	13.6932	13.4805	0.128547		0.0855116
Cre01.g000850	60.6925	63.6587	63.168	62.4417	-0.0919519	0.555279		Cre11.g467770	phosphoglycerate kinase (PGK1, chloroplastidic)	622.057	634.975	646.206	702.945		0.0732824	0.982251
Cre01.g000900	65.16	64.3908	53.0134	52.691	-0.399894	8.41923e-05		Cre07.g354250	phosphoglycerate kinase (PGK2, cytosolic)	3.87709	3.32409	4.32556	4.29912		0.197676	0.650721
Cre01.g000950	2.15207	2.07565	3.10276	2.79543	0.375034	0.220632		Cre12.g554800	phosphoribulokinase (PRK1, chloroplastidic)	619.952	636.476	641.009	669.761		0.0432514	0.745226
Cre01.g001000	4.50077	4.7521	5.34538	5.55516	0.130881	0.58851		Cre07.g337650	pyruvate dehydrogenase complex, E1 component, alpha subunit (PDH/PDC1, mitochondrial)	82.0972	85.7123	70.8494	71.2095	0.181267		0.000761599
Cre01.g001100	78.0721	75.0989	79.2349	76.2928	-0.0845568	0.523815		Cre03.g194200	Pyruvate dehydrogenase E1 beta subunit (PDH2, chloroplastidic)	213.469	216.64	232.994	233.281		0.0840854	0.949608
Cre01.g001150	5.38592	5.56905	7.99467	7.31671	0.376038	0.00308599		Cre02.g099850	Pyruvate dehydrogenase, E1 component, alpha subunit (PDH/PDC2, cytosolic)	72.405	70.8608	83.6555	86.5104		0.187763	0.236645
Cre01.g001200	11.6152	9.05103	9.3228	10.0301	-0.200257	0.253223		Cre12.g533550	pyruvate kinase (PK/PYK1, cytosolic)	95.3333	105.296	120.782	126.441		0.232233	0.0981783
Cre01.g001250	3.32408	2.82436	1.64597	2.1758	-0.789637	3.70481e-05		Cre03.g187450	ribose-5-phosphate isomerase (RPI1, chloroplastidic)	224.994	237.801	233.64	257.491		0.0612301	0.910699
Cre01.g001300	1.71125	1.56782	2.19858	2.16652	0.307031	0.0633423		Cre12.g511900	ribulose phosphate-3-epimerase (RPE1, chloroplastidic)	200.223	210.01	243.488	244.234		0.188892	0.211459
Cre01.g001350	5.38666	5.25104	7.27396	6.99172	0.317465	0.108932		Cre02.g120100	RUBISCO SSS1 (RBCS1, chloroplastidic)	1472.74	1471.5	1380.32	1463.46	0.0353283		0.147766
Cre01.g001400	3.02271	2.04086	2.53834	2.2228	-0.195966	0.565672		Cre03.g185550	sedoheptulose-1,7-bisphosphatase (SBPase/SBP1, chloroplastidic)	927.509	931.241	942.701	996.052		0.0430414	0.745424
Cre01.g001450	3.65161	3.24312	4.05364	5.17764	0.319581	0.27873		Cre14.g619133	succinate dehydrogenase complex 1 (SDH1, mitochondrial)	196.213	192.755	98.1029	97.992	0.98357		9.74404e-41
Cre01.g001501	2.42637	2.5494	3.64842	3.93901	0.504923	0.0269028		Cre14.g630847	transaldolase (TAL2, chloroplastidic)	206.093	170.871	135.198	129.65	0.423325		7.02005e-08
Cre01.g001550	32.1534	36.7347	37.0936	41.4081	0.0830187	0.651122		Cre02.g080200	transketolase (TRK1, chloroplastidic)	1106.93	1123.83	1180.92	1244.39		0.0872116	0.927114
Cre01.g001600	12.0443	8.61012	9.27114	8.02409	-0.363661	0.101083		Cre01.g045550	Triose phosphate transporter (TPT3, chloroplastidic)	267.752	256.469	244.968	249.689	0.0597677		0.0664223
Cre01.g001650	2.35352	2.36764	2.83672	2.68266	0.119663	0.794211		Cre04.g229700	UDP-glucose pyrophosphorylase (UGP1, cytosolic)	37.194	34.6423	33.3996	33.1264	0.0798225		0.100054
Cre01.g001657	18.4263	17.4922	20.1272	18.7296	0.0065932	0.97893		Cre12.g537200	Oxoglutarate dehydrogenase (OGDH/OGD1, mitochondrial)	152.914	142.602	100.985	98.9719	0.477896		1.60386e-14
Cre01.g001664	6.04358	6.31587	6.70465	7.49181	0.0953843	0.744123
Cre01.g001671	0.0226209	0.0212495	0.0474615	0.0206568	1.41408	NA
Cre01.g001678	16.5518	15.5812	19.791	19.6442	0.189251	0.135561
Cre01.g001685	0.161732	0.116179	0.0698627	0.199814	-0.137136	0.93864
Cre01.g001700	5.24931	4.16896	5.37624	4.87421	0.0154171	0.955392
Cre01.g001750	35.6336	38.3421	38.0781	39.0764	-0.0454381	0.801019
Cre01.g001800	7.62541	8.26925	10.51	9.5041	0.225159	0.205198
Cre01.g001950	5.09973	6.06893	7.24345	7.09005	0.253528	0.296219
Cre01.g001983	32.0265	32.3881	28.7493	29.0476	-0.262672	0.0643575
Cre01.g002050	8.03303	8.60914	8.28747	8.37913	-0.104211	0.639227
Cre01.g002100	3.8122	3.88144	4.60127	4.46941	0.131294	0.594921
Cre01.g002150	3.35397	3.06915	4.27683	4.48852	0.345025	0.225635
Cre01.g002200	43.301	43.8666	41.862	47.5333	-0.0685419	0.738321
Cre01.g002201	3.18241	3.13531	3.48977	3.82753	0.107656	0.746887
Cre01.g002203	0.508425	0.324087	0.580992	0.46428	0.227125	0.778164
Cre01.g002227	3.34797	4.21988	4.17911	4.17957	0.0368862	0.939956
Cre01.g002234	3.00051	3.91855	2.87902	2.70657	-0.418833	0.243159
Cre01.g002250	8.1113	9.81034	12.3869	12.2825	0.354663	0.0587882
Cre01.g002300	595.012	577.75	476.979	454.582	-0.438873	7.68002e-07
Cre01.g002350	19.7245	19.88	20.402	21.2581	-0.0327881	0.872991
Cre01.g002400	8.63481	7.47468	7.0045	7.31203	-0.275885	0.32938
Cre01.g002451	11.5608	12.9071	10.9013	11.4793	-0.234845	0.333151
Cre01.g002500	282.976	299.551	282.473	287.12	-0.138623	0.223131
Cre01.g002550	12.5064	10.7841	11.1884	11.4756	-0.145026	0.44757
Cre01.g002600	0.507661	0.198702	0.177523	0.360564	-0.504092	0.683661
Cre01.g002650	0.0140688	0.0396476	0.0885541	0.0770833	2.25693	NA
Cre01.g002700	5.62824	5.09904	7.2427	6.60147	0.261462	0.168128
Cre01.g002750	0.784984	0.795229	1.0657	0.562216	-0.0718725	0.93864
Cre01.g002787	1.39228	1.25943	2.05293	1.72815	0.404797	0.0366912
Cre01.g002824	1.12818	1.60049	1.90814	2.1025	0.45644	0.424074
Cre01.g002861	1.9634	2.13707	2.81194	2.47169	0.258202	0.209336
Cre01.g002900	7.91058	6.51558	5.32198	4.99902	-0.591899	0.0397739
Cre01.g002950	14.5282	13.7882	15.461	16.2894	0.0597946	0.786705
Cre01.g003000	1.67506	1.53663	2.56722	2.43783	0.537623	0.113566
Cre01.g003050	3.15467	3.14071	4.66009	4.08107	0.366505	0.063038
Cre01.g003100	0.346005	0.11251	0.307138	0.437486	0.635314	0.587877
Cre01.g003150	4.52787	5.19421	5.59277	5.50662	0.0845613	0.764925
Cre01.g003200	5.99631	4.97749	4.74902	5.51633	-0.20022	0.496401
Cre01.g003250	0.0159343	0.0299365	0.0167161	0.0145508	-1.52162	NA
Cre01.g003300	0.015405	0.014471	0.0161608	0.0140674	#N/A	#N/A
Cre01.g003376	9.05404	11.5495	9.93809	10.7307	-0.101412	0.679014
Cre01.g003450	8.79012	9.92246	11.1582	10.9877	0.13647	0.468185
Cre01.g003463	17.3185	17.3182	21.1518	18.4491	0.0856927	0.633641
Cre01.g003475	0.259534	0.423441	0.530205	0.598735	0.640177	0.452066
Cre01.g003487	10.4333	10.1326	11.609	11.3818	0.0546169	0.821486
Cre01.g003500	8.07782	7.11974	9.84384	9.27296	0.224505	0.108595
Cre01.g003508	6.98361	6.83565	9.36752	9.03037	0.307547	0.25127
Cre01.g003516	15.9213	15.0415	19.898	20.0025	0.259945	0.0484678
Cre01.g003524	8.51832	8.87428	10.49	9.40169	0.0862537	0.665702
Cre01.g003532	3.42005	2.64483	4.01064	3.81825	0.262851	0.246084
Cre01.g003541	0.0143194	0.0403539	0.0300439	0.0130761	-1.00356	NA
Cre01.g003550	20.522	21.988	24.2453	25.8526	0.131243	0.39584
Cre01.g003600	1.1177	0.737194	0.748431	0.890361	-0.285585	0.757191
Cre01.g003650	11.9354	10.15	11.6794	11.5983	-0.0299902	0.908339
Cre01.g003700	2.29215	2.64448	3.42742	3.47283	0.37748	0.0801728
Cre01.g003751	2.66525	2.38268	3.53746	3.64623	0.404009	0.0112657
Cre01.g003800	7.34132	7.4744	10.6465	10.8039	0.427941	0.000263507
Cre01.g003826	7.6455	8.83399	10.5534	10.9692	0.279467	0.165927
Cre01.g003850	17.95	16.0417	15.8834	16.9228	-0.156663	0.34646
Cre01.g003950	11.8071	16.283	33.3372	29.668	1.05836	6.71071e-15
Cre01.g004000	13.2155	12.1675	12.7191	13.2674	-0.0714833	0.781023
Cre01.g004050	0.375383	0.352625	0.3938	0.19588	-0.449969	NA
Cre01.g004124	2.84114	2.56957	1.60655	1.48254	-0.917133	1.41622e-08
Cre01.g004157	1.85021	1.74799	1.60761	1.60572	-0.269594	0.218338
Cre01.g004200	5.68551	4.6326	5.66669	5.47534	0.00494623	0.987988
Cre01.g004250	30.7693	30.9577	31.3008	30.1529	-0.113142	0.562712
Cre01.g004300	130.903	138.825	115.382	122.835	-0.285135	0.00744215
Cre01.g004350	15.3533	15.4168	13.7556	14.6994	-0.218464	0.138997
Cre01.g004400	12.7242	13.9364	16.9158	20.2088	0.373917	0.0706078
Cre01.g004450	89.466	88.1457	60.4927	63.5757	-0.623531	1.83114e-09
Cre01.g004500	193.174	205.786	185.425	194.186	-0.177745	0.114131
Cre01.g004550	12.9413	13.3594	15.7122	15.4587	0.138708	0.358711
Cre01.g004600	8.01504	7.51228	8.06956	7.21265	-0.130221	0.393124
Cre01.g004651	8.34894	9.60295	7.61397	7.99223	-0.30862	0.225758
Cre01.g004700	6.71029	6.88406	8.73764	7.0683	0.109043	0.773613
Cre01.g004750	0.141192	0.0361724	0.0807923	0.0468846	-0.684669	NA
Cre01.g004800	23.7893	23.6567	15.7168	15.4592	-0.712636	2.08354e-10
Cre01.g004850	2.74329	2.6247	3.7602	3.39168	0.307304	0.130096
Cre01.g004900	27.5097	22.652	35.7039	30.9745	0.303651	0.0662956
Cre01.g004926	0.0553918	0.0520336	0.0581094	0.101164	1.32504	NA
Cre01.g004950	39.2288	38.0547	41.3803	37.91	-0.0700879	0.670644
Cre01.g005001	11.2872	11.7539	11.2477	11.4046	-0.130809	0.605861
Cre01.g005050	144.044	146.556	154.974	147.722	-0.0478305	0.729754
Cre01.g005100	4.51685	4.09088	4.19099	4.91345	-0.0224069	0.958882
Cre01.g005126	0.0809191	0.0760133	0.0848892	0.147786	1.32504	NA
Cre01.g005150	118.557	115.942	133.714	128.126	0.052495	0.707971
Cre01.g005200	2.21527	2.19472	2.89934	2.68639	0.23468	0.376559
Cre01.g005250	0.0228351	0.0214507	0.0239555	0.0208524	#N/A	#N/A
Cre01.g005300	0.0177221	0.0166477	0.0185916	0.0161833	#N/A	#N/A
Cre01.g005350	0.0175587	0.0164942	0.0184201	0.0160341	#N/A	#N/A
Cre01.g005400	1.85157	1.66583	1.80562	1.45266	-0.221486	0.744394
Cre01.g005450	37.243	31.934	28.9471	28.3939	-0.377135	0.0195568
Cre01.g005500	14.4179	15.7047	18.417	18.4914	0.186836	0.216109
Cre01.g005534	5.70582	6.02989	3.99051	4.03186	-0.658903	0.0499613
Cre01.g005543	0.0530364	0.0498211	0.0556385	0.0968628	1.32504	NA
Cre01.g005550	4.65054	4.64962	5.19254	4.86761	0.00671165	0.9896
Cre01.g005600	2.63334	2.56204	2.70334	2.59364	-0.0786688	0.87487
Cre01.g005651	0.0662712	0.0373521	0.0834272	0.0847239	0.766401	NA
Cre01.g005701	0.758154	0.815782	1.34487	1.42241	0.718772	0.131128
Cre01.g005750	0.0820665	0.0578184	0.107616	0.168617	1.14175	NA
Cre01.g005813	7.55077	6.97456	7.78896	7.829	-0.00107291	0.997281
Cre01.g005850	63.6921	78.4586	57.2275	54.1229	-0.459442	0.0007092
Cre01.g005900	10.1183	10.0959	9.13402	8.91365	-0.270415	0.180711
Cre01.g005950	53.8854	50.5114	48.0453	45.8333	-0.259906	0.0264656
Cre01.g006000	1.95112	1.46793	2.90819	2.99908	0.687358	0.00980714
Cre01.g006050	10.9686	9.15669	12.6744	12.4741	0.215549	0.184955
Cre01.g006100	3.01118	5.41578	4.23756	4.76171	-0.0112346	0.987197
Cre01.g006150	9.86972	11.0091	13.5275	14.6668	0.328016	0.0389313
Cre01.g006202	0.0147636	0.0138686	0.0154879	0.0134817	#N/A	#N/A
Cre01.g006250	0.0594915	0.0186283	0.0208034	0.0362173	-1.15368	NA
Cre01.g006301	1.99898	2.02223	2.54376	2.79752	0.306588	0.368658
Cre01.g006352	0.38691	0.442038	0.482683	0.668434	0.381223	0.611351
Cre01.g006402	0.010189	0.00957126	0.0106889	0.00930428	#N/A	#N/A
Cre01.g006450	0.144635	0.0452889	0.0126443	0.0660384	-1.66182	NA
Cre01.g006500	0.0102293	0.00960915	0.0107312	0.00934112	#N/A	#N/A
Cre01.g006550	0.0863266	0.121639	0.362248	0.197078	1.81305	NA
Cre01.g006576	0.00905856	0.00850938	0.00950299	0.00827203	#N/A	#N/A
Cre01.g006600	0.0102062	0.0191749	0.010707	0.00932003	-1.52162	NA
Cre01.g006614	0.0201173	0.0188976	0.0211043	0.0183705	#N/A	#N/A
Cre01.g006628	0.0350832	0.0659126	0.0552068	0.0480556	-0.073751	NA
Cre01.g006642	0.0333065	0.0312873	0.0349406	0.0304146	#N/A	#N/A
Cre01.g006656	0.0535071	0.0502633	0.0561323	0.0488612	#N/A	#N/A
Cre01.g006670	0.0119771	0.011251	0.0125647	0.0218743	1.32504	NA
Cre01.g006700	0.024606	0.0115571	0.0129066	0.0112348	-1.5678	NA
Cre01.g006733	0.0281924	0.0264832	0.0295756	0.0257445	#N/A	#N/A
Cre01.g006766	0.096167	0.15809	0.0504426	0.0548857	-1.60312	NA
Cre01.g006800	2.24542	1.8036	1.77523	1.87216	-0.256554	0.588619
Cre01.g006850	7.72087	6.8995	8.07646	8.74745	0.0983414	0.759763
Cre01.g006876	0.21387	0.200904	0.3085	0.195301	0.201239	NA
Cre01.g006900	4.74836	4.71015	7.7508	7.24027	0.557939	1.13435e-05
Cre01.g006950	79.8528	80.3569	82.9149	80.2459	-0.0802566	0.56562
Cre01.g007000	4.72481	4.8631	5.67996	5.44998	0.108697	0.685405
Cre01.g007050	11.7267	15.1047	14.1081	13.9715	-0.0412887	0.883133
Cre01.g007051	1454.34	1476	1443.58	1357.6	-0.171757	0.0908333
Cre01.g007100	2.99255	3.68891	4.6284	4.44471	0.33468	0.092988
Cre01.g007150	9.86991	10.2014	11.1552	11.1048	0.0430903	0.862009
Cre01.g007200	8.71166	8.07129	9.74487	11.1555	0.212271	0.262908
Cre01.g007251	3.22783	2.21291	0.965093	0.665266	-1.8567	9.23998e-14
Cre01.g007300	5.18395	6.63921	7.2153	7.04075	0.163143	0.56023
Cre01.g007350	10.5547	10.0565	12.4259	12.9581	0.195351	0.337736
Cre01.g007400	1.98093	1.75484	1.68354	2.06081	-0.0995199	0.838817
Cre01.g007450	0.0142798	0.0134141	0.0149804	0.0260799	1.32504	NA
Cre01.g007500	5.81343	5.58637	2.77707	2.33608	-1.2679	2.0787e-14
Cre01.g007550	4.74069	4.85813	5.15089	5.59405	0.0579914	0.865676
Cre01.g007600	33.8641	38.8879	41.3436	44.593	0.134607	0.452066
Cre01.g007651	19.4171	18.716	17.9625	18.7325	-0.161263	0.268549
Cre01.g007700	87.2482	88.9803	70.3628	62.3599	-0.516429	4.39606e-07
Cre01.g007737	14.2848	11.8534	10.0964	8.69901	-0.583759	0.000136442
Cre01.g007774	24.1012	23.4039	27.003	27.9718	0.104924	0.508638
Cre01.g007811	2.76275	3.04444	3.9573	4.79345	0.488939	0.0466338
Cre01.g007850	102.292	107.35	88.8153	94.0197	-0.303267	0.00973352
Cre01.g007901	15.8815	15.2538	14.6294	14.3707	-0.208934	0.134948
Cre01.g007950	4.8785	2.88384	2.26397	1.60988	-1.1184	0.00104678
Cre01.g008000	6.5061	6.69373	6.60186	5.74669	-0.204806	0.471756
Cre01.g008051	4.72676	5.15133	4.82308	4.45124	-0.199116	0.535196
Cre01.g008100	14.1405	12.4735	14.3017	13.7336	-0.0314034	0.870272
Cre01.g008150	4.36536	3.75404	5.70532	4.75787	0.258465	0.176815
Cre01.g008200	3.11568	3.36291	3.08456	3.38216	-0.107907	0.745041
Cre01.g008250	0.446898	0.503766	0.3985	0.397893	-0.365602	0.503471
Cre01.g008300	0.397996	0.362871	0.221041	0.277924	-0.734395	0.417512
Cre01.g008350	2.32178	2.29581	0.0534142	0.0278971	-6.37054	1.27706e-20
Cre01.g008402	2.40813	2.48632	2.24748	2.09503	-0.280374	0.223308
Cre01.g008450	6.81183	7.80661	9.06356	9.20616	0.215566	0.285439
Cre01.g008500	6.0999	6.29371	6.56402	7.24003	0.0507439	0.866883
Cre01.g008550	24.5818	28.0872	35.5913	35.3507	0.323272	0.00952722
Cre01.g008600	5.63895	6.04379	6.59983	7.66817	0.18386	0.351746
Cre01.g008650	7.27759	4.67971	3.67391	3.5615	-0.831608	1.51337e-05
Cre01.g008700	3.54443	3.22615	3.25643	2.69388	-0.29642	0.470489
Cre01.g008750	0.0901735	0.06353	0.0354741	0.020586	-2.08215	NA
Cre01.g008800	14.5009	10.5234	7.60956	7.94269	-0.792247	7.49451e-07
Cre01.g008850	12.9034	13.0069	13.7592	13.8123	-0.0166128	0.924176
Cre01.g008891	3.64166	3.50483	4.4297	4.89639	0.281396	0.43492
Cre01.g008900	0.0183143	0.017204	0.0192129	0.0167242	#N/A	#N/A
Cre01.g008950	6.44701	5.72507	7.05604	6.70528	0.070954	0.812237
Cre01.g008976	0.0254366	0.0238945	0.0266846	0.069684	2.27061	NA
Cre01.g009000	4.85249	5.51183	7.24626	7.79974	0.433941	0.117929
Cre01.g009025	3.42342	3.80391	3.26302	3.28694	-0.249363	0.505957
Cre01.g009050	0.0443814	0.0416907	0.0465588	0.0405279	#N/A	#N/A
Cre01.g009101	0.0617953	0.00967482	0.0756316	0.0752396	1.25016	NA
Cre01.g009150	1.83524	2.03742	1.96028	2.40718	0.0724184	0.92914
Cre01.g009200	5.85921	5.10036	6.2696	5.76067	0.0280506	0.943642
Cre01.g009250	15.235	15.9983	21.7849	18.8199	0.271051	0.040367
Cre01.g009300	17.5473	17.8936	23.4705	22.2768	0.261582	0.0262193
Cre01.g009325	0.885179	1.25542	0.691904	0.84002	-0.596447	0.357415
Cre01.g009350	1.88597	2.0453	1.02947	0.798102	-1.22934	0.00186524
Cre01.g009400	0.0371268	0.008719	0.00973709	0.0084758	-3.16113	NA
Cre01.g009450	3.46971	2.92642	4.63799	3.67949	0.272224	0.460988
Cre01.g009500	2.47913	2.83081	3.63004	4.34376	0.483451	0.0411582
Cre01.g009550	5.58713	5.10728	5.93021	5.56506	-0.00240806	0.993407
Cre01.g009575	0.0675631	0.086546	0.180416	0.123394	0.923661	0.408388
Cre01.g009601	1.17438	1.41207	2.26687	1.71585	0.52948	0.526151
Cre01.g009650	1.70894	1.54399	2.00404	2.04761	0.21216	0.449008
Cre01.g009676	2.32946	2.27439	2.25133	1.70846	-0.329752	0.471105
Cre01.g009700	4.29437	4.59281	5.59438	5.67975	0.237261	0.1606
Cre01.g009731	1.39202	1.81842	2.51753	2.64824	0.581768	0.0260647
Cre01.g009765	0.0824876	0.0710296	0.108168	0.0690483	0.111398	NA
Cre01.g009800	14.0944	13.0037	10.3353	8.83866	-0.607838	0.000233254
Cre01.g009850	12.8441	11.6246	11.0525	11.017	-0.255081	0.079805
Cre01.g009900	37.4139	36.0386	43.9415	46.0954	0.187962	0.137161
Cre01.g009950	16.7925	17.3659	16.1198	16.0673	-0.192313	0.382631
Cre01.g010000	15.1828	13.6415	13.8665	14.5985	-0.123442	0.567809
Cre01.g010050	4.98081	4.29848	5.82729	5.83351	0.223905	0.172599
Cre01.g010100	16.9923	16.6973	11.441	10.7643	-0.70894	5.17547e-08
Cre01.g010150	3.49415	3.21933	3.94695	3.85069	0.110146	0.676494
Cre01.g010201	1.21847	1.1302	1.59178	1.3576	0.222265	0.572413
Cre01.g010250	4.68222	5.02425	7.01364	6.7969	0.402322	0.00354959
Cre01.g010296	3.48414	4.22033	4.42456	6.02833	0.339098	0.361623
Cre01.g010300	1.91147	2.48619	2.64153	2.73573	0.185268	0.699307
Cre01.g010350	5.99906	6.64491	6.98331	7.39701	0.0801873	0.790516
Cre01.g010400	151.551	166.024	171.717	166.97	-0.0137253	0.939211
Cre01.g010450	32.8217	33.5285	27.405	28.166	-0.361985	0.0183439
Cre01.g010500	19.8893	19.6738	16.9083	17.9056	-0.290188	0.0954682
Cre01.g010550	1.16839	1.00513	1.40634	1.83064	0.477817	0.287351
Cre01.g010650	5.99587	5.60753	7.08877	6.97685	0.171592	0.305139
Cre01.g010700	10.4324	10.712	11.9428	11.4389	0.0384341	0.890976
Cre01.g010750	11.5206	10.2706	11.1064	10.2093	-0.138778	0.402622
Cre01.g010800	3.71915	4.51814	5.29506	6.1796	0.374395	0.150865
Cre01.g010816	3.27514	2.85973	3.36015	3.68905	0.0968904	0.805989
Cre01.g010832	1.30513	1.10341	1.65278	1.84731	0.438673	0.226542
Cre01.g010848	9.34752	10.4415	11.8313	12.5255	0.194206	0.401386
Cre01.g010864	4.43013	4.97942	7.03838	6.30205	0.396611	0.0680741
Cre01.g010880	5.9247	5.30963	7.49111	7.57794	0.318565	0.0873429
Cre01.g010900	1749.61	1775.75	1762.89	1858.12	-0.0673994	0.59521
Cre01.g010950	5.25116	5.51696	6.70478	5.87835	0.117051	0.561042
Cre01.g011000	978.144	955.124	954.697	963.751	-0.117388	0.284441
Cre01.g011050	11.7287	10.6251	13.1494	11.2826	0.0206534	0.95425
Cre01.g011100	19.211	20.2373	21.8701	20.1516	-0.0159699	0.93846
Cre01.g011150	0.00518727	0.00974558	0.00544177	0.00473687	-1.52162	NA
Cre01.g011200	8.74578	9.33126	10.4775	10.8704	0.134549	0.644849
Cre01.g011250	1.51944	1.25049	2.00307	2.19792	0.501503	0.202655
Cre01.g011300	23.102	23.5381	23.4618	23.6176	-0.0927013	0.60505
Cre01.g011350	6.22826	7.83354	6.77988	6.78214	-0.159502	0.646481
Cre01.g011376	0.129738	0.0731233	0.326647	0.355418	1.9506	NA
Cre01.g011400	7.99205	7.32292	7.70222	7.33493	-0.133043	0.430147
Cre01.g011450	21.5269	19.099	20.7764	19.7612	-0.109751	0.466734
Cre01.g011500	48.7092	49.1861	49.0576	45.0112	-0.164703	0.236645
Cre01.g011550	8.43826	8.46817	9.03703	10.3229	0.0908199	0.663107
Cre01.g011600	4.8969	4.5778	4.49191	4.55812	-0.172093	0.439006
Cre01.g011630	1.73787	2.48141	1.05742	1.08972	-1.08891	0.0016064
Cre01.g011660	0.455775	0.594644	0.796894	0.693669	0.405138	0.568547
Cre01.g011750	8.58645	8.18982	9.21532	8.20233	-0.05335	0.827983
Cre01.g011800	3.31211	2.93809	2.32137	2.3704	-0.520366	0.0163645
Cre01.g011850	4.01039	4.11939	4.87504	4.48807	0.0966716	0.669249
Cre01.g011901	2.24377	2.19436	2.27002	2.46997	-0.00982931	0.977491
Cre01.g011950	2.14851	2.7167	3.4804	3.49781	0.41423	0.0436186
Cre01.g012000	4.86701	4.80608	6.35663	6.15452	0.264803	0.0499798
Cre01.g012050	0.0124555	0.0117004	0.0130666	0.0454961	2.85533	NA
Cre01.g012100	0.347403	0.230359	0.128629	0.139958	-1.26926	0.188766
Cre01.g012126	2.80816	2.55917	2.24243	3.72531	0.0536319	0.920768
Cre01.g012150	81.8267	85.4527	89.708	88.0506	-0.0188411	0.916927
Cre01.g012175	1.06997	0.697986	0.935385	1.43846	0.339051	0.721257
Cre01.g012200	10.8712	12.1885	17.4756	17.4015	0.490581	1.94525e-05
Cre01.g012222	0.0624712	0.0586839	0.0655362	0.057047	#N/A	#N/A
Cre01.g012244	14.3735	14.0445	13.3696	11.1293	-0.322958	0.099653
Cre01.g012300	33.1698	31.7563	32.5664	33.0665	-0.090383	0.599555
Cre01.g012350	19.844	22.6056	25.1675	24.9501	0.133095	0.372552
Cre01.g012400	2.8292	3.04456	3.00558	3.69546	0.0874402	0.849177
Cre01.g012450	14.6068	14.7542	18.723	17.4689	0.194962	0.0730416
Cre01.g012500	23.3625	26.1415	21.9894	20.0451	-0.343794	0.0288588
Cre01.g012550	1.89645	1.64444	2.38418	2.24361	0.281189	0.349704
Cre01.g012600	11.9888	9.88489	11.8259	10.8855	-0.0524566	0.832018
Cre01.g012650	0.404982	0.320587	0.381889	0.452924	0.101872	0.875012
Cre01.g012700	0.0126782	0.00595478	0.0066501	0.00578868	-1.5678	NA
Cre01.g012750	2.51636	2.24315	1.96614	2.08068	-0.339605	0.119609
Cre01.g012800	15.7693	14.2424	15.9915	12.6001	-0.178679	0.410235
Cre01.g012850	1.68173	1.39967	1.52288	1.58573	-0.092276	0.799017
Cre01.g012900	5.66112	4.78527	4.61486	3.78323	-0.423852	0.0492984
Cre01.g012950	0.627086	0.720669	0.286935	0.249767	-1.45949	0.00117256
Cre01.g013000	9.51945	8.49993	10.926	10.3708	0.134727	0.456921
Cre01.g013050	8.27202	7.02726	10.6075	10.4533	0.355676	0.0380972
Cre01.g013100	11.8177	9.86497	7.61419	7.90249	-0.588741	0.000703675
Cre01.g013150	14.4615	15.8112	13.5494	12.5785	-0.320552	0.164122
Cre01.g013200	19.1672	20.5237	19.0714	19.307	-0.154876	0.432245
Cre01.g013250	13.0231	12.8664	11.8419	13.048	-0.161845	0.469379
Cre01.g013300	26.0816	26.9257	24.3635	23.5767	-0.251713	0.0513348
Cre01.g013350	171.107	155.682	149.151	145.224	-0.257197	0.0216834
Cre01.g013400	10.6978	10.3147	11.4486	12.2389	0.0677298	0.772322
Cre01.g013450	0.807385	0.606749	0.910521	0.571393	-0.0429292	0.968714
Cre01.g013500	0.526527	0.38969	0.36824	0.27683	-0.638392	0.520467
Cre01.g013550	9.39985	9.04425	8.81574	9.40588	-0.12285	0.567976
Cre01.g013600	38.1348	43.2081	48.2408	48.225	0.139642	0.289034
Cre01.g013650	3.60413	3.85867	5.89407	5.50503	0.504713	0.00317222
Cre01.g013700	286.926	265.102	244.183	261.239	-0.233117	0.0365814
Cre01.g013750	4.6451	4.81652	5.93813	7.2087	0.372772	0.238919
Cre01.g013769	6.61376	5.22315	6.69264	5.66537	-0.0450359	0.943832
Cre01.g013800	4.26906	4.66498	5.71238	5.99344	0.284911	0.264785
Cre01.g013801	8.69402	9.84109	9.98222	8.91561	-0.0800669	0.764925
Cre01.g013850	3.86646	4.44873	4.15216	4.30375	-0.0820057	0.852194
Cre01.g013900	16.5429	16.1916	17.941	18.8785	0.06406	0.729868
Cre01.g014000	97.7605	103.902	79.5929	84.8665	-0.400068	0.000392372
Cre01.g014050	24.7427	25.9745	26.2534	24.6327	-0.102269	0.549022
Cre01.g014100	1.0376	2.02737	2.02463	1.49707	0.0901896	0.908696
Cre01.g014150	5.70303	5.92503	6.84449	6.46735	0.0883954	0.768235
Cre01.g014200	2.45087	2.9642	3.31032	2.89084	0.0874083	0.812237
Cre01.g014250	31.5943	27.8542	27.0002	26.1299	-0.268626	0.0297151
Cre01.g014300	7.22899	10.5965	14.1557	13.3799	0.520502	0.00381329
Cre01.g014350	66.4534	70.6369	60.1643	63.2347	-0.25774	0.0498494
Cre01.g014400	4.4713	4.34128	4.41063	4.40301	-0.105983	0.765598
Cre01.g014450	5.60078	5.32125	7.18249	6.20836	0.186548	0.294631
Cre01.g014500	6.03788	6.33821	6.8838	6.70615	0.0284107	0.911741
Cre01.g014600	11.8476	11.0757	10.3025	13.0087	-0.0788442	0.811173
Cre01.g014650	11.0653	12.6663	10.7999	9.73316	-0.317323	0.138296
Cre01.g014700	13.1842	13.0139	13.687	14.0147	-0.0253003	0.924176
Cre01.g014751	0.0691162	0.021642	0.0241691	0.0210383	-2.57605	NA
Cre01.g014800	6.16036	6.62434	8.41714	7.82992	0.23884	0.211375
Cre01.g014850	16.0464	17.1048	14.6648	13.2675	-0.355141	0.0356751
Cre01.g014900	3.85025	3.35914	4.27554	4.52689	0.183723	0.491806
Cre01.g014950	8.86391	8.11726	10.0245	10.2677	0.151621	0.45851
Cre01.g015000	58.6217	58.6717	50.3841	52.6378	-0.293114	0.00962033
Cre01.g015050	9.21479	9.49155	11.3062	10.8281	0.136085	0.359902
Cre01.g015100	0.976271	1.06993	1.0071	1.08466	-0.0734211	0.925726
Cre01.g015103	6.75095	6.45251	8.49389	7.66557	0.184409	0.178687
Cre01.g015150	5.37949	4.9946	5.62702	6.21191	0.0864415	0.789683
Cre01.g015200	2.01024	2.04573	2.72746	2.69847	0.314516	0.199953
Cre01.g015250	14.4365	16.2522	17.9511	19.2866	0.173347	0.258197
Cre01.g015300	1.37548	2.07946	2.90847	3.70927	0.836506	0.00621986
Cre01.g015350	340.651	348.898	284.309	310.302	-0.319476	0.00157743
Cre01.g015400	13.5479	11.8243	14.7089	13.995	0.0717244	0.754469
Cre01.g015451	1.44824	1.69849	1.55612	1.56294	-0.11969	0.782088
Cre01.g015500	21.3672	18.0358	17.2889	13.817	-0.449987	0.0146828
Cre01.g015550	5.75982	5.04723	5.95223	7.28117	0.190073	0.568658
Cre01.g015600	38.9293	42.1145	45.376	42.5769	0.011231	0.94891
Cre01.g015650	6.32087	8.3612	10.5013	11.2849	0.464457	0.0667229
Cre01.g015700	7.58375	7.70661	8.28116	7.15697	-0.0944887	0.792869
Cre01.g015750	17.2583	17.535	16.7448	17.005	-0.150083	0.458273
Cre01.g015850	17.2513	15.0123	13.7423	11.7545	-0.447895	0.011848
Cre01.g015950	30.803	27.6026	24.9032	23.4662	-0.378886	0.00451596
Cre01.g016001	1.66411	2.04497	2.41551	2.11217	0.180135	0.646844
Cre01.g016050	78.6217	79.0332	76.5437	73.919	-0.17394	0.0883003
Cre01.g016100	0.0168236	0.0158037	0.0352981	0.0153629	1.41408	NA
Cre01.g016150	10.7357	12.1991	13.1639	13.2776	0.0989931	0.689602
Cre01.g016200	3.32523	2.92925	2.80717	2.73677	-0.280558	0.240902
Cre01.g016250	1.50974	2.2455	1.61681	1.60843	-0.331608	0.639908
Cre01.g016300	41.5289	37.0908	27.136	27.5804	-0.629114	1.16745e-07
Cre01.g016350	5.1241	4.15856	3.87621	3.72425	-0.395383	0.107742
Cre01.g016400	9.37976	7.01089	11.8504	8.89072	0.231543	0.341733
Cre01.g016450	3.97471	4.30456	5.68502	5.45803	0.322331	0.126944
Cre01.g016500	149.856	145.9	172.768	183.468	0.162576	0.160866
Cre01.g016514	133.721	136.314	163.968	167.415	0.189188	0.0700867
Cre01.g016528	26.6307	29.0746	28.2804	27.8653	-0.0952255	0.563936
Cre01.g016542	0.0381147	0.017902	0.0399847	0.0348053	0.885467	NA
Cre01.g016556	47.1007	44.0735	43.1608	46.0654	-0.136738	0.362197
Cre01.g016570	8.11773	8.39795	9.26268	9.17225	0.0522493	0.789962
Cre01.g016600	0.0388934	0.127874	0.0204008	0.0532745	-1.92745	NA
Cre01.g016651	0.116932	0.0732284	0.0408895	0.0711858	-1.71103	NA
Cre01.g016700	3.64554	5.0115	3.09683	3.50763	-0.497708	0.120863
Cre01.g016750	0.0199949	0.0375655	0.0209759	0.109553	2.16267	NA
Cre01.g016800	1.66671	1.82488	1.78322	1.21961	-0.331148	0.434519
Cre01.g016850	49.9692	58.6279	56.9809	55.4631	-0.0566366	0.792759
Cre01.g016900	83.2184	84.4955	76.4932	77.8569	-0.225973	0.0704778
Cre01.g016950	25.7302	26.9403	29.3069	28.6621	0.0317506	0.883197
Cre01.g017050	21.3729	20.729	21.1475	23.9053	-0.00707688	0.976885
Cre01.g017100	6.45367	7.28437	8.19842	8.2046	0.149469	0.481361
Cre01.g017150	2.25547	2.46936	4.03241	4.07937	0.67424	8.33195e-06
Cre01.g017200	9.06258	8.12484	9.30706	8.34829	-0.0684737	0.805915
Cre01.g017250	3.55819	3.68825	3.99019	5.22119	0.245322	0.55023
Cre01.g017300	366.959	387.72	367.294	373.362	-0.13329	0.24422
Cre01.g017350	7.78966	8.7419	7.26758	8.86247	-0.139697	0.608003
Cre01.g017400	4.85805	4.59742	4.32689	4.61193	-0.186413	0.485687
Cre01.g017450	8.38553	10.507	12.768	13.2745	0.357087	0.0537709
Cre01.g017500	14.9832	14.0551	12.309	12.449	-0.336306	0.0681352
Cre01.g017550	2.15698	1.97425	1.99591	2.1111	-0.113586	0.787121
Cre01.g017600	23.5386	24.7849	21.0819	23.5738	-0.219241	0.116314
Cre01.g017650	15.249	14.9034	13.3779	11.7027	-0.373875	0.022624
Cre01.g017701	0.294729	0.343843	0.309189	0.295184	-0.188468	0.784197
Cre01.g017750	4.59102	4.64922	5.99249	5.62216	0.22328	0.225627
Cre01.g017850	7.46915	7.97549	8.34917	8.08512	-0.0171508	0.95477
Cre01.g017900	9.35835	12.317	10.6677	11.8644	-0.0497479	0.849586
Cre01.g017951	1.34524	1.91069	2.76603	2.00481	0.442613	0.239543
Cre01.g018000	11.8329	13.5506	12.2624	15.7589	0.0390656	0.90718
Cre01.g018050	12.0675	12.3442	14.3237	13.9169	0.103691	0.529571
Cre01.g018075	6.31202	5.92935	5.4836	6.03415	-0.192863	0.567413
Cre01.g018100	5.51491	5.5962	8.18919	7.89319	0.427914	0.0407271
Cre01.g018150	10.0841	9.64792	7.36995	8.6067	-0.409163	0.0237713
Cre01.g018184	0.762108	1.8173	1.2915	1.98074	0.252576	0.837673
Cre01.g018200	8.26235	9.18967	12.341	11.9695	0.371609	0.00183896
Cre01.g018350	9.53434	9.2469	13.0155	12.1568	0.316018	0.0436876
Cre01.g018400	11.0474	11.7189	14.5851	13.6441	0.203391	0.263382
Cre01.g018450	6.68534	6.85095	7.70888	7.56802	0.0683495	0.824243
Cre01.g018500	10.5679	9.50759	11.3408	10.4429	0.011016	0.968304
Cre01.g018550	7.05715	8.12853	10.0259	10.0471	0.296198	0.0352313
Cre01.g018600	14.2341	15.5385	11.8789	12.4471	-0.398095	0.0802812
Cre01.g018650	31.9322	27.5313	32.6856	29.5681	-0.0408365	0.818837
Cre01.g018700	7.32747	5.5298	6.20428	5.51339	-0.241162	0.372471
Cre01.g018750	7.52648	5.72425	7.6905	6.83094	0.0252478	0.930503
Cre01.g018800	338.739	331.129	263.578	268.803	-0.437635	6.13748e-07
Cre01.g018850	4.59596	4.07436	4.4875	3.14314	-0.295972	0.424626
Cre01.g018900	7.94135	7.81384	7.97625	7.67529	-0.116224	0.574483
Cre01.g018950	12.7455	14.9806	14.6711	14.8645	-0.0152508	0.958582
Cre01.g019000	5.44847	5.5144	5.08889	7.25445	0.0704578	0.891016
Cre01.g019051	0.616213	0.729515	0.673012	0.709167	-0.067316	0.924176
Cre01.g019100	5.86255	6.8995	6.45189	6.202	-0.119765	0.72754
Cre01.g019150	4.69005	4.41826	6.22378	6.1863	0.341277	0.13304
Cre01.g019200	12.9784	16.7409	16.3263	17.4027	0.0766005	0.74499
Cre01.g019250	118.032	115.817	101.638	94.8352	-0.358183	0.000517547
Cre01.g019300	5.12843	4.5288	5.76376	5.8174	0.15624	0.313971
Cre01.g019400	0.0340592	0.0319943	0.0357302	0.0311019	#N/A	#N/A
Cre01.g019450	7.17743	7.56842	7.44028	8.03087	-0.0358614	0.930353
Cre01.g019500	7.74026	8.94893	8.57428	9.31716	-0.00518896	0.986819
Cre01.g019550	0.415757	0.494291	0.960903	1.02033	1.02664	0.00597125
Cre01.g019600	56.995	52.3836	45.3371	46.3613	-0.360393	0.0040231
Cre01.g019650	19.9481	17.9073	15.9931	16.1291	-0.343046	0.0178766
Cre01.g019700	4.13598	4.27274	7.00943	6.97877	0.628534	4.20199e-06
Cre01.g019750	10.5714	10.7337	13.6723	12.5638	0.193368	0.285156
Cre01.g019850	24.8554	21.5723	23.2637	23.0944	-0.108322	0.518108
Cre01.g019900	10.2992	8.65028	9.84907	9.55894	-0.0716229	0.769795
Cre01.g019950	0.368839	0.265633	0.154774	0.0785899	-1.66552	0.110744
Cre01.g020000	1.01562	0.86344	1.26782	1.30566	0.350901	0.296014
Cre01.g020050	1.62867	1.52024	2.27089	2.22147	0.409136	0.212325
Cre01.g020100	0.189652	0.263932	0.221063	0.314298	0.13953	0.847801
Cre01.g020141	3.08684	2.81786	2.68987	2.76199	-0.221103	0.508706
Cre01.g020182	4.47644	3.53957	4.06058	4.35027	-0.0350885	0.924674
Cre01.g020223	1.16836	2.22226	1.49918	1.54306	-0.26497	0.584681
Cre01.g020264	3.76027	4.15221	4.50643	5.29848	0.205639	0.472036
Cre01.g020305	72.703	71.1655	43.6321	40.9503	-0.873762	5.08094e-15
Cre01.g020350	89.1146	90.3942	52.0717	53.6921	-0.869453	5.37604e-18
Cre01.g020400	14.2766	14.7538	14.9242	13.8509	-0.120045	0.557195
Cre01.g020450	0.0816497	0.153399	0.0428278	0.0745603	-2.09292	NA
Cre01.g020500	0.0410566	0.0385675	0.0430709	0.112475	2.27061	NA
Cre01.g020575	0.585978	0.500412	0.223537	0.26755	-1.33859	0.251754
Cre01.g020650	8.04145	6.60232	6.87071	6.48987	-0.238922	0.218262
Cre01.g020701	0.23703	0.133596	0.24866	0.108225	-0.182278	NA
Cre01.g020750	9.59856	10.3241	7.47152	8.07185	-0.4642	0.0189285
Cre01.g020751	0.0871166	0.0654681	0.0365563	0.031821	-1.90505	NA
Cre01.g020800	10.6123	8.14233	6.62101	6.89195	-0.578944	0.0065179
Cre01.g020850	2.93035	2.85309	5.0524	5.33923	0.740556	1.42156e-08
Cre01.g020887	2.04398	1.86317	2.89078	2.5025	0.36021	0.34518
Cre01.g020918	74.9835	78.3242	76.5884	76.4228	-0.109152	0.371531
Cre01.g020950	28.8209	32.1324	29.37	32.9661	-0.0729619	0.713124
Cre01.g021000	2.76906	3.18374	3.43446	3.20029	0.0492966	0.909922
Cre01.g021050	9.07344	11.8958	8.84792	8.89188	-0.348862	0.170891
Cre01.g021100	3.1646	2.77209	3.94491	3.69055	0.257052	0.21826
Cre01.g021150	10.9818	11.2538	12.8741	12.6931	0.0951577	0.664308
Cre01.g021200	2.10272	3.19078	2.26952	2.58481	-0.231892	0.646788
Cre01.g021251	50.5945	53.8614	47.3459	47.221	-0.249925	0.0339117
Cre01.g021300	0.0279311	0.0524756	0.0293015	0.0255059	-1.52162	NA
Cre01.g021350	0.0295031	0.0277145	0.0619012	0.0538829	2.35245	NA
Cre01.g021400	9.71157	8.84537	8.87581	9.26496	-0.138145	0.575895
Cre01.g021450	13.5109	14.5149	14.3968	12.8948	-0.145935	0.389986
Cre01.g021500	25.1832	23.8296	30.4672	28.698	0.164952	0.246419
Cre01.g021550	6.04244	7.15616	7.31479	8.16572	0.124812	0.583069
Cre01.g021600	42.1873	56.2053	48.8886	48.0894	-0.127509	0.508638
Cre01.g021650	22.1486	21.9265	22.9087	23.099	-0.0441827	0.827983
Cre01.g021700	28.1154	23.9125	41.6373	35.1247	0.453742	0.000284081
Cre01.g021750	6.41429	7.52046	8.65156	7.15654	0.0731957	0.840656
Cre01.g021800	0.316411	0.531883	0.873514	0.623498	0.729925	0.372448
Cre01.g021850	3.11508	2.97507	4.73574	4.32518	0.466751	0.00363232
Cre01.g021900	2.50085	2.87925	2.78352	2.77108	-0.0606498	0.895183
Cre01.g021950	3.78547	3.76647	5.40015	5.10552	0.369615	0.000937037
Cre01.g022000	2.72812	2.56272	3.86714	3.74294	0.420164	0.135819
Cre01.g022050	0.0489456	0.0459783	0.051347	0.0893916	1.32504	NA
Cre01.g022100	9.27849	9.22362	12.9052	12.5789	0.355597	0.00269685
Cre01.g022150	2.20841	2.47735	2.6654	3.24037	0.230974	0.492749
Cre01.g022200	9.03802	8.04973	10.642	10.2053	0.181102	0.451063
Cre01.g022250	11.7989	11.0836	10.7539	9.96423	-0.250674	0.22577
Cre01.g022283	1.72391	1.73717	2.10443	1.63147	0.00173019	0.99852
Cre01.g022350	7.636	8.47567	9.23906	9.04968	0.0762275	0.692896
Cre01.g022400	1.38546	1.46939	1.60971	1.53724	0.0345924	0.956757
Cre01.g022450	1.13671	1.09518	1.5594	1.94295	0.560465	0.405824
Cre01.g022462	2.12006	2.39797	3.3815	3.00275	0.394156	0.344982
Cre01.g022500	18.6031	18.6282	19.0343	18.0307	-0.113324	0.479683
Cre01.g022550	4.66381	4.06813	4.30404	5.52371	0.0686259	0.865212
Cre01.g022600	14.3937	12.7824	12.8489	13.4482	-0.152917	0.427418
Cre01.g022650	23.6782	16.9978	17.4545	17.2228	-0.336338	0.0977527
Cre01.g022666	1.27334	1.34566	1.87849	2.32556	0.595393	0.409062
Cre01.g022681	1.07173	0.475412	1.18677	1.49519	0.717728	0.400203
Cre01.g022700	1.74859	2.92849	4.07756	4.19721	0.717239	0.00232076
Cre01.g022750	10.0968	8.15487	9.79252	9.13661	-0.0540539	0.801388
Cre01.g022800	2.76952	2.64084	2.9492	2.3003	-0.15345	0.707173
Cre01.g022850	7.19201	7.13267	10.2737	11.1963	0.478722	0.000152294
Cre01.g022900	1.03239	1.21975	1.39567	1.29749	0.151093	0.679014
Cre01.g022950	4.95434	4.91326	5.16846	5.50713	0.00849861	0.9808
Cre01.g023000	6.68063	6.31147	6.0973	6.30973	-0.172192	0.415914
Cre01.g023050	9.66013	10.2652	8.98768	9.40014	-0.221945	0.35863
Cre01.g023100	6.10676	6.64666	7.14557	7.13152	0.056841	0.890202
Cre01.g023150	23.5786	23.9631	30.2796	27.1555	0.165512	0.237946
Cre01.g023200	23.4948	23.2673	21.997	21.4746	-0.211889	0.19869
Cre01.g023250	4.14708	3.79037	3.88021	3.59691	-0.193564	0.564008
Cre01.g023300	5.87414	5.66752	4.96327	4.4789	-0.398082	0.0859975
Cre01.g023350	40.0516	42.6243	55.1958	53.2027	0.284201	0.0114776
Cre01.g023400	23.2345	24.5557	27.3528	24.3232	0.00527015	0.9808
Cre01.g023450	3.08024	3.23337	4.88295	5.06302	0.551203	0.00724161
Cre01.g023500	4.32819	4.33461	4.87827	5.28509	0.125545	0.582459
Cre01.g023550	4.64117	4.41311	7.36946	6.91008	0.551187	0.000170458
Cre01.g023600	0.014812	0.013914	0.0155387	0.0270518	1.32504	NA
Cre01.g023650	0.751633	0.611671	0.193965	0.223896	-1.82751	2.15099e-07
Cre01.g023750	5.46019	5.22738	6.14854	6.15835	0.0976253	0.62533
Cre01.g023773	12.3414	12.5182	12.396	12.4987	-0.104145	0.726186
Cre01.g023787	33.3276	35.2547	35.7776	36.5384	-0.0296755	0.870272
Cre01.g023800	5.2839	5.8485	7.1727	7.25678	0.268083	0.0644373
Cre01.g023850	5.92675	6.47271	6.89151	6.01349	-0.050624	0.877102
Cre01.g023900	4.99502	3.26836	4.4089	3.33448	-0.203302	0.711284
Cre01.g023913	1.86448	1.61671	1.50458	1.88594	-0.140965	0.850891
Cre01.g023950	3.4014	3.4034	4.22113	4.42167	0.24004	0.301962
Cre01.g024000	1.40308	1.61899	2.29481	2.61296	0.598158	0.0600232
Cre01.g024050	12.3371	8.62843	9.6202	8.7578	-0.296952	0.221894
Cre01.g024100	7.5731	7.9597	8.44467	6.91555	-0.12541	0.712856
Cre01.g024150	34.9487	37.9361	34.9412	34.979	-0.166358	0.260303
Cre01.g024200	7.69452	7.57811	8.46299	8.24754	0.0236071	0.946881
Cre01.g024250	7.85365	7.89693	9.4152	9.44388	0.153746	0.30914
Cre01.g024251	6.01438	6.56784	8.22201	7.34577	0.199694	0.322063
Cre01.g024300	13.3786	13.1503	13.3417	11.6874	-0.191846	0.295224
Cre01.g024350	61.3826	60.3756	63.4675	58.8419	-0.100426	0.468311
Cre01.g024400	8.20706	8.04137	9.72869	9.8706	0.164649	0.309477
Cre01.g024500	4.39025	4.49744	5.25808	5.2726	0.138594	0.409551
Cre01.g024550	9.6222	9.06789	10.5482	10.1414	0.0402344	0.861379
Cre01.g024601	0.320993	0.174571	0.212679	0.200557	-0.388354	0.803952
Cre01.g024650	11.2819	10.6738	15.1384	13.4686	0.274657	0.0276549
Cre01.g024750	1.57059	1.69354	2.51483	2.42272	0.491196	0.0093893
Cre01.g024800	0.575196	0.584433	0.738877	0.64674	0.15013	0.729939
Cre01.g024850	1.84631	1.86577	1.76081	1.94145	-0.108786	0.879731
Cre01.g024900	10.0257	8.41054	7.32571	7.64454	-0.406145	0.0135481
Cre01.g024950	14.9162	15.8348	16.5635	15.0156	-0.0691258	0.728443
Cre01.g025000	5.73776	5.15275	7.17496	7.39826	0.316383	0.263805
Cre01.g025025	4.0383	3.41232	5.22966	4.9757	0.349699	0.260889
Cre01.g025050	40.8319	44.5563	35.8954	35.6826	-0.36099	0.000655855
Cre01.g025100	14.2045	15.2972	15.8062	16.878	0.0422355	0.859074
Cre01.g025150	4.40619	5.21146	6.21919	6.14515	0.256567	0.397992
Cre01.g025200	0.0617671	0.0812315	0.0777571	0.0676848	-0.0841821	NA
Cre01.g025250	24.0367	24.3373	26.6124	28.4676	0.0818654	0.666839
Cre01.g025300	3.21668	2.8315	3.20932	3.28659	-0.00161333	0.99781
Cre01.g025350	17.1891	17.7567	18.8068	19.4281	0.0240031	0.931785
Cre01.g025400	14.4282	13.1787	15.8123	14.9865	0.0511983	0.744394
Cre01.g025450	24.1978	20.8381	20.5682	21.4068	-0.207125	0.24573
Cre01.g025500	6.79956	7.44091	5.98597	4.71128	-0.52344	0.0159021
Cre01.g025551	7.62495	8.90614	11.8715	11.553	0.396237	0.00321215
Cre01.g025600	10.4224	8.17903	8.31914	8.7785	-0.226791	0.351633
Cre01.g025650	0.0818345	0.0960915	0.0858494	0.0373645	-0.862853	NA
Cre01.g025700	6.38236	6.90735	9.47336	8.88752	0.359478	0.00492445
Cre01.g025726	0.0129645	0.0121785	0.027201	0.0236776	2.35245	NA
Cre01.g025750	0.351892	0.191376	0.0971466	0.118388	-1.59971	NA
Cre01.g025767	1.57264	1.44415	2.87995	2.74685	0.794566	3.85927e-06
Cre01.g025808	3.47665	3.44284	4.22215	3.83163	0.111982	0.684705
Cre01.g025850	16.3185	13.9416	18.4835	16.7015	0.110628	0.506598
Cre01.g025900	5.24264	5.88418	5.14272	5.68897	-0.144176	0.645928
Cre01.g025950	0.122591	0.12122	0.236905	0.235678	0.885461	0.301996
Cre01.g025983	2.9876	2.04422	2.02496	2.22858	-0.347241	0.226721
Cre01.g026016	13.6996	12.2441	17.228	16.2451	0.261317	0.0994188
Cre01.g026050	8.15207	7.95665	11.069	11.3116	0.368906	0.0126925
Cre01.g026100	4.13573	4.38899	3.07222	3.3071	-0.526038	0.109112
Cre01.g026150	4.75342	4.60807	5.41478	4.79376	0.0174682	0.953511
Cre01.g026200	7.34346	8.08541	7.81124	8.01583	-0.0693733	0.862187
Cre01.g026250	12.53	13.9252	14.0923	13.288	-0.0576145	0.80228
Cre01.g026300	6.2516	6.59369	8.28486	8.15381	0.249542	0.103808
Cre01.g026350	0.0963699	0.120703	0.229155	0.334409	1.32599	0.0891081
Cre01.g026400	1.91927	1.80291	2.30383	1.82003	0.0396881	0.949691
Cre01.g026450	158.785	163.984	153.544	147.02	-0.20953	0.0543959
Cre01.g026500	4.6598	4.46611	5.1293	4.44021	-0.0394121	0.912814
Cre01.g026550	50.3762	50.2349	48.5218	42.8444	-0.246548	0.0519777
Cre01.g026600	83.3231	80.8441	73.7575	74.4789	-0.253465	0.0330912
Cre01.g026650	5.70849	4.23222	5.6126	5.28296	0.0270025	0.956157
Cre01.g026700	0.256334	0.123651	0.26891	0.303668	0.50792	0.574055
Cre01.g026750	0.563936	0.508557	0.751336	0.818803	0.450064	0.284883
Cre01.g026800	1.21767	1.29386	2.31051	1.92008	0.64638	0.0137512
Cre01.g026850	0.711834	0.884016	1.34163	1.53693	0.750053	0.0144434
Cre01.g026900	16.9136	15.8882	18.5369	19.9517	0.125458	0.474324
Cre01.g026950	3.92872	3.82815	4.84098	4.77333	0.203839	0.314731
Cre01.g027000	1726.51	1684.6	1687.16	1737.24	-0.100545	0.388212
Cre01.g027050	25.7994	23.2992	25.2453	27.5364	-0.000378929	0.998993
Cre01.g027100	23.0401	22.2773	18.5704	20.2271	-0.32944	0.071374
Cre01.g027150	13.5353	13.1105	15.0512	14.8643	0.060733	0.734305
Cre01.g027200	28.0353	26.4757	27.4292	25.8431	-0.139978	0.382956
Cre01.g027250	5.75684	5.70415	6.45293	6.61324	0.083614	0.76709
Cre01.g027300	0.12949	0.0202732	0.181124	0.17737	1.45834	NA
Cre01.g027350	4.78212	4.52858	5.78855	5.65752	0.191801	0.25793
Cre01.g027400	2.46994	2.37175	3.97304	3.90114	0.597364	0.00644595
Cre01.g027450	7.8129	8.08058	7.06475	7.08648	-0.274413	0.331718
Cre01.g027500	5.32339	6.62338	4.69695	5.60161	-0.320001	0.423872
Cre01.g027550	44.7911	44.537	50.4943	50.2649	0.067472	0.674151
Cre01.g027575	14.0773	15.6115	17.4344	18.9849	0.190372	0.566608
Cre01.g027600	3.26737	3.36502	4.65057	4.63091	0.379412	0.0651361
Cre01.g027650	0.584658	0.538752	1.09818	1.1949	0.931824	0.00312663
Cre01.g027700	3.74309	5.60497	6.92038	6.73464	0.440432	0.131128
Cre01.g027750	0.0740447	0.0347779	0.0388387	0.0338078	-1.5678	NA
Cre01.g027764	6.72686	7.43169	8.02985	8.66316	0.132231	0.560688
Cre01.g027800	71.5994	74.0101	65.9392	66.9862	-0.237714	0.0375344
Cre01.g027850	3.90706	4.44437	3.55438	3.81868	-0.286846	0.510236
Cre01.g027900	3.03531	3.13643	2.54739	2.67937	-0.349736	0.598481
Cre01.g027950	30.0152	27.7631	30.6599	27.4931	-0.0978891	0.560056
Cre01.g028000	6.32348	6.28281	5.86829	5.53999	-0.251416	0.275598
Cre01.g028050	0.0229802	0.0107935	0.0120538	0.0104924	-1.5678	NA
Cre01.g028101	11.6141	10.0213	8.74202	10.2565	-0.29167	0.209527
Cre01.g028150	7.55299	5.38371	5.25582	4.99092	-0.444379	0.249899
Cre01.g028200	43.1466	43.0994	45.0602	40.9437	-0.111191	0.424222
Cre01.g028250	16.7153	16.2366	18.9727	17.3235	0.0323505	0.897519
Cre01.g028300	28.5774	24.5132	24.7202	24.6198	-0.21181	0.186769
Cre01.g028350	9.49434	10.6723	10.634	11.2361	0.0112516	0.971466
Cre01.g028400	4.47262	4.20146	5.51008	5.62931	0.255647	0.183769
Cre01.g028423	5.31102	5.32164	5.31745	4.88391	-0.167461	0.596879
Cre01.g028450	12.4087	15.69	14.5827	14.1392	-0.0755159	0.774434
Cre01.g028500	17.975	17.1087	18.8034	17.2831	-0.066423	0.757355
Cre01.g028550	15.5323	15.8751	14.5237	14.769	-0.206797	0.288339
Cre01.g028600	10.2456	12.7951	12.5815	10.3834	-0.113992	0.703629
Cre01.g028650	10.4818	10.7414	12.7403	12.7681	0.159234	0.345088
Cre01.g028713	27.4012	29.4683	22.9944	22.6791	-0.422946	0.000206095
Cre01.g028777	1.07085	0.782387	0.66571	0.217304	-1.2672	0.277235
Cre01.g028850	25.8476	26.1755	22.676	24.127	-0.258235	0.0888924
Cre01.g028900	17.3305	16.2199	14.3216	14.0975	-0.34605	0.0457527
Cre01.g028950	16.8072	19.7591	18.5611	18.6532	-0.0812888	0.744442
Cre01.g029000	1.8614	2.3314	3.68847	3.27364	0.628629	0.108135
Cre01.g029050	15.5817	18.1307	19.5592	18.3353	0.0614439	0.809951
Cre01.g029100	10.0353	10.4548	10.9212	11.5049	0.0249283	0.945653
Cre01.g029150	11.686	11.3695	11.4879	10.7257	-0.160836	0.478514
Cre01.g029200	2.7165	2.99099	3.87198	4.14787	0.385607	0.031511
Cre01.g029250	1.33116	1.1211	2.05458	1.94213	0.605367	0.149658
Cre01.g029300	131.31	132.898	120.273	119.469	-0.24659	0.0173744
Cre01.g029350	15.0079	13.1476	15.3512	13.2001	-0.0874161	0.666839
Cre01.g029400	3.59742	3.50609	3.88717	3.47167	-0.0565359	0.804778
Cre01.g029450	38.9288	42.5437	45.8086	43.3574	0.023313	0.900286
Cre01.g029500	7.30468	8.56421	10.3493	10.9461	0.318524	0.0365006
Cre01.g029550	8.83971	9.003	12.0161	12.0437	0.325231	0.0116484
Cre01.g029600	3.02393	2.71574	3.92179	3.32274	0.229533	0.535437
Cre01.g029650	33.4195	31.6088	33.3297	30.5776	-0.132116	0.355571
Cre01.g029700	16.2526	14.8116	10.377	8.44215	-0.833663	1.66486e-05
Cre01.g029750	19.9824	20.3481	18.6103	18.1312	-0.241067	0.0385553
Cre01.g029800	8.32321	8.20792	8.3451	7.00131	-0.215849	0.298789
Cre01.g029850	14.6561	15.0047	15.2794	15.3958	-0.0576776	0.780834
Cre01.g029900	5.41279	5.53312	9.69766	9.32432	0.691155	4.38143e-08
Cre01.g029950	33.8511	55.6867	66.491	67.6165	0.476806	0.362582
Cre01.g030000	0.392482	0.511136	0.7299	0.480587	0.315436	0.655175
Cre01.g030050	164.904	175.665	148.596	151.375	-0.289357	0.00598332
Cre01.g030100	0.450534	0.629006	0.576705	0.554844	-0.0398386	0.945495
Cre01.g030150	11.4257	12.9942	15.6675	16.4809	0.290895	0.0602489
Cre01.g030200	78.4484	76.3401	70.1368	67.5996	-0.275016	0.00892743
Cre01.g030250	10.3345	11.374	13.2746	15.059	0.279625	0.150335
Cre01.g030300	11.4397	8.43184	13.3838	12.8395	0.294732	0.179483
Cre01.g030350	0.439477	0.430782	0.942122	0.523458	0.663346	0.461393
Cre01.g030400	0.929389	1.58092	2.49017	2.60342	0.919636	0.0113872
Cre01.g030450	10.3594	10.626	12.5368	12.3181	0.137748	0.353684
Cre01.g030500	26.5069	25.9913	25.877	24.187	-0.175394	0.153115
Cre01.g030550	16.4253	17.8587	17.0302	15.247	-0.194869	0.275598
Cre01.g030600	3.70916	2.59479	3.94053	2.84727	-0.00197994	0.996051
Cre01.g030650	5.90786	6.96498	7.23067	7.30153	0.0685292	0.804468
Cre01.g030700	4.63429	4.19503	4.31656	4.30457	-0.140477	0.472036
Cre01.g030750	2.91479	2.16765	3.22398	3.07639	0.204537	0.432825
Cre01.g030800	24.3554	25.1061	25.2739	23.4315	-0.129369	0.408388
Cre01.g030850	35.9397	34.2855	33.7023	31.7815	-0.20772	0.143449
Cre01.g030900	1.24198	1.38953	2.47407	2.00067	0.662319	0.0784116
Cre01.g030950	10.2623	11.541	10.8036	10.4931	-0.14115	0.660309
Cre01.g030968	0.0145791	0.0273905	0.0152944	0.0266265	-0.103938	NA
Cre01.g030986	0.0691603	0.0162419	0.0181384	0.0157888	-3.16113	NA
Cre01.g031004	15.1751	16.1022	21.1589	19.2964	0.264106	0.0386617
Cre01.g031050	20.214	20.4286	22.9306	21.5487	0.0232852	0.899477
Cre01.g031100	159.858	170.699	172.309	173.807	-0.0399274	0.792764
Cre01.g031200	8.23904	9.83102	8.33101	7.18662	-0.328487	0.0971558
Cre01.g031250	7.38363	9.74409	5.7075	5.56873	-0.713085	0.00984074
Cre01.g031300	9.98922	9.07083	11.1973	10.0735	0.051259	0.801019
Cre01.g031350	0.637569	0.531433	0.518123	0.401807	-0.46153	0.466197
Cre01.g031400	0.309152	0.242008	0.216213	0.846928	1.00458	NA
Cre01.g031450	1.58523	1.20548	1.06907	1.30972	-0.334795	0.504498
Cre01.g031500	1.8604	2.12927	2.19844	1.69886	-0.144454	0.737557
Cre01.g031550	1.24281	1.435	1.72479	1.59595	0.204941	0.6784
Cre01.g031600	11.6316	10.6268	10.3488	10.2631	-0.217159	0.372918
Cre01.g031650	4.07782	3.61171	2.71118	1.82803	-0.874762	0.00078621
Cre01.g031700	0.909141	1.17937	1.1127	1.2453	0.0724529	0.935507
Cre01.g031726	0.0237653	0.0223245	0.0249313	0.0217018	#N/A	#N/A
Cre01.g031750	12.5037	14.1634	13.7083	14.0187	-0.0500563	0.8342
Cre01.g031800	2.22864	2.44367	3.00598	2.92861	0.238995	0.375434
Cre01.g031850	3.37318	3.31492	4.11938	3.75954	0.13	0.737585
Cre01.g031875	0.0479719	0.0450636	0.0503255	0.0438066	#N/A	#N/A
Cre01.g031900	4.45034	5.98617	6.46662	6.48499	0.204921	0.410117
Cre01.g031951	0.845439	1.33456	2.03442	2.21263	0.857809	0.00071902
Cre01.g032000	14.9545	14.9414	18.2659	18.3367	0.186254	0.375937
Cre01.g032050	12.4582	13.5309	12.5433	13.1351	-0.123297	0.594122
Cre01.g032100	3.09067	2.37883	2.67752	2.25785	-0.257208	0.576702
Cre01.g032139	1.82902	1.82071	1.8042	1.47078	-0.268449	0.682379
Cre01.g032150	19.0056	15.4043	17.0766	16.3851	-0.146698	0.437274
Cre01.g032200	0.31684	0.278429	0.268052	0.251996	-0.305336	0.66197
Cre01.g032250	19.8386	19.2917	19.4743	18.4764	-0.150996	0.369096
Cre01.g032300	813.131	826.458	753.121	727.819	-0.253381	0.00624725
Cre01.g032350	5.50504	4.3405	5.77513	5.09298	0.0359899	0.931838
Cre01.g032400	8.41553	8.9551	8.55328	8.04929	-0.172552	0.392359
Cre01.g032450	8.74303	8.70907	11.6079	11.3596	0.290019	0.0476779
Cre01.g032500	12.7921	12.8025	13.2602	13.0287	-0.0678165	0.764182
Cre01.g032550	3.20716	3.36746	5.08695	4.82784	0.486393	0.00254538
Cre01.g032600	51.6104	56.3925	54.1594	55.3941	-0.0856357	0.576711
Cre01.g032650	119.389	100.693	9.21697	9.94926	-3.62864	1.97031e-215
Cre01.g032700	32.6169	33.4289	25.7303	27.0092	-0.430559	0.0015641
Cre01.g032750	15.6913	19.2684	17.4115	17.2537	-0.119225	0.65653
Cre01.g032800	6.47057	6.99577	6.72982	7.12496	-0.064688	0.805757
Cre01.g032850	0.201824	0.203461	0.185906	0.202281	-0.168931	0.85065
Cre01.g032900	4.99456	3.53954	3.88804	3.9243	-0.233072	0.406549
Cre01.g032950	26.3061	24.3645	23.1263	24.788	-0.185948	0.361797
Cre01.g033000	7.18776	7.14325	7.96486	7.8677	0.0374765	0.857407
Cre01.g033050	5.56474	5.56411	5.87358	6.35976	0.0317452	0.931702
Cre01.g033071	0.0803796	0.0755066	0.0843232	0.0734005	#N/A	#N/A
Cre01.g033091	14.0397	11.7162	15.1231	14.3127	0.0861347	0.622264
Cre01.g033150	7.83949	9.91218	10.2715	10.7382	0.137038	0.598383
Cre01.g033200	2.86907	2.68138	2.57986	2.66006	-0.189022	0.623291
Cre01.g033250	12.7182	12.5915	12.6128	12.1811	-0.136369	0.413635
Cre01.g033300	2.81246	2.37951	2.05163	0.850417	-0.965105	0.0440365
Cre01.g033350	21.1028	24.6093	23.2977	24.0968	-0.054047	0.790516
Cre01.g033400	46.5213	49.5765	40.1872	37.0548	-0.422527	0.000612413
Cre01.g033450	2.25853	2.00314	1.09446	1.16208	-1.02882	0.00126873
Cre01.g033500	1.93257	1.96444	1.54324	1.6199	-0.409016	0.321128
Cre01.g033516	2.7008	2.02342	1.87728	1.66437	-0.526129	0.195492
Cre01.g033532	0.0593938	0.055793	0.0623078	0.0542368	#N/A	#N/A
Cre01.g033550	83.8546	82.258	77.9227	77.0814	-0.206255	0.067542
Cre01.g033700	6.02847	6.6992	7.81784	7.60163	0.170272	0.464546
Cre01.g033750	0.623401	0.674722	0.739289	0.668277	0.0106379	0.990758
Cre01.g033763	3.43565	3.08231	2.99676	3.03159	-0.219715	0.708512
Cre01.g033832	16.3175	18.3545	17.5714	20.4495	0.0281096	0.909807
Cre01.g033900	2.68794	2.46486	3.95507	3.93685	0.510163	0.00518723
Cre01.g033950	2.2035	2.33621	2.48734	2.51816	0.0352973	0.940764
Cre01.g034000	66.5941	69.7711	68.1621	68.3055	-0.105246	0.396761
Cre01.g034050	13.3853	16.4682	13.8903	13.3529	-0.239341	0.220355
Cre01.g034100	5.46183	5.54471	7.29847	6.77708	0.248067	0.167079
Cre01.g034150	14.4378	13.1448	15.2773	15.0537	0.0307779	0.864192
Cre01.g034200	21.6701	18.8146	21.8311	20.7039	-0.0353332	0.847219
Cre01.g034250	4.37684	4.55108	2.77227	2.56399	-0.856184	0.0123946
Cre01.g034300	5.31043	6.26536	6.50148	5.49101	-0.0577467	0.850653
Cre01.g034325	0.554989	0.464675	0.810043	0.550871	0.313879	0.681449
Cre01.g034350	0.393846	0.310774	0.677597	0.503509	0.648937	0.274886
Cre01.g034380	7.68011	8.52871	9.18824	8.53036	0.0211364	0.944221
Cre01.g034400	144.228	151.47	114.729	112.082	-0.489219	1.96671e-07
Cre01.g034451	37.4837	36.8484	33.4338	31.0046	-0.313283	0.0208875
Cre01.g034500	6.26131	5.13759	7.94115	7.35622	0.317851	0.0264656
Cre01.g034550	19.2869	19.573	15.888	16.1398	-0.385508	0.040367
Cre01.g034600	5.88788	5.39707	7.13346	6.89647	0.207992	0.214502
Cre01.g034650	5.65137	5.71268	6.93823	6.74067	0.161238	0.461641
Cre01.g034700	4.26987	4.39171	4.67675	4.74504	0.0155834	0.967853
Cre01.g034750	2.80208	2.99319	4.18257	4.92748	0.550921	0.0510764
Cre01.g034800	20.8009	18.4314	15.2036	15.3478	-0.466997	0.00123775
Cre01.g034850	14.2139	8.13081	3.0537	2.11243	-2.22449	3.28275e-05
Cre01.g034875	0.0293119	0.0550696	0.03075	0.0267668	-1.52162	NA
Cre01.g034900	2.62472	2.70202	4.5923	4.61307	0.684865	0.000582456
Cre01.g034950	24.5815	31.3007	33.1453	35.0635	0.181573	0.293054
Cre01.g035000	19.3709	18.7129	20.2025	19.0178	-0.0644137	0.752003
Cre01.g035050	0.258195	0.110246	0.246239	0.428685	0.868627	NA
Cre01.g035100	48.8187	42.0916	49.819	47.4525	-0.00899224	0.965575
Cre01.g035150	6.57856	7.17102	7.65504	7.85262	0.0678531	0.841359
Cre01.g035200	1.94517	1.8925	1.40899	1.52252	-0.498839	0.350022
Cre01.g035250	3.39972	3.19361	4.01477	3.47776	0.0773335	0.858985
Cre01.g035300	0.0423546	0.0198934	0.0666489	0.116031	2.66977	NA
Cre01.g035350	15.8747	16.0397	13.6277	14.3618	-0.295164	0.102572
Cre01.g035400	4.04988	5.57257	7.82396	8.22988	0.632659	0.000526582
Cre01.g035450	13.2963	13.2495	14.1395	12.4924	-0.103151	0.664663
Cre01.g035500	5.5466	5.91791	6.73663	6.51016	0.101831	0.637268
Cre01.g035550	1.20087	1.31834	1.33568	1.73078	0.183399	0.750728
Cre01.g035600	0.0161189	0.0302834	0.0169097	0.0147193	-1.52162	NA
Cre01.g035650	0.0333577	0.094006	0.116648	0.0609226	0.435702	NA
Cre01.g035700	4.46935	3.75712	3.97054	4.26512	-0.103015	0.767318
Cre01.g035750	9.40106	7.97424	7.27467	7.19933	-0.369866	0.0321896
Cre01.g035800	1.26625	1.61357	2.19471	2.30256	0.540071	0.112498
Cre01.g035850	17.267	17.4519	17.9387	17.7849	-0.0652145	0.701761
Cre01.g035900	0.336133	0.514818	0.705249	0.67395	0.596789	0.263082
Cre01.g035950	10.5886	10.7924	9.91375	10.4642	-0.175069	0.271926
Cre01.g036000	4.52135	5.07232	5.43424	5.97898	0.145535	0.564269
Cre01.g036050	4.44581	4.70553	6.56604	6.679	0.428082	0.0233199
Cre01.g036100	4.12644	4.51455	7.35183	6.35423	0.5581	0.000141979
Cre01.g036150	11.7174	10.9106	11.0083	10.8798	-0.154225	0.359319
Cre01.g036200	14.9205	13.6169	13.0366	14.1129	-0.177108	0.340832
Cre01.g036250	13.8844	11.3522	12.613	11.1	-0.197081	0.229607
Cre01.g036300	1.879	1.79356	3.06807	3.36252	0.705759	0.00142334
Cre01.g036350	1.82198	1.54318	1.59803	1.63651	-0.162626	0.659612
Cre01.g036400	26.1194	24.1046	23.6494	22.991	-0.213287	0.214133
Cre01.g036451	3.80565	3.67155	3.52479	4.03876	-0.0873704	0.877102
Cre01.g036500	1.07188	1.2833	2.16075	2.18794	0.789049	0.0912335
Cre01.g036550	12.0849	12.1125	10.921	11.4943	-0.216149	0.382613
Cre01.g036600	14.7792	15.7764	14.4541	13.3636	-0.242908	0.132381
Cre01.g036650	15.1461	12.4887	12.8387	11.6055	-0.284141	0.0968621
Cre01.g036700	14.8969	13.1599	15.0925	11.712	-0.174479	0.390629
Cre01.g036750	10.0769	10.8361	8.9578	7.96696	-0.414327	0.0767568
Cre01.g036800	8.66604	7.92371	8.84894	7.77299	-0.104785	0.650358
Cre01.g036850	46.063	43.2061	36.1057	38.4727	-0.365108	0.00180599
Cre01.g036900	4.56221	4.70779	5.25036	6.08746	0.186208	0.376948
Cre01.g036950	62.9218	72.2651	70.1264	70.1038	-0.0535556	0.750405
Cre01.g037000	10.7663	11.533	14.5804	14.3447	0.269087	0.12458
Cre01.g037050	11.4869	12.7807	15.0229	14.289	0.165667	0.487935
Cre01.g037100	5.9545	7.01794	8.50992	9.31015	0.352976	0.0769
Cre01.g037150	9.05621	10.239	11.5155	13.5248	0.271253	0.107032
Cre01.g037200	27.5669	29.8152	25.5687	28.5368	-0.190088	0.312133
Cre01.g037250	11.0437	9.8504	13.397	12.0558	0.178008	0.42218
Cre01.g037300	0.0701257	0.118574	0.0882795	0.153688	0.308873	NA
Cre01.g037350	5.8567	6.25465	5.78364	6.91677	-0.0354592	0.923545
Cre01.g037400	10.5304	10.0968	11.1124	10.754	-0.0222402	0.937216
Cre01.g037450	0.260987	0.272405	0.385336	0.379556	0.428817	0.623579
Cre01.g037476	0.0429073	0.040306	0.0450124	0.0391817	#N/A	#N/A
Cre01.g037500	0.0492791	0.0462915	0.0516968	0.0450003	#N/A	#N/A
Cre01.g037550	1.39853	1.33618	2.4369	2.33616	0.698459	5.47311e-05
Cre01.g037600	0.345537	0.214229	0.34799	0.347088	0.214996	0.80182
Cre01.g037650	12.1175	12.8342	13.3476	11.259	-0.128892	0.653948
Cre01.g037700	51.1544	61.8174	47.3072	46.8968	-0.368693	0.00454846
Cre01.g037751	1.20981	1.41478	2.17571	2.28844	0.665265	0.0551249
Cre01.g037800	18.0641	20.0578	16.6431	15.2282	-0.366323	0.0308429
Cre01.g037850	221.676	229.756	233.248	254.827	0.0069	0.969108
Cre01.g037900	4.96561	5.91951	5.12991	5.75439	-0.105439	0.796131
Cre01.g037950	1.80438	2.54683	3.00923	2.86448	0.326222	0.299974
Cre01.g038000	6.16548	6.02931	7.50096	7.18102	0.161271	0.302024
Cre01.g038050	5.92266	5.54932	6.91114	6.92194	0.164057	0.284883
Cre01.g038100	30.731	42.0857	44.7721	41.5859	0.139082	0.484244
Cre01.g038151	8.3619	9.26162	12.7551	12.2948	0.400703	0.00248821
Cre01.g038200	18.9124	19.0334	19.475	18.582	-0.102634	0.618684
Cre01.g038250	72.4106	78.2999	79.2895	71.4894	-0.10658	0.463803
Cre01.g038300	14.5763	13.9328	12.1914	12.3766	-0.32096	0.13228
Cre01.g038350	0.820237	0.740293	0.759246	0.86651	-0.0436458	0.961828
Cre01.g038376	0.0577809	0.0542779	0.0606157	0.0527639	#N/A	#N/A
Cre01.g038400	310.229	329.111	290.286	282.821	-0.264303	0.00700114
Cre01.g038450	0.120851	0.215697	0.215527	0.13243	-0.066321	0.969404
Cre01.g038500	4.09343	4.89814	5.27837	5.09526	0.0993909	0.748372
Cre01.g038550	15.4592	17.4095	16.8751	18.3864	-0.0042174	0.98617
Cre01.g038600	141.927	182.911	161.642	173.749	-0.0597371	0.767507
Cre01.g038650	81.1197	80.9048	74.2713	75.6674	-0.217991	0.0628304
Cre01.g038700	8.25685	9.27696	9.98281	9.90984	0.0755916	0.720732
Cre01.g038750	11.0522	9.84868	11.3653	10.4915	-0.0422566	0.890931
Cre01.g038800	9.76488	10.4381	10.4671	11.4416	0.0117721	0.968874
Cre01.g038850	33.7665	37.7152	42.8646	41.5698	0.133662	0.313283
Cre01.g038900	1.63792	1.77369	1.4319	1.80731	-0.178939	0.786329
Cre01.g038950	31.8448	30.5162	26.9778	23.0077	-0.42779	0.0157044
Cre01.g039000	1.00981	1.21146	1.13594	1.33321	0.0493601	0.940457
Cre01.g039050	2.50903	3.05657	3.57062	3.1195	0.15752	0.497342
Cre01.g039101	0.0406642	0.114597	0.149308	0.204234	1.32621	NA
Cre01.g039150	34.3989	36.9741	36.9788	38.7474	-0.0204708	0.9273
Cre01.g039200	29.0835	26.5246	27.9925	27.9764	-0.0966719	0.638521
Cre01.g039250	1058.73	1026.26	1071.14	1111.89	-0.0398186	0.776177
Cre01.g039300	520.778	521.769	553.699	558.858	-0.012513	0.935758
Cre01.g039350	6.02436	7.7697	7.86105	7.85736	0.0817049	0.777452
Cre01.g039400	8.69148	10.7548	9.61285	8.99953	-0.170789	0.420907
Cre01.g039450	0.289902	0.209482	0.140365	0.0407277	-1.86869	NA
Cre01.g039500	8.43203	7.28529	8.66642	7.19914	-0.0943756	0.676136
Cre01.g039550	3.25079	3.73534	3.77567	4.07113	0.0620736	0.817397
Cre01.g039600	3.77556	4.34584	5.51828	5.15383	0.287021	0.110059
Cre01.g039626	1.55451	1.4484	2.17437	2.00813	0.374289	0.33791
Cre01.g039650	0.0415757	0.0390551	0.0436155	0.0379658	#N/A	#N/A
Cre01.g039702	7.85001	7.17429	9.20212	9.44381	0.206265	0.272982
Cre01.g039750	12.109	12.0756	10.683	10.7566	-0.280211	0.134013
Cre01.g039800	7.13315	5.60582	7.08369	6.5138	-0.0124312	0.967387
Cre01.g039850	8.99718	6.71803	8.71255	7.71703	-0.0427037	0.89294
Cre01.g039900	8.58254	8.99326	10.3862	9.63754	0.0810216	0.713124
Cre01.g039950	7.52939	7.871	9.75931	9.74614	0.234887	0.188596
Cre01.g040000	1187.38	1148.41	1137.25	1148.3	-0.137645	0.198997
Cre01.g040050	2.63703	3.02622	3.10865	3.01629	0.00627852	0.9896
Cre01.g040100	8.58391	8.39717	9.02576	9.42433	0.0143778	0.965875
Cre01.g040150	0.674607	0.848051	0.634853	0.724744	-0.270907	0.661103
Cre01.g040200	37.2341	36.3025	40.947	37.4436	-0.0148055	0.937251
Cre01.g040250	14.0649	13.097	15.8845	13.7024	0.0157509	0.952138
Cre01.g040300	16.5966	19.6256	18.7167	20.7275	0.0175304	0.953083
Cre01.g040350	5.17329	5.66828	6.58689	6.26541	0.138609	0.524904
Cre01.g040379	3.54384	3.48077	4.38441	4.79026	0.281224	0.259059
Cre01.g040400	9.29389	11.2586	9.67458	10.2564	-0.150606	0.655437
Cre01.g040450	23.6032	27.7122	23.8368	25.8992	-0.15086	0.388443
Cre01.g040476	0.986188	0.9264	0.5006	1.10391	-0.357248	0.744394
Cre01.g040500	17.8038	17.7251	19.7948	18.8409	0.0142158	0.948549
Cre01.g040517	0.0161838	0.0304053	0.0169778	0.0147786	-1.52162	NA
Cre01.g040533	0.0554767	0.0521134	0.0581985	0.0506598	#N/A	#N/A
Cre01.g040550	3.39993	2.51383	3.17554	2.82429	-0.0857877	0.87121
Cre01.g040600	7.4336	6.20055	7.9053	7.64703	0.0838156	0.690904
Cre01.g040650	1.59695	1.47013	2.21977	2.14368	0.404439	0.164877
Cre01.g040701	29.4661	28.9231	26.9511	25.5999	-0.258922	0.0791575
Cre01.g040750	5.69356	5.55195	6.34491	5.72092	-0.00575918	0.985233
Cre01.g040801	0.146507	0.244666	0.23908	0.267571	0.293433	0.852489
Cre01.g040850	6.95138	5.49636	6.49415	6.66708	-0.0251239	0.926122
Cre01.g040900	20.3269	14.2777	15.1717	16.0104	-0.255408	0.337657
Cre01.g040950	0.0631805	0.0593501	0.0331401	0.0576947	-0.708394	NA
Cre01.g041000	28.2318	28.1059	28.0796	27.5929	-0.123598	0.450774
Cre01.g041050	5.70745	7.42929	8.00812	7.4166	0.124183	0.614217
Cre01.g041100	13.1601	13.8948	14.4414	13.4646	-0.0625354	0.784614
Cre01.g041150	8.47202	7.16884	7.27947	6.15337	-0.327414	0.042979
Cre01.g041200	7.92537	5.71965	4.91639	3.70123	-0.77312	0.000361725
Cre01.g041256	7.5689	7.05528	7.34625	7.67967	-0.0663744	0.772164
Cre01.g041300	10.4942	10.2028	11.3066	12.691	0.109016	0.647806
Cre01.g041351	5.8119	6.79115	6.93973	5.91135	-0.0808651	0.830057
Cre01.g041400	12.2756	12.9417	14.0029	14.6545	0.0787643	0.701619
Cre01.g041426	0.0363161	0.0341144	0.0380978	0.0331629	#N/A	#N/A
Cre01.g041450	20.1948	20.0166	19.5905	20.1232	-0.12395	0.425612
Cre01.g041500	3.9858	3.56122	5.06666	4.65339	0.258707	0.193859
Cre01.g041550	11.4566	10.2484	10.615	9.26349	-0.23438	0.136348
Cre01.g041583	0.0117096	0.0109997	0.0122841	0.0106928	#N/A	#N/A
Cre01.g041650	0.490037	0.345246	1.06029	0.922944	1.20413	0.193571
Cre01.g041667	0.0314803	0.0295718	0.0330248	0.0287469	#N/A	#N/A
Cre01.g041700	0.0417677	0.0392355	0.0438169	0.0381411	#N/A	#N/A
Cre01.g041752	0.133669	0.142307	0.0654393	0.154613	-0.444938	0.774332
Cre01.g041800	0.789541	0.845972	1.13888	1.29552	0.475925	0.350937
Cre01.g041850	3.43214	3.80874	4.85045	3.91361	0.167012	0.653516
Cre01.g041855	7.51602	6.53083	7.162	7.29238	-0.0639877	0.875039
Cre01.g041900	1.85391	1.79651	2.80471	2.86909	0.533123	0.0483806
Cre01.g041950	4.70271	4.53979	4.90194	5.47305	0.0623819	0.830109
Cre01.g042000	3.59831	3.02327	5.55232	4.27483	0.461814	0.0137062
Cre01.g042050	14.5436	12.5724	13.3828	16.3147	0.0280772	0.937914
Cre01.g042100	0.246135	0.117332	0.22738	0.177798	0.0526773	0.956985
Cre01.g042150	10.7122	10.4637	10.7033	9.75692	-0.157025	0.443026
Cre01.g042200	129.437	116.913	96.5365	107.011	-0.380703	0.00258766
Cre01.g042250	4.29	3.54471	4.98965	4.93291	0.235602	0.281578
Cre01.g042300	9.26098	9.26095	10.3805	9.02161	-0.0406812	0.839156
Cre01.g042352	2.89883	3.04517	3.33301	3.6454	0.126159	0.472987
Cre01.g042402	0.0234723	0.0220493	0.0492478	0.0214343	1.41408	NA
Cre01.g042450	9.91414	10.1472	11.6092	12.0085	0.129507	0.350632
Cre01.g042502	0.309786	0.348211	0.0916624	0.103967	-1.88092	4.63171e-06
Cre01.g042550	50.3517	50.6747	50.4589	49.1633	-0.126733	0.309717
Cre01.g042600	0.0187803	0.0529252	0.0197017	0.0171496	-2.49372	NA
Cre01.g042650	0.0209564	0.019686	0.0219846	0.0191368	#N/A	#N/A
Cre01.g042700	2.23344	3.44556	0.87625	2.12242	-1.02551	0.0353645
Cre01.g042750	590.704	589.192	273.388	277.276	-1.20569	1.68233e-54
Cre01.g042800	104.179	108.04	96.6535	105.385	-0.176599	0.152316
Cre01.g042850	7.37785	9.81182	9.47912	9.53813	0.0390231	0.923389
Cre01.g042900	13.1791	13.6753	14.5583	15.4032	0.0524587	0.827906
Cre01.g042950	18.5029	19.7127	17.872	15.7836	-0.291534	0.103254
Cre01.g043000	21.6138	20.3392	21.5711	22.6642	-0.0291667	0.887696
Cre01.g043050	12.9816	12.2239	14.5013	13.8183	0.0616055	0.788904
Cre01.g043100	9.47626	9.25085	8.83661	9.92603	-0.101776	0.766115
Cre01.g043150	18.2698	17.0807	16.3664	14.6823	-0.294891	0.101158
Cre01.g043200	73.8341	78.2648	70.1807	71.0711	-0.213058	0.137318
Cre01.g043250	3.17631	2.76036	8.81147	5.041	1.1141	3.96868e-06
Cre01.g043300	4.91451	5.58605	5.87742	5.47512	0.00520887	0.99101
Cre01.g043350	111.055	112.302	95.8488	93.9935	-0.341048	0.000261689
Cre01.g043400	4.10236	5.0168	5.99622	5.41366	0.215801	0.422301
Cre01.g043450	36.0059	40.3706	36.4744	33.4445	-0.235199	0.196853
Cre01.g043500	5.62386	7.08763	7.4022	7.11322	0.0843437	0.796637
Cre01.g043550	8.95831	9.66673	10.8018	10.9825	0.119898	0.468276
Cre01.g043600	4.62774	5.52975	5.3198	5.22978	-0.0523621	0.890931
Cre01.g043650	6.88551	5.08663	6.34468	5.97639	-0.0647103	0.831164
Cre01.g043700	6.61912	8.39132	8.18823	7.74271	-0.0216342	0.949099
Cre01.g043750	13.7388	13.911	15.4333	15.3216	0.0472858	0.81895
Cre01.g043800	4.26015	3.86257	4.29945	3.63172	-0.142803	0.663337
Cre01.g043817	0.29014	0.590526	0.65948	0.574054	0.420686	NA
Cre01.g043850	6.58888	6.07363	7.11282	6.88242	0.0380241	0.850891
Cre01.g043901	0.0922725	0.0866785	0.0967996	0.0842607	#N/A	#N/A
Cre01.g043950	16.3294	12.8299	20.6338	15.5352	0.202612	0.329911
Cre01.g044000	17.5388	19.8242	15.0585	19.4449	-0.218551	0.455816
Cre01.g044050	50.3042	56.4005	42.8877	41.5387	-0.44516	0.00442448
Cre01.g044100	29.2154	26.6203	32.5175	29.3795	0.0416613	0.810786
Cre01.g044150	4.38868	4.38028	4.54144	4.51946	-0.0589355	0.853208
Cre01.g044200	3.6865	4.22757	4.39474	5.48682	0.218104	0.58204
Cre01.g044250	2.29979	2.3563	2.75487	2.4664	0.0578204	0.84579
Cre01.g044276	0.0136442	0.012817	0.0143136	0.0124595	#N/A	#N/A
Cre01.g044300	1.14647	0.67043	1.6408	1.33813	0.611353	0.121592
Cre01.g044350	6.2763	5.01114	9.41812	7.53052	0.479083	0.00750319
Cre01.g044400	23.1433	23.6266	20.1972	21.3401	-0.276972	0.100801
Cre01.g044450	3.46527	3.16218	3.66991	3.17946	-0.0602319	0.890985
Cre01.g044550	10.329	12.0649	8.48192	10.386	-0.352007	0.239941
Cre01.g044600	24.2796	23.7953	26.1193	25.3895	-0.00696888	0.968874
Cre01.g044650	23.893	22.2797	27.2222	25.2532	0.0777864	0.636988
Cre01.g044700	11.4454	12.3959	13.3312	13.3258	0.0547404	0.823035
Cre01.g044750	6.62431	6.48199	6.59082	6.55323	-0.102087	0.695852
Cre01.g044800	739.416	640.046	565.284	537.509	-0.429637	2.95826e-05
Cre01.g044850	4.74865	4.69029	6.27997	6.16982	0.293116	0.00954853
Cre01.g044900	3.46916	4.16852	7.44619	6.30674	0.741394	0.000160149
Cre01.g044950	0.0094589	0.00888545	0.00992297	0.00863761	#N/A	#N/A
Cre01.g045000	0.414848	0.278356	0.352306	0.378828	-0.0225736	0.988523
Cre01.g045050	0.136379	0.18505	0.222554	0.152213	0.126554	NA
Cre01.g045100	36.3828	32.5093	38.14	36.4179	0.00759445	0.97422
Cre01.g045150	3.0497	3.35973	4.8787	4.39477	0.426268	0.0596298
Cre01.g045200	0.28911	0.512989	0.572889	0.352009	0.103628	0.954049
Cre01.g045350	21.1755	21.2807	19.5495	18.5752	-0.262293	0.0941203
Cre01.g045400	1.00271	1.37842	1.80876	1.60796	0.415914	0.350627
Cre01.g045426	0.186768	0.409373	0.653106	0.397954	0.846829	NA
Cre01.g045450	11.4052	8.18838	7.1575	7.04868	-0.570647	0.0164038
Cre01.g045500	4.79101	4.35615	6.82147	6.09227	0.390766	0.011479
Cre01.g045550	267.752	256.469	244.968	249.689	-0.189954	0.0664223
Cre01.g045600	9.83075	9.47813	9.63358	10.6201	-0.0359054	0.894512
Cre01.g045601	4.21604	4.26022	5.18257	4.8531	0.13685	0.510552
Cre01.g045640	8.54794	9.05815	9.80662	9.76679	0.0465383	0.857407
Cre01.g045650	27.8193	21.1659	18.6139	15.2007	-0.643035	0.000124054
Cre01.g045700	9.31887	7.61689	8.46931	9.16433	-0.0465081	0.866413
Cre01.g045752	0.0417999	0.0130886	0.0438507	0.0381705	0.877229	NA
Cre01.g045800	4.18928	5.59443	5.89548	6.06487	0.183642	0.546008
Cre01.g045825	2.86224	2.74143	3.38536	3.07496	0.0995519	0.858783
Cre01.g045850	0.341671	0.505916	0.698643	0.560551	0.466213	0.36776
Cre01.g045902	34.3538	35.4231	33.2817	35.4859	-0.126765	0.380943
Cre01.g045903	3.90191	4.02106	4.36969	4.16448	0.000541389	0.998993
Cre01.g045950	6.92501	4.85953	4.79994	4.72398	-0.413888	0.182066
Cre01.g046052	4.89437	4.03121	5.60547	5.33757	0.187918	0.322651
Cre01.g046150	12.0112	10.7678	8.91819	9.29053	-0.428923	0.0116919
Cre01.g046237	8.59836	8.80432	10.7166	10.1232	0.153254	0.287746
Cre01.g046250	3.14883	2.84878	3.74213	3.8728	0.240245	0.411065
Cre01.g046324	3.79886	3.72204	5.03511	4.70928	0.267488	0.253764
Cre01.g046450	0.00954879	0.00896989	0.0200346	0.0174394	2.35245	NA
Cre01.g046500	0.0101433	0.00952831	0.0532045	0.00926254	3.43054	NA
Cre01.g046501	0.0191077	0.0179493	0.0200451	0.0610701	1.6628	NA
Cre01.g046502	0.00956141	0.00898175	0.0100305	0.00873122	#N/A	#N/A
Cre01.g046600	1.40811	1.43297	2.00037	2.02253	0.399824	0.34979
Cre01.g046650	0.0366547	0.013773	0.192265	0.22761	3.39804	0.00486066
Cre01.g046652	28.2526	27.7941	24.6498	28.6447	-0.177292	0.336318
Cre01.g046800	34.2467	28.4339	31.2452	27.0502	-0.212092	0.214343
Cre01.g046850	10.8727	10.0521	9.73808	8.58131	-0.299778	0.114555
Cre01.g046950	0.0475932	0.0447078	0.0998565	0.0434608	1.41408	NA
Cre01.g047001	4.9263	4.40129	4.74669	4.88974	-0.0580944	0.900593
Cre01.g047050	0.0719818	0.0676178	0.11327	0.0328659	-0.0240861	NA
Cre01.g047100	0.0100196	0.00941218	0.0105112	0.0182993	1.32504	NA
Cre01.g047200	0.0213146	0.0100112	0.0335405	0.0291958	1.89101	NA
Cre01.g047218	3.74782	3.0703	4.00027	5.27289	0.344109	0.362009
Cre01.g047229	10.9249	11.3312	13.0931	12.0846	0.0708101	0.772322
Cre01.g047265	6.28148	7.78021	7.09613	7.49952	-0.0523173	0.824047
Cre01.g047300	3.47748	3.79122	4.44694	3.47686	0.0151088	0.977491
Cre01.g047350	1.48168	1.44538	2.14367	2.50533	0.566225	0.0427024
Cre01.g047400	0.546067	0.53593	1.10297	1.17593	0.98047	0.0112995
Cre01.g047450	8.56114	8.44423	10.16	8.42857	0.0200664	0.958267
Cre01.g047500	4.02539	3.71817	4.36398	4.33384	0.062005	0.83708
Cre01.g047550	21.4839	25.1909	23.3634	22.1133	-0.144817	0.4624
Cre01.g047600	16.4881	15.3191	23.0808	23.761	0.453518	0.00577579
Cre01.g047650	0.961631	2.78924	6.17675	7.25617	1.7438	0.0679124
Cre01.g047700	38.2092	38.3351	33.5814	33.1632	-0.304171	0.0185051
Cre01.g047750	1515.31	1480.64	1518.49	1518.99	-0.0864845	0.45804
Cre01.g047800	41.389	44.7351	42.7844	46.4309	-0.0547513	0.766786
Cre01.g047850	4.47782	5.11773	7.07236	5.65648	0.29966	0.372681
Cre01.g047900	14.6899	16.1328	17.3229	18.0328	0.0920807	0.666839
Cre01.g047950	28.7277	24.1648	25.1371	24.713	-0.191585	0.354511
Cre01.g048000	2.89041	2.92132	5.26856	4.85519	0.694722	2.24218e-05
Cre01.g048050	5.66629	6.23851	4.98553	5.71213	-0.25944	0.389986
Cre01.g048100	8.63879	9.2487	11.6707	11.3814	0.259466	0.0656832
Cre01.g048102	3.30267	3.67242	4.67266	6.10738	0.52519	0.0102909
Cre01.g048150	114.741	113.585	59.3334	57.6266	-1.07196	9.54252e-30
Cre01.g048200	1.8588	2.13121	2.83958	3.23584	0.502676	0.0186971
Cre01.g048250	3.33967	4.19981	4.06861	4.30401	0.0457255	0.933149
Cre01.g048300	1.65364	2.26126	3.21702	3.29729	0.630234	0.0248467
Cre01.g048350	0.0825441	0.0930478	0.13855	0.120603	0.550145	NA
Cre01.g048400	4.02301	4.00382	6.56251	6.46042	0.592695	0.000157009
Cre01.g048450	8.10149	8.18795	8.00102	7.22074	-0.205538	0.294431
Cre01.g048501	3.05614	2.12589	3.85542	3.14405	0.32904	0.432742
Cre01.g048550	6.52678	7.61307	7.47431	6.43642	-0.132209	0.609916
Cre01.g048600	12.9555	12.5437	11.6286	10.3778	-0.320112	0.0198988
Cre01.g048650	15.8628	19.6923	24.6547	23.8646	0.341783	0.0251699
Cre01.g048701	0.036207	0.034012	0.0854627	0.0165316	0.549335	NA
Cre01.g048750	24.0146	27.3146	25.7893	27.2697	-0.0580978	0.804105
Cre01.g048800	7.05772	5.9306	5.17701	5.6393	-0.369547	0.246338
Cre01.g048850	14.8896	12.9933	16.3758	16.5942	0.136035	0.427319
Cre01.g048900	3.71591	5.08741	6.97533	7.35689	0.597468	0.0020016
Cre01.g048950	69.7078	71.9484	67.8528	68.0009	-0.166669	0.159566
Cre01.g049000	55.6012	56.9615	52.235	54.9545	-0.176391	0.223191
Cre01.g049050	26.9709	26.6266	24.9956	25.7989	-0.183407	0.274886
Cre01.g049100	3.72224	4.0506	5.65008	5.41612	0.403192	0.0122891
Cre01.g049117	0.0401898	0.0377533	0.0421616	0.0367002	#N/A	#N/A
Cre01.g049132	19.0655	18.4779	16.7076	15.8439	-0.312701	0.00983069
Cre01.g049200	4.28282	4.46121	5.67451	5.58801	0.259075	0.165395
Cre01.g049250	0.0311281	0.0682288	0.0870808	0.0189502	-0.0209958	NA
Cre01.g049300	4.66871	3.87591	3.95551	3.54566	-0.295476	0.225427
Cre01.g049350	19.0191	21.1991	19.6207	18.9287	-0.168092	0.314197
Cre01.g049400	24.1383	23.2598	21.4992	19.5338	-0.315522	0.0336911
Cre01.g049450	14.4124	16.2368	14.6929	13.6485	-0.220731	0.310849
Cre01.g049500	203.018	209.024	158.627	152.809	-0.510544	2.83124e-08
Cre01.g049550	15.7092	18.7017	18.4379	18.1642	-0.0177144	0.946881
Cre01.g049600	30.6997	31.6906	31.8341	30.877	-0.0992577	0.529379
Cre01.g049650	5.47805	5.82457	7.71295	8.05964	0.375056	0.00437389
Cre01.g049750	10.2556	10.4305	11.545	11.0941	0.0235438	0.938295
Cre01.g049826	18.3031	18.7764	27.0319	22.8004	0.318934	0.0078419
Cre01.g049900	45.9868	49.1278	44.4917	42.5164	-0.235403	0.0633423
Cre01.g049950	35.3798	26.3147	29.4545	26.2812	-0.253643	0.140758
Cre01.g050000	21.129	22.2582	20.0546	18.6053	-0.27399	0.116656
Cre01.g050050	15.291	18.039	18.105	16.8009	-0.0408787	0.878207
Cre01.g050100	108.004	108.829	107.533	103.595	-0.145099	0.220925
Cre01.g050150	7.3181	7.83538	6.74158	6.58688	-0.292263	0.151775
Cre01.g050200	0.140265	0.148232	0.0735733	0.0160108	-2.36252	NA
Cre01.g050300	5.64749	5.89457	6.72392	7.36733	0.184697	0.679017
Cre01.g050316	6.29741	5.80831	6.44159	6.96334	0.0424686	0.893157
Cre01.g050350	2.30619	2.63513	2.92868	3.00498	0.158791	0.6796
Cre01.g050400	18.626	22.1471	20.5148	19.1218	-0.148264	0.458273
Cre01.g050451	2.45854	2.99284	4.15492	4.9207	0.6316	0.00176569
Cre01.g050500	1.73484	3.75858	7.39552	8.74517	1.45283	0.0375344
Cre01.g050550	144.346	138.233	125.267	136.976	-0.21326	0.0944935
Cre01.g050600	11.1514	12.4351	12.9266	11.9101	-0.0329695	0.899245
Cre01.g050608	2.0314	2.45403	3.06536	3.00908	0.331062	0.0993875
Cre01.g050616	0.0192092	0.0180446	0.0201516	0.0175413	#N/A	#N/A
Cre01.g050624	0.0188685	0.0177245	0.0197942	0.0172302	#N/A	#N/A
Cre01.g050650	9.12078	7.72101	8.8698	8.30732	-0.0781732	0.703949
Cre01.g050700	3.55861	2.65232	4.11879	3.85988	0.257098	0.478432
Cre01.g050750	1.62854	1.63046	2.65258	2.14266	0.450994	0.170365
Cre01.g050800	2.12427	2.17772	3.3173	2.71044	0.379404	0.183508
Cre01.g050850	70.4925	72.3536	75.5597	70.7225	-0.0725387	0.589867
Cre01.g050900	7.92271	8.47894	9.35324	9.27022	0.0770829	0.801019
Cre01.g050950	433.811	479.105	425.137	442.619	-0.179268	0.113404
Cre01.g051000	18.2029	19.5998	19.6914	18.9816	-0.0740393	0.730614
Cre01.g051050	9.43495	8.72353	8.25191	8.76094	-0.199419	0.295021
Cre01.g051100	30.2197	28.9479	32.773	31.6383	0.0160036	0.936543
Cre01.g051137	0.0822064	0.0772226	0.172479	0.225206	2.91115	NA
Cre01.g051174	0.76	0.730058	0.85134	0.948873	0.169637	0.663337
Cre01.g051211	0.139036	0.140654	0.0785388	0.117198	-0.665464	NA
Cre01.g051250	30.2747	29.8409	29.7403	27.7999	-0.170237	0.304172
Cre01.g051300	10.2474	10.1989	12.4215	12.9139	0.203756	0.209903
Cre01.g051350	7.41773	6.51574	7.51333	7.11716	-0.0359426	0.91013
Cre01.g051400	26.3621	29.156	20.9764	18.6226	-0.595778	2.04345e-05
Cre01.g051450	18.0029	17.1771	16.167	15.7512	-0.247015	0.186715
Cre01.g051466	0.0251186	0.0943832	0.052702	0.0229376	-1.59309	NA
Cre01.g051482	0.0358482	0.0336749	0.037607	0.0327356	#N/A	#N/A
Cre01.g051500	702.896	706.105	628.293	667.576	-0.226689	0.0273729
Cre01.g051550	7.68146	7.65743	10.8511	11.0932	0.410966	0.00155046
Cre01.g051625	3.47746	3.83582	3.34406	3.34392	-0.23662	0.591209
Cre01.g051700	5.10718	4.8298	7.19469	7.21899	0.431306	0.0105669
Cre01.g051750	7.81801	6.82619	9.75909	9.35875	0.278495	0.0707844
Cre01.g051800	8.81474	9.85075	10.6662	11.1165	0.117004	0.616598
Cre01.g051850	2.93209	3.03926	4.03938	4.05472	0.333489	0.135835
Cre01.g051875	0.922202	1.63633	1.23618	1.5439	0.0184397	0.989342
Cre01.g051900	164.64	163.003	126.686	131.554	-0.44946	2.66567e-06
Cre01.g051950	22.5475	23.1713	21.4168	20.5898	-0.229008	0.0991284
Cre01.g052000	24.226	22.0876	24.201	22.577	-0.0924164	0.600305
Cre01.g052050	11.828	14.2411	12.1148	13.1238	-0.152611	0.561626
Cre01.g052100	189.257	204.059	189.849	199.137	-0.121967	0.351566
Cre01.g052150	6.69551	5.57235	6.81275	6.63516	0.0266079	0.92665
Cre01.g052200	14.88	16.7779	17.0742	17.0444	0.00148238	0.996049
Cre01.g052250	76.0787	79.0636	68.6353	71.0264	-0.257718	0.0356718
Cre01.g052300	6.8709	8.12156	10.0825	11.5156	0.421878	0.0171332
Cre01.g052350	15.2915	15.4143	14.9837	16.0048	-0.0921555	0.718397
Cre01.g052400	11.4455	12.0784	12.0456	13.3327	0.00445066	0.988468
Cre01.g052450	11.7617	12.1449	14.2563	13.7064	0.119457	0.446196
Cre01.g052500	3.75305	3.81421	4.85553	5.05998	0.284944	0.195353
Cre01.g052550	6.98354	7.33507	8.7663	8.52207	0.165398	0.317828
Cre01.g052601	7.00177	7.76679	7.72037	7.93106	-0.022343	0.943642
Cre01.g052650	2.28704	2.11085	3.03284	3.11039	0.377356	0.0447403
Cre01.g052750	3.87809	4.04002	6.20763	5.76193	0.489346	5.29095e-05
Cre01.g052800	1.66097	2.0939	4.10676	3.93566	0.993498	1.8291e-07
Cre01.g052850	1.86925	2.06579	3.31152	3.39715	0.664597	0.000129471
Cre01.g052950	2.50838	2.98914	4.36068	4.06415	0.509318	0.0122891
Cre01.g053000	3.67245	3.39673	5.10918	2.99243	0.0854643	0.839899
Cre01.g053050	0.0315902	0.0296751	0.0331401	0.0288473	#N/A	#N/A
Cre01.g053100	1.16808	0.753206	1.6927	1.88021	0.798858	0.0331528
Cre01.g053150	1.45841	1.23404	24.0123	21.6948	3.9912	3.77515e-150
Cre01.g053200	1.85326	1.86201	2.49363	1.83215	0.110049	0.781023
Cre01.g053250	10.476	10.9992	14.947	14.1811	0.333034	0.00454179
Cre01.g053288	5.65537	3.28343	4.34663	4.10636	-0.186544	0.671824
Cre01.g053300	1.75357	1.7257	2.6572	2.56718	0.483554	0.162702
Cre01.g053350	6.70576	7.40103	8.37708	7.67062	0.0785729	0.760201
Cre01.g053360	5.59406	4.27323	6.71978	5.61356	0.215026	0.441607
Cre01.g053450	11.9512	11.1793	16.1181	15.6002	0.349146	0.001347
Cre01.g053500	13.9177	13.8002	12.4441	11.9687	-0.29018	0.110046
Cre01.g053550	4.93651	4.64497	7.86748	7.36764	0.563189	0.000381944
Cre01.g053600	6.00472	6.55849	6.83317	7.24917	0.0593676	0.863663
Cre01.g053700	0.253254	0.3172	0.391527	0.247493	0.0522613	0.948942
Cre01.g053750	7.15797	6.72402	7.67743	7.03082	-0.0235894	0.948331
Cre01.g053800	5.53681	5.1443	7.60179	6.83812	0.328724	0.152611
Cre01.g053850	1.8494	2.06049	2.70717	2.08157	0.183523	0.603905
Cre01.g053900	7.26708	8.75316	9.23069	8.77491	0.0613663	0.819046
Cre01.g053950	22.6876	33.2433	32.5889	36.2714	0.19448	0.689292
Cre01.g054000	8.35725	9.89373	12.418	12.4706	0.341292	0.0553639
Cre01.g054050	35.8466	35.8901	48.2444	46.1074	0.288778	0.0174874
Cre01.g054100	11.4414	10.3353	11.786	11.5211	-0.00814229	0.975009
Cre01.g054150	39.0777	41.3177	48.2077	49.3335	0.172781	0.158123
Cre01.g054200	9.16232	9.52821	7.57905	7.25266	-0.441603	0.0533604
Cre01.g054250	0.0113781	0.0641295	0.0477451	0.0415605	0.208301	NA
Cre01.g054300	6.57707	5.83541	7.58271	6.56715	0.0816359	0.710992
Cre01.g054350	15.5471	13.4496	10.0273	11.2636	-0.551103	0.0228996
Cre01.g054400	13.4391	14.7514	11.2911	11.6814	-0.402029	0.0598347
Cre01.g054433	0.00644297	0.00605236	0.0135182	0.0176506	2.91115	NA
Cre01.g054500	236.098	177.355	157.134	134.176	-0.612569	0.037105
Cre01.g054550	6.55211	7.46245	8.0209	8.04419	0.090619	0.698837
Cre01.g054600	4.38786	4.90696	5.27291	5.4273	0.0972937	0.739038
Cre01.g054650	5.62548	6.40853	6.88505	5.68904	-0.0455934	0.88556
Cre01.g054700	14.8137	13.87	14.7495	14.9935	-0.0534039	0.840954
Cre01.g054750	2.7523	2.08598	1.82099	2.02779	-0.436076	0.276479
Cre01.g054800	14.0878	13.2269	13.5525	13.8394	-0.101865	0.535693
Cre01.g054850	145.426	147.829	119.689	127.314	-0.353492	0.000628538
Cre01.g054900	2.65864	4.3677	5.47627	5.13274	0.487451	0.0445595
Cre01.g054950	3.38538	2.99767	3.28948	3.14211	-0.0954549	0.80546
Cre01.g055000	19.6894	19.8895	10.2366	10.2777	-1.05518	1.56163e-17
Cre01.g055050	5.79981	5.53606	4.41607	5.69486	-0.268305	0.494511
Cre01.g055100	8.54538	7.75107	6.15185	6.0658	-0.522711	0.0119206
Cre01.g055151	1.4105	2.08853	2.50796	2.37957	0.378666	0.48182
Cre01.g055200	5.38365	5.70871	6.20299	6.6327	0.105638	0.744375
Cre01.g055250	27.6857	26.5586	24.7516	24.3937	-0.248847	0.0757848
Cre01.g055300	0.231699	0.314387	0.513141	0.352636	0.602766	0.676256
Cre01.g055316	0.353261	0.620404	0.789523	0.589074	0.401585	0.646647
Cre01.g055350	0.275302	0.349353	0.486415	0.498386	0.557446	0.259962
Cre01.g055400	21.6662	24.7639	21.8733	21.4903	-0.205417	0.22209
Cre01.g055404	3.75036	2.9698	3.41412	3.31151	-0.10459	0.853213
Cre01.g055408	239.957	242.774	119.795	132.963	-1.03912	1.63307e-30
Cre01.g055412	2.08299	1.8245	2.42142	2.93031	0.356298	0.514689
Cre01.g055416	14.8497	13.7052	15.2145	14.9586	-0.0265043	0.932926
Cre01.g055420	116.195	114.716	111.164	112.591	-0.151639	0.177145
Cre01.g055424	1.71777	1.96203	1.90444	2.26381	0.0771527	0.899793
Cre01.g055428	11.8356	10.9059	8.47258	9.53424	-0.441751	0.010147
Cre01.g055432	15.566	14.559	18.1978	17.1743	0.125008	0.383889
Cre01.g055436	3.0608	3.05779	3.33838	3.88199	0.136466	0.779616
Cre01.g055440	0.0160688	0.0150946	0.0168572	0.0586943	2.85533	NA
Cre01.g055444	1.70257	1.51775	2.18706	1.66579	0.151518	0.790745
Cre01.g055448	1.19102	0.875595	1.60256	1.27676	0.38044	0.610075
Cre01.g055453	97.8594	105.48	85.018	85.5166	-0.360172	0.000415806
Cre01.g055457	0.56651	0.467661	0.756388	0.454616	0.121499	0.912232
Cre01.g055461	0.0338361	0.0317848	0.0354962	0.123593	2.85533	NA
Cre01.g055465	1.57729	2.33551	7.76858	6.89655	1.80326	1.08146e-15
Cre01.g055469	8.03591	9.37532	10.8761	11.4028	0.249795	0.15071
Cre01.g055473	0.0926332	0.215253	0.398941	0.382881	1.26009	0.0357795
Cre01.g055477	7.3724	6.4926	6.49722	7.45005	-0.0955834	0.737094
Cre01.g055500	4.20462	3.65544	4.4036	4.52608	0.0789139	0.767318
Cre01.g055550	8.51078	7.69342	6.00537	4.28683	-0.767135	0.000765981
Cre01.g055600	4.41696	4.19771	5.23884	5.24033	0.176797	0.299516
Cre01.g055966	2.80081	3.0098	4.13867	3.98572	0.377317	0.0373769
Cre01.g056331	12.9441	11.2048	10.7872	10.5387	-0.285818	0.207616
Cre01.g056696	1.94512	1.85103	2.17363	2.37088	0.155784	0.653349
Cre01.g057061	6.97068	7.20381	8.40596	8.24184	0.125713	0.545893
Cre01.g057426	0.0412909	0.0387876	0.0433167	0.0377057	#N/A	#N/A
Cre01.g057791	1.73206	1.77911	2.39441	2.74944	0.44836	0.0976834
Cre01.g058156	0.0960288	0.030069	0.03358	0.0292303	-2.57605	NA
Cre01.g058521	8.16515	7.74181	8.11973	8.59104	-0.0341702	0.895223
Cre01.g058886	31.1519	30.2749	29.2912	31.5201	-0.119966	0.478487
Cre01.g059252	14.9166	14.0123	13.9497	14.5321	-0.128143	0.463161
Cre01.g059617	5.08984	5.34025	5.38415	5.12337	-0.0964071	0.718347
Cre01.g059982	4.10555	4.08186	3.91925	4.17781	-0.121385	0.665702
Cre01.g060347	17.2598	17.1671	15.754	14.885	-0.275186	0.0488222
Cre01.g060712	0.270709	0.0195613	0.174763	0.0950783	-0.234785	NA
Cre01.g061077	168.991	154.323	138.166	130.334	-0.374769	0.000216587
Cre01.g061442	25.79	26.8421	24.7581	26.1921	-0.152584	0.419045
Cre01.g061807	8.98449	9.62466	6.63638	6.25518	-0.638246	0.00146724
Cre01.g062172	3.05055	3.74284	4.37581	3.12678	0.0333215	0.968864
Cre01.g062537	9.84476	7.91834	9.10691	7.69747	-0.18815	0.576825
Cre01.g062902	5.88356	5.2546	6.62829	7.64882	0.255964	0.456273
Cre01.g063267	16.8046	18.685	18.309	19.8548	-0.000752737	0.99781
Cre01.g063632	5.65169	5.41524	6.9369	6.69894	0.195152	0.381006
Cre01.g063997	36.7054	39.5916	44.1762	43.376	0.0920256	0.500536
Cre01.g064362	3.58897	4.03945	1.74806	1.83879	-1.19608	7.52237e-15
Cre01.g064727	0.862209	0.726754	0.190681	0.327706	-1.72875	4.88039e-06
Cre01.g065092	0.0445454	0.0418448	0.0467309	0.0406776	#N/A	#N/A
Cre01.g065457	1.15757	1.15754	2.03699	1.42078	0.472694	0.285697
Cre01.g065822	37.7793	35.756	39.7347	38.9626	-0.0085308	0.962104
Cre01.g066187	27.3589	31.7531	22.4348	24.4904	-0.438895	0.00236715
Cre01.g066552	90.5132	86.7313	112.884	115.198	0.257741	0.0147391
Cre01.g066917	7909.74	7799.21	6836.36	7262.77	-0.261965	0.00675837
Cre01.g067282	0.0118321	0.0111148	0.0124126	0.0216096	1.32504	NA
Cre01.g067647	0.0240498	0.0225917	0.0252297	0.0219616	#N/A	#N/A
Cre01.g068012	15.5729	14.3025	17.6609	16.4517	0.0846503	0.65653
Cre01.g068377	21.8173	23.3573	24.185	22.9208	-0.0465742	0.812809
Cre01.g068742	34.1697	32.713	31.0793	30.3784	-0.228524	0.0431781
Cre01.g069107	29.6435	30.0144	24.7043	23.2825	-0.421569	0.0102949
Cre01.g069472	17.737	18.9219	20.2762	21.852	0.0951078	0.603918
Cre01.g069837	8.52897	7.24339	7.83913	7.88842	-0.109964	0.58204
Cre01.g070202	15.2761	17.2751	14.558	13.0843	-0.34416	0.0681651
Cre01.g070567	19.9163	20.1854	23.4981	23.1293	0.111204	0.536875
Cre01.g070932	11.511	12.633	17.9494	17.5343	0.449007	4.46837e-05
Cre01.g071297	0.0272782	0.0256244	0.0286165	0.0249097	#N/A	#N/A
Cre01.g071662	32.1237	32.1527	31.9509	31.5708	-0.123452	0.374114
Cre01.g072027	0.208357	0.0782902	0.371586	0.275886	1.13078	0.271186
Cre02.g073150	2.92694	2.40219	3.36144	3.06669	0.16656	0.773241
Cre02.g073176	2.50123	2.6373	2.93453	3.30022	0.175064	0.58627
Cre02.g073200	33.7037	36.174	34.7311	35.8645	-0.0913507	0.538945
Cre02.g073250	13.8754	15.0204	18.5583	18.3807	0.247898	0.0583461
Cre02.g073300	5.88257	8.12445	6.46505	9.04893	0.0448478	0.931838
Cre02.g073350	9.11856	10.966	9.96801	10.4268	-0.0841047	0.753159
Cre02.g073400	22.5774	24.2385	24.4357	27.8358	0.0538959	0.786391
Cre02.g073450	1.65605	2.02543	2.40814	2.57534	0.332227	0.265272
Cre02.g073500	12.2351	10.3311	9.69468	9.88953	-0.310319	0.109911
Cre02.g073550	123.899	131.834	102.604	108.108	-0.385332	0.000256221
Cre02.g073600	3.44855	3.79969	4.10736	3.22015	-0.0944842	0.851956
Cre02.g073650	69.592	71.422	74.9046	73.6416	-0.031392	0.847219
Cre02.g073700	74.3754	74.2671	71.8716	79.2095	-0.0820117	0.593559
Cre02.g073750	32.1365	29.2437	26.2902	25.0424	-0.364646	0.0032213
Cre02.g073800	6.16706	5.14226	4.38578	3.56456	-0.619721	0.0372553
Cre02.g073826	0.273561	0.285529	0.223209	0.360834	-0.0296321	NA
Cre02.g073850	15.7317	16.6677	15.4061	17.1948	-0.0960043	0.751611
Cre02.g073900	14.5802	13.5726	15.1575	14.7569	-0.0187131	0.942638
Cre02.g073950	0.511023	0.465041	0.502589	0.802058	0.331021	0.719319
Cre02.g074000	3.04983	2.90377	4.59682	4.7941	0.55269	0.000296338
Cre02.g074050	4.15873	4.28774	4.34149	4.07552	-0.112409	0.777739
Cre02.g074100	35.6043	42.1654	33.0537	32.2741	-0.35878	0.0419173
Cre02.g074150	37.4908	36.8813	33.7344	32.5987	-0.271638	0.00779817
Cre02.g074200	3.71176	2.93619	3.72045	3.55414	0.024531	0.957012
Cre02.g074217	0.0498221	0.0468016	0.0522665	0.0454961	#N/A	#N/A
Cre02.g074250	6.69012	8.22918	9.14372	9.61916	0.22472	0.208343
Cre02.g074300	10.4915	9.93929	13.2557	13.6566	0.291645	0.0101978
Cre02.g074350	2.77689	2.22395	3.0065	3.0722	0.176939	0.505815
Cre02.g074370	6.31384	5.78027	7.7026	7.03602	0.178518	0.311216
Cre02.g074400	12.6556	12.3976	15.0182	14.9912	0.15453	0.430801
Cre02.g074437	8.65018	8.63106	11.0878	11.2579	0.265261	0.156634
Cre02.g074474	0.0687005	0.0322678	0.0360356	0.0313677	-1.5678	NA
Cre02.g074511	126.669	130.96	134.547	121.853	-0.113928	0.362417
Cre02.g074550	8.86603	11.3159	10.0087	10.1203	-0.110773	0.751361
Cre02.g074600	8.44097	7.94494	9.9598	9.40231	0.134451	0.580963
Cre02.g074626	0.0759094	0.0356537	0.0398168	0.0346592	-1.5678	NA
Cre02.g074650	14.6704	14.9706	14.196	13.5525	-0.202161	0.23372
Cre02.g074700	18.3464	18.9957	16.6709	15.9767	-0.300929	0.063464
Cre02.g074720	3.34108	2.38801	1.35628	1.28672	-1.23075	0.000189169
Cre02.g074737	8.57461	9.45387	8.61585	9.22903	-0.120467	0.668943
Cre02.g074758	4.67461	4.8715	4.95321	5.57411	0.0362601	0.883197
Cre02.g074800	6.74233	6.76114	1.13362	1.2858	-2.5874	1.17504e-92
Cre02.g074850	6.24919	4.22975	2.80466	2.63032	-1.05564	1.23853e-06
Cre02.g074900	23.4922	23.489	26.5503	25.5965	0.0439103	0.780386
Cre02.g074950	7.01745	6.68896	7.51331	6.89818	-0.03471	0.896955
Cre02.g074976	0.411032	0.165477	0.307999	0.321723	0.0382022	NA
Cre02.g075000	7.35709	6.15872	7.46404	8.04495	0.0943043	0.767947
Cre02.g075050	36.941	41.6363	51.7272	44.6817	0.187475	0.210199
Cre02.g075100	5.86758	6.53204	6.36116	6.76306	-0.0237043	0.944751
Cre02.g075150	34.3249	38.047	39.0741	35.2226	-0.0692842	0.657839
Cre02.g075200	2.62597	2.78381	4.13652	3.75856	0.438983	0.0438717
Cre02.g075250	2.59823	3.15373	3.15446	3.89218	0.191249	0.720049
Cre02.g075301	0.817983	0.637204	0.711608	0.783397	-0.0638533	0.951776
Cre02.g075350	7.09355	7.33575	9.39087	8.95404	0.239923	0.220881
Cre02.g075400	22.5725	22.5057	20.4855	18.6117	-0.312896	0.0300146
Cre02.g075500	14.837	14.3844	14.9255	14.7163	-0.0857114	0.674172
Cre02.g075550	7.10673	8.21825	5.70724	6.17638	-0.47378	0.0709623
Cre02.g075600	3.62797	3.91946	4.63674	4.50617	0.170132	0.377897
Cre02.g075650	30.0169	28.9512	29.8932	28.1894	-0.128668	0.4166
Cre02.g075676	0.195307	0.146773	0.3688	0.107009	0.460993	NA
Cre02.g075700	1268.54	1220.02	1208.11	1237.56	-0.131279	0.231371
Cre02.g075750	2.55416	2.63483	3.11235	3.086	0.150409	0.520043
Cre02.g075800	10.3003	10.4028	10.6124	13.2087	0.0989384	0.717531
Cre02.g075850	13.3211	12.7807	13.6431	11.7749	-0.14628	0.482903
Cre02.g075900	51.6214	47.6505	45.6504	40.9913	-0.303576	0.0138036
Cre02.g075950	3.27177	3.51407	5.9879	6.00778	0.71613	3.54014e-08
Cre02.g075994	0.0288904	0.0271389	0.0606157	0.0791459	2.91115	NA
Cre02.g076000	3.46959	4.53919	4.70082	4.47671	0.0892655	0.807137
Cre02.g076050	5.16302	4.75245	6.13228	5.37859	0.108143	0.729487
Cre02.g076100	7.84711	8.24184	9.61203	9.14295	0.114419	0.468549
Cre02.g076150	11.77	11.5171	10.7583	10.748	-0.221084	0.179615
Cre02.g076200	10.1255	11.0531	12.6507	12.8183	0.15993	0.295452
Cre02.g076250	333.585	347.133	342.893	352.281	-0.0758429	0.543899
Cre02.g076300	78.1495	76.5329	72.2069	81.7491	-0.11196	0.482419
Cre02.g076350	162.827	175.644	144.496	145.269	-0.330478	0.000781139
Cre02.g076400	11.369	11.292	13.1043	12.3987	0.0639592	0.848889
Cre02.g076433	0.0738934	0.0694136	0.116278	0.0337387	-0.0240861	NA
Cre02.g076466	54.0425	41.5085	39.0443	35.3923	-0.467382	0.00268418
Cre02.g076500	7.26312	8.19415	9.45472	8.25204	0.0880356	0.72754
Cre02.g076550	4.3755	4.46254	5.70493	6.62126	0.377406	0.19295
Cre02.g076600	6.42311	6.39164	8.73688	7.48088	0.232667	0.454831
Cre02.g076625	12.2829	10.6595	14.0518	14.7447	0.222874	0.225248
Cre02.g076650	3.86023	3.9794	2.8137	3.6395	-0.385193	0.337697
Cre02.g076663	0.0637934	0.119852	0.468462	0.0582543	2.58095	NA
Cre02.g076700	7.34123	5.21317	6.63558	6.34467	-0.0577766	0.858515
Cre02.g076750	9.62205	9.20434	9.56564	8.71758	-0.149742	0.597581
Cre02.g076800	13.4584	16.1953	14.773	14.3658	-0.132414	0.566608
Cre02.g076850	9.15001	10.2814	10.3153	9.9055	-0.0496367	0.865008
Cre02.g076900	75.8318	74.8425	74.139	70.3074	-0.167622	0.125951
Cre02.g076950	19.577	19.786	26.1149	23.8053	0.235768	0.0446543
Cre02.g076987	0.434224	0.978957	0.759213	0.634434	-0.132414	0.889849
Cre02.g077024	0.229452	0.344866	0.587331	0.653731	1.02855	0.089922
Cre02.g077061	2.56604	3.58678	3.48874	2.75564	-0.0893368	0.863835
Cre02.g077100	63.4779	62.1475	58.2682	57.2987	-0.226855	0.0447373
Cre02.g077150	10.0495	10.9815	10.7577	11.6457	-0.0141937	0.963624
Cre02.g077200	3.86624	3.63185	3.24474	4.62894	-0.0301398	0.95942
Cre02.g077250	2.31923	2.20749	3.27088	2.74901	0.305176	0.412788
Cre02.g077300	257.383	265.312	241.404	238.601	-0.229345	0.0197847
Cre02.g077350	51.239	50.1939	47.3839	49.0944	-0.178188	0.174606
Cre02.g077401	22.1204	22.497	25.3547	24.4305	0.0514894	0.782473
Cre02.g077451	3.61427	3.54047	3.86536	4.0453	0.0399043	0.920719
Cre02.g077500	6.75219	7.30387	7.56047	8.11742	0.052409	0.882185
Cre02.g077550	42.8914	41.2775	45.6467	49.3579	0.0691008	0.653349
Cre02.g077600	8.26196	7.90338	10.4277	9.32699	0.182145	0.249305
Cre02.g077650	16.5275	16.6072	15.1	17.1027	-0.145851	0.571802
Cre02.g077700	10.0556	9.30299	12.4312	12.8647	0.280384	0.0406655
Cre02.g077750	2.24603	2.70943	4.40733	2.67075	0.403906	0.196064
Cre02.g077800	439.124	494.009	562.756	577.48	0.183021	0.109156
Cre02.g077850	160.029	163.517	203.078	186.074	0.15946	0.148866
Cre02.g077900	4.37992	4.42296	6.27	5.75779	0.343743	0.0754216
Cre02.g077925	2.70133	2.48681	3.88239	3.23148	0.350901	0.439284
Cre02.g077951	4.0963	3.59539	5.55825	5.75778	0.452149	0.00473905
Cre02.g077976	0.113337	0.121676	0.00849272	0.0517483	-2.36503	NA
Cre02.g078000	3.97457	4.53826	4.39722	3.92149	-0.141672	0.632422
Cre02.g078050	5.13532	4.5389	4.22268	4.39771	-0.272004	0.19414
Cre02.g078100	33.0772	34.4034	38.2231	38.3741	0.0765325	0.572641
Cre02.g078150	7.33773	7.29643	10.3133	9.81099	0.353038	0.00277846
Cre02.g078200	4.81961	5.34146	6.32632	6.18978	0.194405	0.420573
Cre02.g078226	14.1386	14.6581	13.8714	14.5077	-0.126898	0.530251
Cre02.g078251	0.0487477	0.0457924	0.0511394	0.0445151	#N/A	#N/A
Cre02.g078300	25.9167	26.0697	41.6168	35.9578	0.470102	0.000800952
Cre02.g078316	2.25619	2.20611	2.92633	2.90314	0.280821	0.351846
Cre02.g078350	0.74821	0.751084	1.8007	1.92916	1.21763	1.41572e-05
Cre02.g078400	1.39215	1.65439	2.85053	1.93755	0.543636	0.0870795
Cre02.g078450	6.72072	7.69553	8.48463	6.89956	-0.0151058	0.961345
Cre02.g078476	0.0755132	0.0405344	0.0905349	0.0295528	-0.0650999	NA
Cre02.g078500	1.20231	0.715828	1.74094	1.03606	0.430919	0.513867
Cre02.g078507	32.4853	37.168	31.4003	30.6503	-0.273709	0.0819642
Cre02.g078550	27.6106	24.9798	22.2723	22.1126	-0.351043	0.0134275
Cre02.g078600	15.694	14.8829	15.1311	13.6488	-0.194879	0.31442
Cre02.g078650	8.78228	7.81493	11.5354	12.4194	0.425117	0.0169682
Cre02.g078700	7.4827	7.56652	10.4946	10.9556	0.405975	0.00630044
Cre02.g078750	4.43315	4.85605	4.69893	4.27235	-0.158384	0.613808
Cre02.g078777	0.0271281	0.016989	0.0284591	0.0578029	1.2774	NA
Cre02.g078804	13.118	14.6378	17.8551	19.7853	0.334314	0.031511
Cre02.g078831	1.75349	1.83872	2.37426	3.27695	0.557158	0.196471
Cre02.g078858	7.20062	7.21427	8.05665	7.42879	-0.00379384	0.989983
Cre02.g078885	10.896	9.99304	12.2786	12.1174	0.117871	0.509261
Cre02.g078912	2.45546	2.6171	2.27871	3.08311	-0.0215433	0.972547
Cre02.g078939	0.561106	1.01561	0.818347	0.799823	-0.071084	0.936517
Cre02.g078950	4.63707	4.22395	6.71156	6.48376	0.469031	0.00669169
Cre02.g078966	8.73169	7.49241	7.44028	7.1454	-0.260145	0.198096
Cre02.g079000	0.0179508	0.0168625	0.0188315	0.0163922	#N/A	#N/A
Cre02.g079003	0.0158089	0.0148505	0.0165846	0.0144363	#N/A	#N/A
Cre02.g079004	7.91141	6.70884	8.81626	7.56181	0.0564989	0.853417
Cre02.g079005	0.0149158	0.0140115	0.0156476	0.0136207	#N/A	#N/A
Cre02.g079050	0.0118593	0.0445613	0.0622057	0.0324887	0.966648	NA
Cre02.g079100	1.91634	2.15644	3.26683	2.71606	0.449775	0.271801
Cre02.g079150	5.98314	7.30353	8.81086	8.61912	0.285125	0.220511
Cre02.g079200	23.4252	21.8137	24.6355	23.5171	-0.016446	0.951776
Cre02.g079250	4.2501	4.10862	6.90025	7.22824	0.653252	0.000367568
Cre02.g079300	22.9812	23.268	20.4815	20.319	-0.287347	0.0367413
Cre02.g079351	1.25436	0.915222	1.83476	1.90182	0.681132	0.00134058
Cre02.g079400	65.1988	69.1667	60.8761	61.3523	-0.242939	0.0554488
Cre02.g079450	2.5678	2.16918	2.44184	2.24362	-0.122648	0.737395
Cre02.g079500	0.0756009	0.0236725	0.07931	0.0843781	0.729161	NA
Cre02.g079550	42.1592	45.8754	42.3132	40.1751	-0.200747	0.104309
Cre02.g079600	65.2182	70.8741	67.7062	69.0439	-0.0992658	0.492832
Cre02.g079650	23.2426	13.3481	7.40629	6.0725	-1.55028	0.00157743
Cre02.g079700	50.7505	54.3946	46.0349	44.3548	-0.324952	0.00470506
Cre02.g079750	4.68254	5.89287	8.39776	7.70103	0.499091	0.00122512
Cre02.g079800	204.509	207.089	158.557	159.231	-0.47951	1.68763e-07
Cre02.g079850	2.02495	2.3378	3.01618	2.70311	0.283476	0.2989
Cre02.g079926	0.0960571	0.120311	0.123163	0.112082	0.0168944	0.990527
Cre02.g080000	0.0340271	0.0319642	0.0356966	0.0310726	#N/A	#N/A
Cre02.g080050	0.0379946	0.011897	0.0132862	0.0115652	-2.57605	NA
Cre02.g080100	6.05468	6.20467	6.19707	7.31511	0.0362232	0.900167
Cre02.g080150	1.71843	1.46464	3.54392	2.35001	0.782102	0.00618705
Cre02.g080200	1106.93	1123.83	1180.92	1244.39	0.0146126	0.927114
Cre02.g080250	82.1243	89.3699	75.0377	83.1429	-0.222129	0.094057
Cre02.g080300	4.14376	4.35324	5.92036	5.43256	0.311148	0.0877505
Cre02.g080350	17.3165	17.1176	17.3705	17.0345	-0.10768	0.511188
Cre02.g080400	5.29991	4.89809	6.24931	5.85725	0.14132	0.61367
Cre02.g080450	3.11095	3.91304	5.33745	5.02485	0.454044	0.00771789
Cre02.g080500	15.9656	14.9138	16.0232	14.4571	-0.126032	0.47768
Cre02.g080550	1.35659	1.18986	1.31307	1.21827	-0.115481	0.794419
Cre02.g080600	1.00796	0.805371	0.838641	0.666529	-0.381609	0.514944
Cre02.g080650	110.215	115.297	101.76	95.234	-0.301912	0.00258766
Cre02.g080700	105.956	115.042	91.3147	88.4159	-0.404794	2.54682e-05
Cre02.g080750	25.6607	26.2339	41.6121	42.3494	0.588034	9.80925e-11
Cre02.g080800	7.43409	8.92623	10.7761	9.9993	0.237451	0.230835
Cre02.g080850	2.90688	2.79271	2.5297	2.8958	-0.175985	0.77201
Cre02.g080900	59.756	65.7819	61.1055	60.4089	-0.153566	0.291037
Cre02.g080950	4.85531	5.34021	4.97834	4.47829	-0.216862	0.399112
Cre02.g081000	6.97618	9.10036	8.50597	10.2408	0.117432	0.743403
Cre02.g081050	689.743	688.474	611.232	618.958	-0.270187	0.00312275
Cre02.g081100	18.0235	16.9017	17.8357	16.5575	-0.129131	0.483676
Cre02.g081150	1.96693	2.23667	2.91053	3.36541	0.477802	0.235123
Cre02.g081176	4.50734	5.26627	5.95177	6.32755	0.224459	0.495414
Cre02.g081200	11.9744	11.5587	12.6918	9.67151	-0.183142	0.470933
Cre02.g081250	56.385	55.0983	54.8815	57.4427	-0.0951204	0.463484
Cre02.g081300	18.0795	14.1269	15.4786	12.5984	-0.306062	0.110483
Cre02.g081350	3.0274	2.12509	2.00677	2.10379	-0.431724	0.148775
Cre02.g081400	7.41216	9.8769	10.0165	10.7624	0.159384	0.520043
Cre02.g081450	13.4897	13.645	11.7929	13.1839	-0.224565	0.295325
Cre02.g081500	3.97162	3.36686	4.20713	4.08676	0.0714517	0.867112
Cre02.g081550	16.3407	16.7891	17.6484	19.1964	0.0482846	0.858037
Cre02.g081600	18.0376	18.38	19.0028	18.5828	-0.0610005	0.779932
Cre02.g081650	16.0147	17.9202	20.1166	17.4304	0.0381027	0.861379
Cre02.g081700	1.04714	0.889475	1.69452	1.21053	0.480456	0.293565
Cre02.g081750	5.33558	4.93305	4.90872	6.14801	0.00394735	0.992161
Cre02.g081800	5.24196	5.39489	8.14129	7.53237	0.45248	0.000437152
Cre02.g081850	1.21681	1.40922	0.0874319	0.12177	-3.96869	6.21678e-09
Cre02.g081900	0.74579	0.734475	0.176667	0.0768911	-2.79324	4.41063e-05
Cre02.g081950	5.7608	6.2877	3.07143	3.01972	-1.09187	1.00921e-15
Cre02.g082000	4.5597	5.37645	6.89211	6.7239	0.348175	0.08815
Cre02.g082050	3.44727	2.67458	2.75918	3.17127	-0.149495	0.696629
Cre02.g082100	21.3119	25.1642	23.3016	23.1684	-0.106889	0.595239
Cre02.g082150	1.56021	1.8076	2.53697	2.27958	0.414074	0.442467
Cre02.g082200	3.10036	2.85745	2.80244	2.90238	-0.168403	0.702021
Cre02.g082250	38.8076	40.6098	35.3578	35.3604	-0.273828	0.0389908
Cre02.g082300	22.7797	22.4729	22.9105	22.2166	-0.110596	0.538605
Cre02.g082350	18.1454	20.8373	19.2872	18.3035	-0.159743	0.413652
Cre02.g082400	1.96931	1.89173	2.38107	2.01168	0.0786019	0.858515
Cre02.g082450	6.36607	6.62832	7.8693	9.28911	0.297096	0.138144
Cre02.g082500	782.207	782.771	663.623	683.445	-0.322473	0.000402267
Cre02.g082550	37.4217	52.2568	46.6968	50.1207	0.00467941	0.992598
Cre02.g082576	0.0510887	0.0479915	0.0535953	0.0466528	#N/A	#N/A
Cre02.g082600	37.1559	35.8449	36.205	40.5579	-0.0326236	0.870243
Cre02.g082651	0.0528813	0.0248377	0.0554758	0.0241449	-0.0644661	NA
Cre02.g082700	7.44443	7.35344	4.79907	5.04664	-0.694589	0.000284081
Cre02.g082750	269.488	267.409	244.947	242.116	-0.24696	0.015184
Cre02.g082800	0.0245726	0.0230829	0.0257782	0.022439	#N/A	#N/A
Cre02.g082825	0.0524976	0.0986298	0.24783	0.119848	1.53341	NA
Cre02.g082852	0.0355546	0.011133	0.024866	0.0108225	-1.08084	NA
Cre02.g082877	7.50947	7.61993	8.17445	7.71041	-0.0366568	0.892971
Cre02.g082900	7.27726	4.93591	5.86384	5.6617	-0.189583	0.523415
Cre02.g082950	4.57737	5.45752	5.25528	5.07145	-0.0659296	0.851956
Cre02.g083000	1.08948	1.2537	1.2858	1.71618	0.25804	0.633914
Cre02.g083050	6.46706	6.94747	8.28196	8.71696	0.23652	0.322651
Cre02.g083065	4.56271	6.18376	5.33465	6.28162	0.00739185	0.986685
Cre02.g083100	0.544569	0.565402	1.08244	1.28247	1.02654	0.196853
Cre02.g083180	0.878887	0.958931	1.63212	2.0189	0.890263	0.000566722
Cre02.g083259	2.66058	2.54528	5.61647	4.97093	0.918896	3.76725e-07
Cre02.g083273	1.84017	1.28745	4.05194	3.15073	1.10099	3.83425e-05
Cre02.g083300	25.9234	25.4184	25.4229	25.0888	-0.129904	0.39706
Cre02.g083350	0.100661	0.126078	0.0703997	0.122561	-0.439006	NA
Cre02.g083354	5.69661	6.4215	7.01494	7.05915	0.109622	0.653349
Cre02.g083400	3.12489	2.93544	3.56639	3.45981	0.107667	0.753098
Cre02.g083450	0.671984	0.558409	1.54547	1.43969	1.19022	0.00618837
Cre02.g083500	0.131722	0.173231	0.456009	0.39694	1.45531	0.114243
Cre02.g083550	9.25584	10.754	9.93353	10.9128	-0.046402	0.866269
Cre02.g083600	62.1068	57.3427	45.2313	52.0412	-0.401408	0.00149303
Cre02.g083650	70.5254	61.7322	60.4068	54.1004	-0.315165	0.0205578
Cre02.g083700	1.84388	1.67436	1.76026	1.9139	-0.0419341	0.913414
Cre02.g083750	0.372767	0.51747	0.664795	0.571117	0.367119	0.407124
Cre02.g083800	39.7051	46.7654	42.611	45.6617	-0.0761148	0.682379
Cre02.g083850	7.93905	7.98678	9.05278	8.7428	0.0537435	0.85434
Cre02.g083900	8.44945	7.0119	8.43456	8.94824	0.0638152	0.779616
Cre02.g083935	1.33153	1.56694	1.36616	1.68358	-0.0298748	0.963833
Cre02.g083950	345.328	362.384	356.02	373.357	-0.0625158	0.645432
Cre02.g084000	226.161	244.001	232.504	236.751	-0.109012	0.409062
Cre02.g084050	13.5722	13.9957	14.7857	13.943	-0.0475272	0.854829
Cre02.g084100	20.4669	20.604	20.0046	20.3287	-0.132252	0.452906
Cre02.g084150	7.16074	6.2505	8.43914	7.70794	0.161037	0.305673
Cre02.g084176	0.266943	0.68959	0.14002	0.304707	-1.48522	NA
Cre02.g084200	9.50592	10.2918	7.80318	5.88511	-0.644682	0.00920494
Cre02.g084250	14.1105	13.2773	14.7158	14.1187	-0.0322581	0.884363
Cre02.g084300	23.162	24.8774	20.3929	19.4704	-0.376418	0.0121128
Cre02.g084350	40.8015	48.4653	35.1308	39.7814	-0.35838	0.0162107
Cre02.g084400	3.88014	2.03868	1.18666	1.18909	-1.43136	7.97156e-05
Cre02.g084450	35.417	19.2805	12.0118	11.5729	-1.32129	0.0123946
Cre02.g084500	4.46479	4.81756	5.79942	4.90357	0.0972442	0.697491
Cre02.g084550	5.37675	5.44434	5.22544	5.71758	-0.0887684	0.817428
Cre02.g084600	17.2622	18.5356	17.8122	18.9113	-0.0688413	0.782088
Cre02.g084650	11.0711	11.9639	15.7117	14.4527	0.281951	0.0374941
Cre02.g084700	0.21424	0.184481	0.280939	0.163032	0.0534229	NA
Cre02.g084750	36.6008	32.4335	38.3037	36.3679	0.00667929	0.97422
Cre02.g084800	9.80595	9.89725	11.7318	9.48482	-0.00192432	0.995452
Cre02.g084850	3.27709	3.38625	4.32598	4.42647	0.288716	0.305867
Cre02.g084873	1.10369	0.848271	0.815748	1.1911	-0.0585942	0.954956
Cre02.g084900	4.62458	5.07765	4.91448	5.14169	-0.0541448	0.875957
Cre02.g084950	6.7833	7.97461	8.79925	9.79222	0.228408	0.385989
Cre02.g085000	8.09773	6.81176	8.25425	7.65006	-0.013428	0.959669
Cre02.g085050	1.87633	2.67405	3.56602	3.63221	0.555843	0.0172149
Cre02.g085100	4.31488	4.27495	3.06782	2.56269	-0.719727	0.000311481
Cre02.g085150	1.55754	1.60076	1.54856	1.49169	-0.162062	0.60505
Cre02.g085200	6.81217	6.64458	5.45993	5.85369	-0.356176	0.166715
Cre02.g085257	14.9076	11.8742	16.0955	15.6649	0.14	0.478339
Cre02.g085279	0.0176702	0.0165989	0.0741484	0.0484077	3.68997	NA
Cre02.g085300	12.8126	13.0039	8.14404	8.53202	-0.738094	0.000903307
Cre02.g085326	0.144491	0.180974	0.101053	0.131945	-0.841932	NA
Cre02.g085350	8.92297	7.96541	6.17846	6.80367	-0.484897	0.0237802
Cre02.g085400	2.96198	3.18348	4.12907	4.11811	0.319297	0.260303
Cre02.g085450	89.7156	95.5179	79.1152	86.5516	-0.266738	0.0213136
Cre02.g085500	0.133801	0.0628446	0.631644	0.63128	2.8954	0.0103457
Cre02.g085550	13.2687	15.0112	20.5776	22.3798	0.497863	0.000732651
Cre02.g085600	5.21773	6.40756	6.75663	6.42736	0.0744789	0.8552
Cre02.g085650	7.99023	8.51467	8.13439	8.66945	-0.0796493	0.797354
Cre02.g085701	2.70073	2.45595	3.16816	2.93899	0.137906	0.655243
Cre02.g085750	1.31377	1.39263	1.21385	1.23272	-0.253287	0.604799
Cre02.g085800	2.81563	2.82261	2.24509	2.31947	-0.411174	0.0410156
Cre02.g085850	3.022	3.17276	3.31235	2.81371	-0.124812	0.680325
Cre02.g085900	26.5636	27.0744	26.9317	28.1643	-0.0670931	0.729754
Cre02.g085950	47.5535	43.3501	41.2185	41.3582	-0.244721	0.114243
Cre02.g086000	3.93784	4.80189	6.0511	6.66006	0.435481	0.0314065
Cre02.g086050	7.16139	7.19212	7.83341	8.3074	0.0641253	0.81681
Cre02.g086076	6.07781	6.70725	6.77793	6.28162	-0.0769553	0.809096
Cre02.g086100	17.0782	17.0301	12.5413	13.396	-0.501455	0.0273035
Cre02.g086150	2.56702	3.63457	4.8005	4.79868	0.524278	0.0293211
Cre02.g086200	9.03844	7.07807	5.32348	4.97715	-0.754061	0.000566721
Cre02.g086250	11.182	11.9721	9.91611	10.5298	-0.28537	0.121904
Cre02.g086300	84.2596	70.0187	61.2792	55.881	-0.504045	1.24813e-05
Cre02.g086326	0.0486167	0.0456693	0.204008	0.0443954	3.01531	NA
Cre02.g086350	2.73054	2.48728	3.43493	3.97226	0.403398	0.150497
Cre02.g086400	9.03907	9.66508	8.40014	9.077	-0.20349	0.341353
Cre02.g086428	0.0311818	0.0585827	0.0327116	0.0569486	-0.103938	NA
Cre02.g086456	2.73821	2.58603	3.02699	3.17262	0.115364	0.778358
Cre02.g086500	9.68298	10.3812	8.85148	9.56306	-0.229436	0.295021
Cre02.g086550	5.45548	5.91317	8.09367	7.4727	0.346814	0.123441
Cre02.g086600	62.9424	58.5454	53.4661	52.8483	-0.298847	0.00960532
Cre02.g086650	10.7811	11.4448	15.758	15.1705	0.370157	0.00450287
Cre02.g086700	17.0577	17.9779	20.1955	18.9643	0.0535746	0.785699
Cre02.g086750	8.6121	10.3799	11.2397	10.6502	0.097702	0.694545
Cre02.g086800	0.732762	0.957688	1.504	1.29949	0.627133	0.142016
Cre02.g086850	18.5009	22.6794	21.4045	21.7872	-0.0376906	0.884769
Cre02.g086887	13.7546	13.7495	16.6112	17.0888	0.187114	0.118246
Cre02.g087000	6.68072	6.18083	7.69716	7.58546	0.14277	0.396605
Cre02.g087050	0.0105087	0.0197431	0.0330727	0.0383849	2.22615	NA
Cre02.g087100	15.9601	12.4901	12.1746	11.3062	-0.383855	0.0280592
Cre02.g087150	32.3855	25.9748	46.5776	43.9812	0.527514	4.99974e-05
Cre02.g087200	10.1129	10.4087	12.9339	13.2822	0.247379	0.0545067
Cre02.g087250	31.4618	30.6443	23.2923	23.3704	-0.518949	9.25071e-05
Cre02.g087300	10.6688	12.8644	11.2413	10.6825	-0.209714	0.321256
Cre02.g087324	1.38107	1.25615	1.19586	1.44132	-0.103095	0.893626
Cre02.g087350	6.50159	5.4575	5.18748	4.84071	-0.361169	0.0824014
Cre02.g087400	1.62207	1.71908	1.61439	1.53187	-0.194829	0.689355
Cre02.g087450	17.249	18.3334	13.0645	12.4924	-0.585037	0.000103075
Cre02.g087500	2.00313	2.33867	3.39228	3.63228	0.594969	0.172541
Cre02.g087551	8.38556	8.9475	10.7786	10.4229	0.184028	0.19775
Cre02.g087600	19.6188	23.8794	27.6377	26.9296	0.220469	0.126314
Cre02.g087633	0.351567	0.355657	0.425556	0.283998	-0.108392	0.930503
Cre02.g087666	0.194781	0.0914862	0.16347	0.0533606	-0.599639	NA
Cre02.g087700	91.8956	92.8607	70.5144	72.9004	-0.471521	2.75669e-06
Cre02.g087750	3.74125	2.85452	3.83911	3.64018	0.0757173	0.816904
Cre02.g087800	2.41582	3.38454	3.14398	2.91867	-0.0442224	0.910771
Cre02.g087850	1.25566	0.486558	0.617468	0.186328	-1.24594	0.417474
Cre02.g087900	0.165226	0.097006	0.13	0.0314334	-0.876675	0.53331
Cre02.g087950	41.4784	42.3882	42.0768	42.8703	-0.0876943	0.524243
Cre02.g088000	76.4627	71.4074	58.2073	53.2972	-0.514459	5.47427e-06
Cre02.g088050	2.24994	2.77503	3.80175	4.15622	0.560662	0.0757848
Cre02.g088100	7.80002	9.23601	10.0849	9.80629	0.11674	0.644699
Cre02.g088151	16.085	15.6923	14.2111	13.6842	-0.294763	0.0401544
Cre02.g088200	301.098	298.686	270.36	265.179	-0.269924	0.00351588
Cre02.g088250	0.882488	1.01787	1.48829	1.2955	0.447015	0.322956
Cre02.g088300	4.91719	5.85699	5.0759	4.86742	-0.223733	0.481361
Cre02.g088350	6.03309	5.69339	7.1075	6.32615	0.0888406	0.683163
Cre02.g088400	9.17258	10.9728	8.56381	8.29482	-0.364521	0.0628073
Cre02.g088450	5.20503	4.42683	7.32042	6.96868	0.463183	0.00213229
Cre02.g088500	3.07671	3.47702	4.42369	4.47819	0.336884	0.255844
Cre02.g088551	3.73806	6.04558	8.41399	11.787	0.943464	0.0899335
Cre02.g088600	33.5988	34.4471	30.5581	29.5299	-0.286167	0.0158154
Cre02.g088650	2.76526	3.74215	3.96793	3.99575	0.184937	0.558932
Cre02.g088651	14.788	12.4047	13.7717	14.1062	-0.0698475	0.731425
Cre02.g088700	17.3812	18.4599	17.8168	16.4168	-0.173657	0.328376
Cre02.g088750	11.6785	11.6406	14.9639	14.0347	0.207707	0.0615821
Cre02.g088800	10.9569	11.1606	12.6815	11.4865	0.0205234	0.944025
Cre02.g088850	114.386	112.426	104.712	109.612	-0.187581	0.13185
Cre02.g088900	347.999	369.549	361.026	363.162	-0.0930116	0.449652
Cre02.g088950	7.37619	7.42394	6.58458	6.50563	-0.28414	0.292774
Cre02.g089000	4.57583	6.03825	4.57174	3.88005	-0.446658	0.552674
Cre02.g089050	5.1736	5.57505	7.13319	6.78287	0.265923	0.128979
Cre02.g089100	51.4338	50.0381	54.391	50.9243	-0.0532191	0.750101
Cre02.g089150	5.89273	7.69567	8.90839	8.90284	0.283936	0.196409
Cre02.g089200	5.8071	6.6834	7.71223	8.19879	0.243674	0.229934
Cre02.g089237	4.78091	5.00347	5.60214	5.95222	0.134365	0.460111
Cre02.g089274	3.29026	3.27685	3.48632	3.5874	0.00171578	0.996561
Cre02.g089311	3.26475	2.96055	1.83115	1.6825	-0.938263	0.00269685
Cre02.g089350	13.2797	14.097	20.9324	20.3985	0.487821	3.46346e-06
Cre02.g089400	2.56889	2.29464	0.360927	0.293229	-3.05001	1.74989e-18
Cre02.g089450	27.6196	25.6224	13.9167	13.8047	-1.04868	4.17594e-16
Cre02.g089500	0.100568	0.141706	0.228587	0.137753	0.552474	NA
Cre02.g089550	0.0110513	0.0103813	0.0115935	0.0100917	#N/A	#N/A
Cre02.g089600	3.01857	2.50557	3.80819	3.55253	0.309377	0.31764
Cre02.g089608	2.87645	3.12993	3.81615	4.02265	0.278888	0.180821
Cre02.g089650	17.0627	16.5489	16.2594	17.0634	-0.118228	0.425823
Cre02.g089700	0.060151	0.0565044	0.0560908	0.042722	-0.385829	NA
Cre02.g089750	0.338967	0.272102	0.135773	0.253256	-0.763559	0.306342
Cre02.g089800	3.95527	3.52861	3.87925	4.18888	0.0040048	0.991755
Cre02.g089850	3.89756	4.1061	4.39449	4.10244	-0.0208992	0.954956
Cre02.g089900	28.6934	27.5907	26.8379	24.9638	-0.226817	0.133597
Cre02.g089950	33.7917	29.6597	26.4391	25.4815	-0.396113	0.024947
Cre02.g090000	4.27454	4.42197	6.06407	6.03311	0.370058	0.00527413
Cre02.g090050	114.844	104.169	143.458	139.528	0.263245	0.0127442
Cre02.g090100	4.46631	5.14101	5.38935	5.82097	0.117695	0.75166
Cre02.g090150	20.8269	21.6014	24.4242	21.4846	0.00590635	0.985554
Cre02.g090200	3.57011	3.00065	2.95679	2.83116	-0.292108	0.645752
Cre02.g090276	6.28296	6.36058	6.85382	7.32608	0.060316	0.82752
Cre02.g090350	0.878105	1.44977	2.24248	2.31649	0.86678	0.00794555
Cre02.g090400	8.15335	8.53081	10.176	9.62456	0.140457	0.603905
Cre02.g090451	2.27765	2.72844	4.34038	3.89264	0.611569	0.0108168
Cre02.g090500	4.12143	4.13065	5.233	5.05887	0.212512	0.311606
Cre02.g090526	0.0434224	0.0407899	0.0455528	0.0396521	#N/A	#N/A
Cre02.g090550	1.51619	1.2576	1.6075	1.62021	0.114455	0.789683
Cre02.g090600	8.64327	9.94565	10.6829	11.6898	0.162137	0.513111
Cre02.g090650	6.74343	7.45106	8.01721	8.35188	0.0996752	0.566616
Cre02.g090689	0.876779	0.935301	0.795077	0.827791	-0.267898	0.697186
Cre02.g090700	1.22546	1.45237	1.31323	0.970651	-0.34123	0.265473
Cre02.g090750	5.87196	6.10407	7.36035	7.3039	0.18612	0.381753
Cre02.g090850	30.5591	28.7578	30.2779	28.8306	-0.111745	0.432245
Cre02.g090900	5.2001	5.93737	6.26899	6.40141	0.0803576	0.847219
Cre02.g090950	3.09341	3.31012	4.58488	4.5881	0.412425	0.00205533
Cre02.g091000	4.68647	5.24015	5.24299	5.71632	0.0374489	0.895473
Cre02.g091050	175.534	174.819	147.896	163.907	-0.27377	0.0135906
Cre02.g091100	1251.19	1223.13	1234.49	1264.2	-0.0920549	0.434487
Cre02.g091150	25.3704	24.7539	29.2453	27.0828	0.0614304	0.704491
Cre02.g091193	8.13237	6.67017	6.62135	4.59984	-0.514582	0.257753
Cre02.g091200	8.61746	6.56317	7.52125	6.34159	-0.238884	0.359362
Cre02.g091226	0.138321	0.129935	0.145107	0.0315776	-1.02956	NA
Cre02.g091250	12.7607	13.6495	14.5919	14.5446	0.0354866	0.911126
Cre02.g091300	6.62757	6.43682	5.46006	5.74438	-0.328266	0.374728
Cre02.g091350	4.43528	4.10932	4.67413	3.56933	-0.161814	0.681181
Cre02.g091400	2.38377	2.50356	3.46822	3.36868	0.37871	0.0986329
Cre02.g091450	8.85053	9.87527	8.23859	8.74608	-0.246909	0.308298
Cre02.g091500	2.43995	2.78863	4.63582	4.65671	0.723641	3.36258e-08
Cre02.g091550	20.637	20.1234	22.4437	20.4326	-0.0342412	0.894601
Cre02.g091567	0.72383	1.01021	0.911212	0.698752	-0.222014	0.804411
Cre02.g091600	0.227489	0.534245	0.835277	0.311606	0.642892	NA
Cre02.g091650	1.3778	0.993584	1.3578	1.25817	0.0371475	0.957518
Cre02.g091700	78.2843	70.7967	63.8243	60.4408	-0.369419	0.000684532
Cre02.g091750	8.35675	8.97309	8.25317	8.50447	-0.15459	0.454556
Cre02.g091850	18.3349	16.9555	18.1503	16.629	-0.128161	0.513021
Cre02.g091900	12.7672	12.1826	12.069	11.8588	-0.166739	0.294431
Cre02.g091950	10.5957	9.94444	14.9017	13.049	0.337238	0.00828901
Cre02.g092000	0.398989	0.409937	0.824048	0.580676	0.703459	0.308607
Cre02.g092050	7.1119	8.30785	9.49171	9.24846	0.174814	0.511767
Cre02.g092076	0.322819	0.329308	0.820185	0.778428	1.19297	1.65053e-06
Cre02.g092100	16.6438	18.4663	18.4915	17.4426	-0.0738492	0.786705
Cre02.g092150	16.8917	14.4849	16.0821	13.9333	-0.171606	0.41782
Cre02.g092200	7.90801	8.41637	9.52295	8.56375	0.0403445	0.871447
Cre02.g092250	14.2277	15.3565	13.6035	14.0038	-0.206013	0.289034
Cre02.g092284	5.64602	6.07912	5.50737	5.83418	-0.153834	0.596995
Cre02.g092350	40.9765	48.5547	49.6447	49.6123	0.0423479	0.821258
Cre02.g092400	63.6245	69.81	63.7121	63.1066	-0.179845	0.144931
Cre02.g092451	12.3142	11.9774	12.32	11.0611	-0.162943	0.567499
Cre02.g092500	16.8549	18.0536	19.9834	18.9177	0.0493486	0.784187
Cre02.g092550	16.7919	18.4318	17.8823	19.1833	-0.0321677	0.881358
Cre02.g092600	20.4811	21.1149	21.3382	24.3222	0.0297772	0.908302
Cre02.g092650	6.0649	7.39098	7.07895	7.3844	-0.00190492	0.996561
Cre02.g092700	36.6723	34.876	33.5886	31.6563	-0.239914	0.0655856
Cre02.g092750	5.51308	6.15203	7.59674	7.0976	0.22603	0.161356
Cre02.g092800	13.2544	13.4981	12.6485	10.633	-0.309386	0.123798
Cre02.g092850	26.8748	25.4359	24.2872	21.1643	-0.310769	0.0615269
Cre02.g092900	57.1607	60.4782	45.9859	48.3297	-0.424783	7.02184e-05
Cre02.g092926	0.0553071	0.0519541	0.0580206	0.0505049	#N/A	#N/A
Cre02.g092950	7.64708	8.85494	8.46399	9.22812	-0.00504396	0.987447
Cre02.g092983	0.0136339	0.0128074	0.0143028	0.0124501	#N/A	#N/A
Cre02.g093017	0.0188292	0.0176876	0.019753	0.0171943	#N/A	#N/A
Cre02.g093051	0.00870747	0.00817958	0.00913468	0.00795142	#N/A	#N/A
Cre02.g093084	0.0223829	0.021026	0.0234811	0.0204395	#N/A	#N/A
Cre02.g093117	0.0449327	0.0422086	0.0471372	0.0410313	#N/A	#N/A
Cre02.g093150	0.023246	0.0218367	0.0243865	0.0212276	#N/A	#N/A
Cre02.g093202	0.0127948	0.0120191	0.0134225	0.0233677	1.32504	NA
Cre02.g093252	0.0814658	0.290802	0.0854627	0.0446354	-1.92283	NA
Cre02.g093300	23.1125	24.4764	24.6531	22.6101	-0.117188	0.465204
Cre02.g093350	7.16389	7.15132	7.10581	6.52404	-0.178438	0.518891
Cre02.g093401	2.22632	2.41409	3.04198	2.97422	0.269521	0.443026
Cre02.g093450	25.7248	28.897	30.9062	32.7586	0.115213	0.51894
Cre02.g093500	0.0247069	0.0618906	0.00863967	0.0150411	-3.25602	NA
Cre02.g093550	6.5058	7.27839	9.58583	9.52454	0.364978	0.00404231
Cre02.g093600	19.3742	11.1122	23.1541	14.138	0.181529	0.850357
Cre02.g093650	213.818	219.049	183.484	197.174	-0.291241	0.00601436
Cre02.g093700	9.85059	10.701	16.9162	15.7046	0.559694	2.18135e-06
Cre02.g093750	6.47321	5.28919	5.38442	4.89682	-0.301516	0.216049
Cre02.g093800	2.72724	1.95427	1.87068	1.06961	-0.790931	0.0795674
Cre02.g093850	7.67855	6.45873	9.67303	8.73251	0.273917	0.0768254
Cre02.g093900	0.071815	0.0449741	0.0251128	0.0218598	-3.13379	NA
Cre02.g093950	27.9028	30.0366	34.3926	34.3699	0.140745	0.337127
Cre02.g093975	13.3529	12.2338	14.0405	13.8535	0.0183238	0.9273
Cre02.g094050	1.94937	2.40671	2.6293	2.34684	0.0840517	0.817899
Cre02.g094100	30.6566	31.7714	33.9567	32.6121	-0.0140846	0.94833
Cre02.g094150	4.16833	6.23948	8.45316	9.25159	0.660959	0.000818071
Cre02.g094200	2.16279	2.20682	2.4645	2.51983	0.0848383	0.842338
Cre02.g094250	207.783	196.328	32.3181	41.8646	-2.55017	8.06579e-107
Cre02.g094300	19.3772	18.9665	20.01	18.0006	-0.120027	0.513867
Cre02.g094350	15.7089	14.3554	14.4756	13.5958	-0.205793	0.200869
Cre02.g094400	5.4641	5.77143	6.02821	6.16095	0.0116154	0.971466
Cre02.g094426	0.0658849	0.0309453	0.0345587	0.0902465	0.807384	NA
Cre02.g094450	126.588	121.048	107.915	112.207	-0.275966	0.00641146
Cre02.g094500	11.5538	11.709	10.7558	9.21994	-0.328763	0.154113
Cre02.g094551	0.181131	0.212687	0.385313	0.482428	1.05509	0.0425387
Cre02.g094600	6.75614	6.36151	7.42193	7.14806	0.045037	0.813257
Cre02.g094650	7.3684	5.83514	5.70755	6.2983	-0.241821	0.357415
Cre02.g094700	3.19562	3.59668	3.36278	3.0356	-0.194584	0.499694
Cre02.g094750	5.23768	5.00697	5.08525	4.79229	-0.159654	0.511599
Cre02.g094801	1.24198	1.16114	1.07699	0.98867	-0.326115	0.170154
Cre02.g094850	2.5032	2.45865	3.04905	3.20297	0.228812	0.38026
Cre02.g094900	10.5748	11.8892	18.0293	16.7128	0.522142	9.37262e-06
Cre02.g095000	11.7063	14.0247	10.8924	11.3716	-0.315629	0.221918
Cre02.g095032	0.00867198	0.0122194	0.0272923	0.0118785	1.17258	NA
Cre02.g095033	0.0175843	0.0165182	0.036894	0.0160575	1.41408	NA
Cre02.g095034	0.0255986	0.0240467	0.0268545	0.0233759	#N/A	#N/A
Cre02.g095035	0.0104359	0.00980322	0.0218958	0.00952978	1.41408	NA
Cre02.g095036	0.0194258	0.0182481	0.0203789	0.0177391	#N/A	#N/A
Cre02.g095037	0.0153396	0.0144097	0.0160922	0.0140077	#N/A	#N/A
Cre02.g095038	0.0481849	0.0754395	0.0168497	0.0146671	-4.1069	NA
Cre02.g095039	0.0119613	0.0112361	0.0125481	0.0218454	1.32504	NA
Cre02.g095040	0.0463729	0.0435615	0.048648	0.0423464	#N/A	#N/A
Cre02.g095041	0.0147275	0.0138347	0.0154501	0.0134488	#N/A	#N/A
Cre02.g095042	0.0173481	0.0162964	0.0181993	0.0158418	#N/A	#N/A
Cre02.g095043	0.011075	0.0104035	0.0116183	0.0101134	#N/A	#N/A
Cre02.g095044	0.102807	0.128765	0.107851	0.109527	-0.21696	NA
Cre02.g095045	9.83933	9.94138	13.6691	12.782	0.31245	0.00684456
Cre02.g095046	2.85463	2.47529	3.18665	3.69849	0.267123	0.407486
Cre02.g095047	0.142125	0.15576	0.248497	0.151415	0.37349	NA
Cre02.g095048	6.64882	7.0765	8.75716	9.1799	0.280467	0.0632571
Cre02.g095049	6.36154	6.47646	7.89657	9.06354	0.299012	0.357415
Cre02.g095050	13.9178	15.6288	16.7953	17.5055	0.109281	0.551213
Cre02.g095051	1.32522	1.0252	1.51291	1.74405	0.380841	0.66197
Cre02.g095052	1.3201	3.11396	2.89284	2.41096	0.150117	0.842603
Cre02.g095053	2.66926	3.00116	3.66754	3.3165	0.193216	0.409718
Cre02.g095054	1.69194	1.60368	2.11075	2.86735	0.497371	0.214277
Cre02.g095055	8.29661	7.23854	8.50329	8.2848	0.00573424	0.980806
Cre02.g095056	0.0260222	0.0733337	0.0272989	0.0237627	-2.49372	NA
Cre02.g095057	5.09482	4.7179	6.10471	5.35804	0.117451	0.764264
Cre02.g095058	5.19156	4.96713	6.85051	5.8956	0.219888	0.263117
Cre02.g095059	0.240922	0.348649	0.47133	0.332978	0.343381	0.641229
Cre02.g095060	0.0106541	0.0200165	0.0111769	0.00972907	-1.52162	NA
Cre02.g095061	0.579395	0.285093	0.463102	0.629867	0.259291	0.855254
Cre02.g095062	0.138852	0.0745335	0.072832	0.0362273	-1.23499	NA
Cre02.g095063	0.829676	0.972433	1.30957	1.66124	0.621787	0.0757406
Cre02.g095064	0.061151	0.0574437	0.160378	0.223366	2.34848	NA
Cre02.g095065	0.376883	0.419251	0.47861	0.543409	0.263061	0.743403
Cre02.g095066	0.440018	0.574803	1.2045	0.998252	1.0181	0.00665185
Cre02.g095067	1.23553	1.37082	2.44941	2.00775	0.669043	0.03154
Cre02.g095068	0.354442	0.424516	0.562396	0.647334	0.535419	0.204866
Cre02.g095069	14.3954	16.0618	20.1993	22.0201	0.366256	0.0604931
Cre02.g095070	20.1102	20.6533	21.0728	18.6983	-0.143385	0.472036
Cre02.g095071	21.5089	21.7016	23.2518	26.0411	0.0848239	0.62365
Cre02.g095072	22.2053	20.9115	18.0204	14.6404	-0.510045	0.00480408
Cre02.g095073	15.6957	14.8391	13.9209	10.0871	-0.456916	0.0150966
Cre02.g095074	9.49656	9.39374	10.2826	9.54964	-0.0368269	0.862167
Cre02.g095075	6.63009	6.04822	6.1671	5.90642	-0.177196	0.493289
Cre02.g095076	24.6153	12.7938	9.02764	5.60087	-1.46549	0.0416377
Cre02.g095077	35.9298	37.5897	30.2324	28.8037	-0.423472	0.000128547
Cre02.g095078	3.05745	3.61295	4.35217	4.12384	0.238931	0.383816
Cre02.g095079	4.15373	4.14409	5.69983	5.83348	0.369954	0.0610399
Cre02.g095080	3.43172	2.31775	3.2322	2.93932	-0.00359072	0.994083
Cre02.g095081	13.2521	13.9906	15.9065	15.9899	0.121282	0.42218
Cre02.g095082	21.8197	21.5056	28.1032	25.6129	0.20313	0.125448
Cre02.g095083	0.0872638	0.109298	0.0610301	0.159374	0.0966892	NA
Cre02.g095084	1.17998	1.62003	1.09504	0.455875	-1.01407	0.300847
Cre02.g095085	0.0252062	0.023678	0.0264428	0.0230176	#N/A	#N/A
Cre02.g095086	7.47679	8.44216	8.54487	7.66409	-0.081904	0.751361
Cre02.g095087	12.5568	9.42373	1.35107	0.820146	-3.4611	6.59237e-17
Cre02.g095088	1.5436	1.55178	2.26328	2.50591	0.521561	0.0704778
Cre02.g095089	17.2292	16.0854	15.3689	16.3124	-0.177915	0.375434
Cre02.g095090	4.12096	4.28528	4.52136	4.1411	-0.0641763	0.823855
Cre02.g095091	10.6235	10.3783	12.9347	13.0217	0.19963	0.176608
Cre02.g095092	41.8066	46.9463	48.6149	47.5181	0.00864522	0.965575
Cre02.g095093	44.0876	40.5885	37.7609	36.2433	-0.301065	0.0493326
Cre02.g095094	0.0147275	0.0138347	0.0154501	0.0134488	#N/A	#N/A
Cre02.g095095	55.3497	57.255	63.4849	66.1578	0.0972647	0.451477
Cre02.g095096	0.595503	0.716032	1.21196	1.16372	0.760583	0.112491
Cre02.g095097	11.1641	11.0885	11.0405	13.0519	0.0107074	0.97422
Cre02.g095098	16.9059	18.9587	14.8482	17.1434	-0.269908	0.236437
Cre02.g095099	5.05182	5.00768	8.20261	8.43539	0.620619	2.78165e-06
Cre02.g095100	19.894	16.5402	18.0778	20.3479	-0.0273716	0.934412
Cre02.g095101	19.5936	16.7303	21.8097	20.4744	0.112577	0.478573
Cre02.g095102	9.87541	8.11712	9.04261	8.52236	-0.141208	0.523815
Cre02.g095103	0.0391318	0.0612657	0.0957873	0.0357341	0.370241	NA
Cre02.g095104	5.80313	6.80701	6.94843	6.22871	-0.0446487	0.89294
Cre02.g095105	13.0055	12.3006	10.5417	10.2522	-0.390312	0.0453998
Cre02.g095106	22.9167	20.2621	16.4437	15.2228	-0.554769	0.000233989
Cre02.g095107	7.26508	8.63969	8.95934	8.20462	0.00216122	0.995452
Cre02.g095108	0.247463	0.154974	0.129802	0.0376627	-2.05026	NA
Cre02.g095109	5.04996	5.05234	6.54677	6.26112	0.23782	0.578442
Cre02.g095110	139.309	135.458	130.402	133.692	-0.16323	0.178291
Cre02.g095111	18.4459	17.2416	21.2835	22.4451	0.187728	0.212428
Cre02.g095112	7.04361	8.47052	8.78136	9.47715	0.12991	0.725243
Cre02.g095113	7.86725	6.66869	8.47555	7.95821	0.0708378	0.797354
Cre02.g095114	8.30835	7.58823	8.29301	8.75721	-0.00399647	0.989983
Cre02.g095115	3.30394	3.20335	4.05067	4.03487	0.208231	0.495414
Cre02.g095116	1.31335	1.22114	2.08074	1.59093	0.427662	0.165349
Cre02.g095117	9.56877	10.1018	10.0731	10.4673	-0.0434635	0.852489
Cre02.g095118	0.0512335	0.0481274	0.0537471	0.046785	#N/A	#N/A
Cre02.g095119	4.86985	4.99173	5.87242	5.77646	0.134071	0.522242
Cre02.g095120	0.630154	0.651146	0.859392	0.767252	0.240974	0.704491
Cre02.g095121	7.45197	8.22778	8.3888	8.89329	0.0347792	0.909003
Cre02.g095122	23.3207	23.0377	21.5572	21.1168	-0.226094	0.211836
Cre02.g095123	1.4517	1.39939	1.89767	2.01971	0.35518	0.248295
Cre02.g095124	1.39883	1.5675	1.87716	1.7572	0.186556	0.589065
Cre02.g095125	3.59734	3.5447	5.3024	4.91286	0.409846	0.0111135
Cre02.g095126	24.9592	27.7852	27.6498	27.1934	-0.050249	0.764465
Cre02.g095127	13.5395	15.1487	16.2669	16.6325	0.0914636	0.66197
Cre02.g095128	8.15117	10.0788	11.4015	11.0383	0.192889	0.397136
Cre02.g095129	5.95984	5.84282	7.82099	7.50716	0.27079	0.0974026
Cre02.g095130	22.7519	21.312	25.4248	25.6956	0.108338	0.48541
Cre02.g095131	2.72059	2.28791	3.01715	2.41338	0.00860654	0.98633
Cre02.g095132	2.19344	2.10746	2.50228	2.201	0.0215902	0.958011
Cre02.g095133	14.1649	16.3367	17.1685	16.0371	0.0151891	0.957696
Cre02.g095134	1.63115	1.94087	2.53825	2.27152	0.323308	0.410014
Cre02.g095135	1.25685	1.76477	2.22066	2.16255	0.432243	0.286365
Cre02.g095136	4.75851	4.28318	4.6549	4.70862	-0.0550489	0.878802
Cre02.g095137	0.704291	0.588757	0.528715	0.395324	-0.600894	0.214039
Cre02.g095138	4.93839	5.27512	5.80444	7.13392	0.238188	0.404589
Cre02.g095139	0.0385822	0.0181216	0.0404751	0.0176161	-0.0644661	NA
Cre02.g095140	70.8137	63.4928	62.7164	56.5329	-0.278739	0.0353031
Cre02.g095141	3.30469	3.60444	4.39413	3.54059	0.0908453	0.783807
Cre02.g095142	0.331222	0.596884	0.326199	0.444436	-0.376417	0.58851
Cre02.g095143	0.394671	0.617906	0.644053	0.82759	0.440605	0.427609
Cre02.g095144	9.20297	9.44101	11.6797	12.044	0.241841	0.0960459
Cre02.g095145	1.08471	0.627044	0.722145	0.476214	-0.641086	0.449935
Cre02.g095146	49.8431	51.3269	48.2164	44.3639	-0.235276	0.0813945
Cre02.g095147	4.70357	5.2035	6.95293	7.24144	0.414253	0.0993657
Cre02.g095148	2.28791	3.37733	2.40016	3.40251	-0.0682798	0.911126
Cre02.g095149	19.4078	18.3027	18.8829	17.0624	-0.176556	0.339277
Cre02.g095150	150.663	157.227	171.075	172.369	0.0513784	0.700713
Cre02.g095151	2.51772	1.25065	2.50296	1.02317	-0.208131	0.888524
Cre02.g095152	0.0235028	0.0220779	0.0246559	0.0214621	#N/A	#N/A
Cre02.g095153	0.0313711	0.0294692	0.0329102	0.0286472	#N/A	#N/A
Cre02.g095154	0.113745	0.106849	0.119325	0.0346229	-1.03072	NA
Cre02.g095200	17.8705	15.2818	12.7612	11.9112	-0.533263	0.000114055
Cre02.g095250	3.82822	3.76309	6.60391	5.97677	0.621873	6.10194e-10
Cre02.g095294	6.8156	6.33281	8.41289	8.59157	0.266251	0.268842
Cre02.g095300	11.2703	9.94786	10.3956	9.9712	-0.165601	0.289034
Cre02.g095350	52.3812	52.8192	68.251	68.789	0.275275	0.00911405
Cre02.g095400	54.6152	55.9868	60.0977	60.2519	0.0155869	0.934856
Cre02.g095450	7.77433	8.18032	7.33488	7.90604	-0.171602	0.570663
Cre02.g095500	8.66746	9.31876	14.5625	12.8823	0.502422	0.000829288
Cre02.g095550	3.13659	2.93308	4.20227	3.84961	0.300868	0.0115664
Cre02.g095600	2.31902	2.57575	3.27433	2.95674	0.241831	0.507664
Cre02.g095650	19.7678	21.2856	30.5549	30.6538	0.470093	8.87502e-05
Cre02.g095700	0.0367964	0.0172828	0.0386017	0.0168007	-0.0644661	NA
Cre02.g095750	0.604948	0.994477	0.978384	0.817123	0.0582041	0.943556
Cre02.g095800	13.4365	14.6466	15.6232	16.0911	0.0693926	0.729716
Cre02.g095850	22.3643	22.9199	21.8256	23.3226	-0.109907	0.557522
Cre02.g095900	57.952	53.4557	61.4734	56.7362	-0.0213678	0.899856
Cre02.g095950	2.26088	2.08971	2.94312	2.92657	0.326575	0.0585477
Cre02.g096000	11.9705	10.1849	12.7755	11.7009	0.0370567	0.88599
Cre02.g096050	3.10313	3.21864	3.93358	4.41288	0.297705	0.35334
Cre02.g096100	24.6412	23.4096	26.2602	24.5326	-0.0267641	0.885258
Cre02.g096150	586.995	585.013	497.897	513.169	-0.319247	0.000540344
Cre02.g096200	13.3242	13.8472	15.3889	14.4927	0.0302078	0.906032
Cre02.g096250	3.66102	2.94995	6.50347	5.61647	0.770585	0.00180607
Cre02.g096300	75.1395	79.1128	103.04	105.187	0.326695	0.000675023
Cre02.g096350	8.41599	8.92702	8.70813	8.58458	-0.110825	0.625269
Cre02.g096400	8.49252	8.59913	7.79022	8.40858	-0.182807	0.399873
Cre02.g096450	1.12061	1.57901	1.8287	2.3593	0.540395	0.409021
Cre02.g096455	2.16813	2.48377	3.93878	4.80483	0.813395	0.0267699
Cre02.g096500	13.5829	14.6006	15.6441	16.9219	0.103102	0.604127
Cre02.g096551	4.92561	4.46599	6.23043	6.41006	0.323598	0.0704014
Cre02.g096601	8.64631	9.19267	9.20047	9.59233	-0.0305682	0.931785
Cre02.g096650	0.257487	0.207323	0.385886	0.319105	0.505837	0.469777
Cre02.g096700	24.0927	30.0065	35.8824	35.3422	0.290258	0.0397687
Cre02.g096737	1.86288	1.14579	0.977136	1.3366	-0.48511	0.4624
Cre02.g096750	21.3767	19.3261	17.8608	15.914	-0.376942	0.0262193
Cre02.g096800	5.66693	5.84998	7.56863	7.16693	0.249118	0.239941
Cre02.g096850	14.4051	16.4163	15.4435	15.7728	-0.088002	0.719777
Cre02.g096900	8.96847	9.44762	10.4262	9.70838	0.021567	0.946091
Cre02.g096950	8.55568	9.08091	13.9688	14.5497	0.587681	1.07152e-06
Cre02.g097000	30.3031	28.5717	34.3364	33.6468	0.101266	0.528695
Cre02.g097050	41.9591	47.4247	61.2771	59.9084	0.332606	0.00395305
Cre02.g097100	3.18427	5.3145	25.6537	25.8313	2.49629	1.80544e-10
Cre02.g097150	18.8684	19.1955	22.2075	21.0609	0.0781311	0.700513
Cre02.g097200	1.41495	1.04836	1.98613	1.85624	0.543947	0.293777
Cre02.g097213	0.844754	1.03401	1.71869	1.06361	0.459327	0.390182
Cre02.g097221	0.656006	0.403741	0.474615	0.619704	-0.0520541	0.968714
Cre02.g097227	19.4644	16.1292	16.95	17.9304	-0.134616	0.483326
Cre02.g097250	36.69	36.7822	41.6302	42.1859	0.0838677	0.539335
Cre02.g097300	10.6592	10.1908	12.3458	14.5511	0.26414	0.280916
Cre02.g097334	6.39226	6.26835	6.31334	6.80536	-0.0535603	0.901125
Cre02.g097400	1433.57	1433.51	1337.64	1374.99	-0.186056	0.0607978
Cre02.g097450	15.8128	16.8798	14.8366	17.5672	-0.117278	0.61673
Cre02.g097500	3.47504	3.19288	3.75862	3.57287	0.0305038	0.919246
Cre02.g097550	2.87126	2.87809	2.92029	3.62917	0.0857594	0.851956
Cre02.g097600	0.0716964	0.0897997	0.0877496	0.0982067	0.127185	NA
Cre02.g097650	16.0996	14.3956	17.7634	15.7986	0.0310954	0.907173
Cre02.g097800	194.906	339.397	33.3315	32.8281	-3.12017	9.23998e-14
Cre02.g097850	0.00816866	0.0230203	0.0342777	0.0298376	1.52399	NA
Cre02.g097900	31.2442	32.291	26.8752	27.1091	-0.341376	0.00650715
Cre02.g097950	1.80266	1.8848	2.54066	3.07757	0.505454	0.050231
Cre02.g098000	0.0156313	0.0146836	0.0163982	0.0142741	#N/A	#N/A
Cre02.g098050	0.0499425	0.035186	0.0392946	0.0456061	-0.111596	NA
Cre02.g098100	0.339914	0.187827	0.251711	0.182588	-0.41673	NA
Cre02.g098150	0.218445	0.307802	0.324647	0.332463	0.232302	0.873134
Cre02.g098200	0.540535	0.497187	0.649751	0.668419	0.246121	0.742554
Cre02.g098250	11.2271	8.68001	8.46302	11.2797	-0.114353	0.744223
Cre02.g098300	5.37964	4.69357	6.49575	6.70401	0.285711	0.254302
Cre02.g098350	0.827437	1.34635	1.98408	1.98343	0.767876	0.0790532
Cre02.g098400	3.38119	2.38215	2.76342	2.42341	-0.260059	0.569371
Cre02.g098450	74.9052	77.8642	67.0869	68.5878	-0.27739	0.00869568
Cre02.g098500	1.58362	1.44449	1.52889	1.81289	0.0397801	0.94303
Cre02.g098550	0.240917	0.257527	0.374748	0.439998	0.62288	0.405043
Cre02.g098600	1.1063	1.23441	1.83807	1.66664	0.476494	0.0759724
Cre02.g098650	0.872674	0.664295	1.16804	1.12665	0.481976	0.421326
Cre02.g098700	0.012932	0.024296	0.0203497	0.0118092	-0.467053	NA
Cre02.g098750	0.176987	0.18473	0.295697	0.248415	0.488548	0.385516
Cre02.g098800	4.4828	4.88711	4.31443	3.88701	-0.301232	0.357415
Cre02.g098850	20.4248	15.6487	15.0487	15.8108	-0.33081	0.0644351
Cre02.g098900	0.13874	0.138737	0.244143	0.200257	0.587513	0.430495
Cre02.g098950	1.02542	0.870035	1.70034	1.17803	0.500655	0.379634
Cre02.g099000	2.0305	2.2627	1.71245	2.21777	-0.231515	0.661637
Cre02.g099050	0.268442	0.271565	0.3466	0.26399	0.0706558	0.942638
Cre02.g099055	0.136814	0.0873932	0.192325	0.184903	0.660241	0.292916
Cre02.g099100	0.397606	0.320144	0.6793	0.710606	0.859841	0.0432274
Cre02.g099150	20.6572	21.9376	22.2799	22.3295	-0.039673	0.858801
Cre02.g099200	0.465781	0.492236	0.702411	0.744343	0.493723	0.212384
Cre02.g099251	0.0229074	0.0215187	0.0480626	0.0209184	1.41408	NA
Cre02.g099300	4.98315	5.03078	4.14606	4.89046	-0.25286	0.518891
Cre02.g099350	0.79917	0.738103	0.873605	1.02414	0.202597	0.668148
Cre02.g099400	0.0096507	0.00906562	0.0101242	0.00881275	#N/A	#N/A
Cre02.g099452	0.0237653	0.0223245	0.0249313	0.0217018	#N/A	#N/A
Cre02.g099500	18.1194	19.1949	22.0218	21.7798	0.124864	0.454778
Cre02.g099550	16.3425	14.0813	15.277	15.3817	-0.0950086	0.559198
Cre02.g099601	0.553392	0.454115	0.537169	0.447257	-0.141822	0.76057
Cre02.g099650	6.6049	6.67827	7.30689	7.9834	0.0986015	0.773685
Cre02.g099700	0.273645	0.257055	0.365362	0.499769	0.6577	0.637874
Cre02.g099750	1.10185	1.39833	1.40384	1.53309	0.126797	0.669249
Cre02.g099800	12.154	11.6475	9.42205	9.36322	-0.448133	0.00746689
Cre02.g099879	0.53822	0.4941	0.79561	0.536168	0.26332	0.742554
Cre02.g099900	0.352059	0.502198	0.300937	0.535818	-0.130418	0.907713
Cre02.g099950	2.75367	2.31971	2.68376	2.51458	-0.0711826	0.889578
Cre02.g100000	3.34881	2.6939	4.67767	4.51103	0.501906	0.102369
Cre02.g100050	0.886483	0.668383	0.611826	0.979935	-0.0643554	0.938407
Cre02.g100100	0.425227	0.431545	0.641253	0.700336	0.546304	0.124017
Cre02.g100150	0.989355	0.52045	1.45305	1.40939	0.855798	0.347778
Cre02.g100200	33.9948	33.2739	27.343	29.5196	-0.347956	0.0155557
Cre02.g100250	1.56405	1.58744	1.41447	2.00283	0.0166367	0.9808
Cre02.g100300	29.8964	24.1975	29.7726	27.8087	-0.0165349	0.94239
Cre02.g100350	0.783679	0.723475	0.807953	0.814342	0.0021029	0.998154
Cre02.g100400	21.5586	23.8652	16.8388	17.665	-0.50311	0.00258766
Cre02.g100450	3.92011	3.84041	3.19367	2.75758	-0.49138	0.00117601
Cre02.g100500	0.359785	0.419553	0.390452	0.385192	-0.114318	0.876477
Cre02.g100533	0.0215816	0.0608197	0.0905619	0.0197078	0.602029	NA
Cre02.g100566	1.70102	1.71849	1.75081	1.58264	-0.145614	0.852688
Cre02.g100600	0.536254	0.582762	0.705962	0.566506	0.0784174	0.925649
Cre02.g100633	0.154247	0.0724477	0.424763	0.246494	1.63616	NA
Cre02.g100666	0.365931	0.105768	0.590591	0.616907	1.36887	0.286779
Cre02.g100700	3.89072	3.63476	4.5077	4.09949	0.0869965	0.780669
Cre02.g100750	0.112042	0.157874	0.117539	0.102313	-0.461534	NA
Cre02.g100800	0.273687	0.157574	0.324162	0.290234	0.42297	0.666851
Cre02.g100850	0.0343285	0.0429965	0.0600213	0.0940436	1.15396	NA
Cre02.g100876	0.0472204	0.0443576	0.0495371	0.0431204	#N/A	#N/A
Cre02.g100900	0.796796	0.713676	0.79701	0.956048	0.11413	0.854597
Cre02.g100950	1.69401	1.55181	2.45141	2.30392	0.444849	0.00306894
Cre02.g101000	2.06909	2.03964	1.76864	1.37626	-0.50163	0.361862
Cre02.g101050	1.60237	1.65575	1.96115	1.66809	0.047777	0.925726
Cre02.g101100	0.308399	0.310395	0.207984	0.181043	-0.845072	NA
Cre02.g101150	0.491806	0.642456	0.806149	1.05259	0.615785	0.182839
[truncated: 15,744 more rows]
