# Supplementary material for: Metabolic rewiring and biomass redistribution enable optimized mixotrophic growth in Chlamydomonas
Source: Proc Natl Acad Sci U S A. 2026 Jan 22;123(4):e2522572123. doi: 10.1073/pnas.2522572123 (PMC12846818; doi:10.1073/pnas.2522572123)
Supplement: Supplementary file 6 — Dataset S05 (XLSX) [file pnas.2522572123.sd05.xlsx]

## Sheet: S5
Dataset S5: Measured biomass of protein, starch and lipid used in the 13C INST-MFA models
General note: Numbers which are used in the flux map are written in purple color
TP condition	A. Protein																		B. Starch		C. Lipid
Doubling time (h)
14.5894
	Proteinogenic amino acids (µmol/g biomass)																		Starch-glucose (µmol/g biomass)		Fatty acid methyl esters (µmol/g biomass)
	Asx	Glx	Phe	Ser	Thr	Tyr	Ala	Val	Met	Arg	Ile	Leu	Gly	His	Lys	Pro	Cys				C16:0	C16:1	C16:2	C16:3	C16:4	C18:0	C18:1	C18:2	C18:3 (5Z, 9Z, 12Z)	C18:3 (9Z, 12Z, 15Z)	C18:4				C16:0	C16:1	C16:2	C16:3	C16:4	C18:0	C18:1	C18:2	C18:3 (5Z, 9Z, 12Z)	C18:3 (9Z, 12Z, 15Z)	C18:4
Rep-1	533.303	676.625	195.076	313.479	275.842	390.488	747.326	213.743	353.916	242.215	207.952	708.81	601.103	69.4678	318.736	208.183	29.0831		435.811		67.7526	1.96568	10.3758	7.52602	61.064	11.4349	12.3862	11.1312	13.1461	78.4087	11.8043			Molecular weight	256.43	254.42	252.41	250.4	248.39	284.48	282.47	280.46	278.45	278.45	276.44
Rep-2	549.21	720.254	271.596	369.266	255.683	143.865	839.253	213.524	104.126	264.532	190.911	717.739	664.556	69.1602	343.791	221.21	16.2398		461.544		72.248	2.13322	10.1206	7.28583	62.3586	11.6246	12.9683	13.1142	12.8171	81.7989	14.1657
Rep-3	644.595	566.338	247.614	313.496	299.495	153.533	871.067	222.048	99.5575	199.534	190.21	777.793	760.406	54.9089	183.748	232.095	21.3538		474.04		73.0544	1.9354	10.3867	5.25668	57.2597	11.3115	13.3023	13.5022	12.559	72.6701	16.3437
Rep-4	653.061	868.689	274.542	463.394	383.948	218.797	1061.44	275.74	226.358	300.934	264.085	741.034	971.101	81.2086	367.801	231.308	23.5319		424.11		70.8748	2.47377	10.0215	7.76493	63.5305	12.9648	11.9007	12.9996	14.6681	84.7633	13.9904
Rep-5	533.453	539.491	230.282	330.619	296.196	410.734	924.483	228.944	438.001	213.403	184.405	630.21	691.402	49.777	209.635	191.006	34.407		474.596		71.407	2.26775	10.9976	7.00684	65.9053	13.7707	14.4767	12.7456	14.808	85.467	14.6687
																			Starch-glucose (µmol/g biomass/h)
	Proteinogenic amino acids (µmol/g biomass/h)																				Number of 4 carbon containing acyl-chain in fatty acid methyl esters (µmol/g biomass/h)												Total		Total G3P flux for TAG production (µmol/g biomass/h)												Total
Rep-1	36.5541	46.3778	13.371	21.4868	18.907	26.7652	51.2239	14.6506	24.2584	16.6021	14.2536	48.5838	41.2013	4.76152	21.8471	14.2695	1.99344		29.8717		18.5758	0.538932	2.84476	2.06342	16.742	3.527	3.82043	3.43335	4.05481	24.1846	3.64094		83.4261		1.66793	0.0487734	0.259501	0.189737	1.55193	0.253747	0.276813	0.25055	0.298037	1.77762	0.269563		6.84421
Rep-2	37.6444	49.3683	18.6159	25.3106	17.5253	9.86089	57.5248	14.6356	7.13709	18.1318	13.0856	49.1959	45.5506	4.74044	23.5644	15.1624	1.11312		31.6355		19.8083	0.584869	2.77479	1.99757	17.097	3.58551	3.99997	4.04497	3.95334	25.2303	4.36929		87.4459		1.7786	0.0529306	0.253118	0.183682	1.58484	0.257957	0.289822	0.295183	0.290579	1.85448	0.323488		7.16468
Rep-3	44.1824	38.8184	16.9722	21.4879	20.5283	10.5236	59.7054	15.2198	6.82396	13.6767	13.0375	53.3122	52.1204	3.76362	12.5946	15.9085	1.46365		32.4921		20.0294	0.530632	2.84775	1.44123	15.699	3.48895	4.10299	4.16466	3.87373	22.4146	5.04109		83.634		1.79846	0.0480222	0.259773	0.132525	1.45525	0.25101	0.297286	0.303918	0.284727	1.64752	0.373225		6.85171
Rep-4	44.7627	59.5424	18.8179	31.7623	26.3169	14.997	72.7542	18.9	15.5152	20.6269	18.1011	50.7926	66.5621	5.56627	25.2101	15.8545	1.61294		29.0697		19.4318	0.678237	2.74762	2.12892	17.4182	3.99889	3.6707	4.00963	4.52427	26.1446	4.31524		89.0682		1.7448	0.0613804	0.250639	0.19576	1.61462	0.287696	0.265964	0.292604	0.332544	1.92169	0.319486		7.28718
Rep-5	36.5644	36.9783	15.7842	22.6615	20.3021	28.1529	63.3667	15.6925	30.0218	14.6272	12.6397	43.1964	47.3907	3.41186	14.369	13.0921	2.35836		32.5301		19.5778	0.621751	3.01522	1.92108	18.0693	4.24748	4.46524	3.9313	4.56742	26.3617	4.52446		91.3027		1.7579	0.0562684	0.27505	0.176648	1.67497	0.305582	0.323533	0.286888	0.335715	1.93764	0.334976		7.46517
Average	39.9416	46.217	16.7123	24.5418	20.7159	18.0599	60.915	15.8197	16.7513	16.7329	14.2235	49.0162	50.565	4.44874	19.517	14.8574	1.7083		31.1198														86.9754														7.12259
Stdev	4.16487	9.05007	2.24445	4.32786	3.35519	8.81831	7.95381	1.77717	10.3075	2.7799	2.24981	3.73163	9.76249	0.8626	5.67108	1.18891	0.481421		1.5731														3.43109														0.272532
Lower bound (LB)						9.24159		14.0425	6.44382	13.953	11.9737					13.6685	1.22688																83.5443														6.85006
Upper bound (UB)						26.8782		17.5968	27.0588	19.5128	16.4733					16.0463	2.18972																90.4065														7.39512
TAP condition
Doubling time (h)
11.145
	Proteinogenic amino acids (µmol/g biomass)																		Starch-glucose (µmol/g biomass)
	Asx	Glx	Phe	Ser	Thr	Tyr	Ala	Val	Met	Arg	Ile	Leu	Gly	His	Lys	Pro	Cys				C16:0	C16:1	C16:2	C16:3	C16:4	C18:0	C18:1	C18:2	C18:3 (5Z, 9Z, 12Z)	C18:3 (9Z, 12Z, 15Z)	C18:4
Rep-1	442.896	452.573	229.779	332.02	269.763	395.131	752.005	219.185	431.365	183.854	172.961	658.655	635.394	49.7329	201.63	185.922	52.8118		514.35		98.4149	2.81474	9.89764	4.4174	57.5915	12.1847	11.2522	12.5525	12.737	65.7402	18.4084
Rep-2	545.021	628.996	221.395	304.43	275.426	436.158	852.624	198.559	440.593	260.074	175.501	752.017	580.363	68.8786	329.597	190.152	110.247		471.464		78.4086	3.21855	9.78405	5.49057	66.2815	12.0327	12.9899	12.6776	15.6834	79.1665	14.8082
Rep-3	587.777	600.328	216.144	278.654	234.259	129.784	630.499	169.847	77.4918	226.702	147.086	631.904	505.768	66.9327	285.114	184.849	16.6871		508.902		72.5301	3.16089	10.1274	5.16859	60.9872	10.3181	10.8394	11.945	15.4567	74.8528	14.4831
Rep-4	404.722	489.549	193.572	218.655	168.149	124.451	499.033	157.625	251.979	197.588	117.497	638.84	367.171	52.2981	253.758	150.104	18.5512		539.234		75.3825	3.51184	10.6861	5.78718	63.556	10.3461	12.8515	14.302	17.4841	80.8702	14.3455
Rep-5	431.785	580.38	234.012	238.738	211.105	225.295	603.302	187.222	238.302	235.388	148.622	678.289	456.327	57.2296	287.919	158.808	24.806		457.311		81.3579	3.11552	9.86995	5.74136	75.481	11.8332	12.9519	12.789	15.5322	76.5021	15.389
																			Starch-glucose (µmol/g biomass/h)
	Proteinogenic amino acids (µmol/g biomass/h)																				Number of 4-carbon containing acyl-chain in fatty acid methyl esters (µmol/g biomass/h)												Total		Total G3P flux for TAG production (µmol/g biomass/h)												Total
Rep-1	39.7394	40.6076	20.6172	29.7909	24.2048	35.4536	67.4745	19.6666	38.7047	16.4965	15.5191	59.0985	57.0114	4.46234	18.0915	16.682	4.7386		46.1506		35.3216	1.01022	3.55231	1.58542	20.6699	4.91979	4.54328	5.0683	5.14279	26.5438	7.43273		115.79		3.17154	0.0914252	0.324044	0.145784	1.91603	0.35395	0.329188	0.369861	0.378006	1.95102	0.550294		9.58115
Rep-2	48.9026	56.4374	19.8649	27.3153	24.7129	39.1348	76.5026	17.8159	39.5327	23.3354	15.747	67.4755	52.0737	6.18021	29.5735	17.0616	9.89203		42.3026		28.1412	1.15515	3.51154	1.97059	23.7887	4.8584	5.24491	5.1188	6.33246	31.9649	5.97909		118.066		2.52681	0.104541	0.320325	0.181201	2.20514	0.349533	0.380025	0.373546	0.465449	2.34949	0.442671		9.69874
Rep-3	52.739	53.8651	19.3938	25.0025	21.0192	11.645	56.5723	15.2397	6.95303	20.341	13.1975	56.6983	45.3806	6.00561	25.5822	16.5858	1.49727		45.6618		26.0314	1.13446	3.63477	1.85503	21.8886	4.16612	4.37661	4.823	6.24091	30.2231	5.8478		110.222		2.33737	0.102668	0.331566	0.170575	2.02901	0.299728	0.317112	0.35196	0.45872	2.22146	0.432951		9.05312
Rep-4	36.3141	43.9253	17.3685	19.6191	15.0873	11.1665	44.7763	14.1431	22.6091	17.7288	10.5425	57.3206	32.9448	4.69251	22.7687	13.4683	1.66453		48.3834		27.0551	1.26041	3.83529	2.07704	22.8105	4.17741	5.18904	5.7747	7.05952	32.6528	5.79227		117.684		2.42929	0.114067	0.349858	0.19099	2.11447	0.30054	0.375977	0.421411	0.51889	2.40005	0.42884		9.64438
Rep-5	38.7424	52.0753	20.997	21.421	18.9416	20.2149	54.1319	16.7987	21.382	21.1205	13.3353	60.8603	40.9445	5.13499	25.8339	14.2492	2.22575		41.0327		29.1997	1.11817	3.54237	2.0606	27.0905	4.77786	5.22955	5.1638	6.27138	30.8891	6.21357		121.557		2.62186	0.101195	0.323137	0.189478	2.51121	0.343739	0.378912	0.37683	0.46096	2.27041	0.460031		10.0378
Average	43.2875	49.3821	19.6483	24.6298	20.7932	23.5229	59.8915	16.7328	25.8363	19.8045	13.6683	60.2907	45.671	5.29513	24.3699	15.6094	4.00363		44.7062														116.664														9.60303
Stdev	7.11926	6.78041	1.42015	4.16506	3.96986	13.1414	12.3095	2.16338	13.6017	2.72663	2.11245	4.33285	9.40717	0.76982	4.26239	1.63151	3.54004		2.99135														4.15958														0.354519
Lower bound (LB)						10.3816		14.5694	12.2346	17.0778	11.5559					13.9779	0.463595																112.504														9.24851
Upper bound (UB)						36.6643		18.8962	39.438	22.5311	15.7808					17.2409	7.54367																120.823														9.95755
	Note: In the flux map, LB and UB is used for constraining flux of amino acids which are marked with blue background as associated labeling data for these metabolites are not available. For other amino acids, average and standard deviation are used as an input for net flux.																				Note: In the flux map, total lipid flux is expressed as 4-carbon containing acyl-chain [e.g., acetyl-CoA (ab) + acetyl-CoA (ab) -> ACP (abcd) -> total lipid out flux (abcd)].													Note: In the flux map, total G3P flux for triacylglycerol lipid is expressed as [G3P.c (abc) -> G3P.TAG (abc)].
