# Supplementary material for: Metabolic rewiring and biomass redistribution enable optimized mixotrophic growth in Chlamydomonas
Source: Proc Natl Acad Sci U S A. 2026 Jan 22;123(4):e2522572123. doi: 10.1073/pnas.2522572123 (PMC12846818; doi:10.1073/pnas.2522572123)
Supplement: Supplementary file 7 — Dataset S06 (XLSX) [file pnas.2522572123.sd06.xlsx]

## Sheet: S6
Dataset S6: Calculated biomass of nucleosides and cell wall used in the 13C INST-MFA models
General note: Numbers which are used in the flux map are written in purple color
Chlamydomonas cell count						Calculation for nucleosides biomass production rate							Calculation for cell wall biomass production rate
Measurements			Summary			Nucleotide amount							Note: Lipid, starch and protein are measured; nucleoside is calculated
Dilution	OD @ 750nm	Cell count/ml					DNA	RNA						Lipid	Starch	Protein	DNA	RNA	Cell Wall
4x_1	0.978	3382000	Slope	3.69255e+06		g per cell	1.3e-13	3.64e-12	(Note: values taken from Kliphuis et al., 2012)				TP	0.0794135	0.0817945	0.668313	0.00220354	0.0616992	0.106576
4x_2	1.036	3752000	Intercept	-45884.3		Average (g per cells in 50 mL)	1.41027e-05	0.000394875					TAP	0.081433	0.0897631	0.577769	0.00220354	0.0616992	0.187132
4x_3	0.971	4192000	Cell number in 1mL at OD750 0.6			Average for each base (g per cells in 50 mL)	3.52567e-06	9.87188e-05
6x_1	0.602	2294000	Average	2.16964e+06
6x_2	0.594	1774000	Standard error of the regression	127632		Nucleoside amount									TP	TAP
6x_3	0.578	1939000					Guanosine	Cytidine	Adenosine	Thymidine	Uridine		Cell wall (mg/g)		106.576	187.132
8x_1	0.402	1423000	Cell number in 50mL at OD750 0.6			Nucleoside weight for DNA	267.242	227.218	251.242	242.229	-		Cell wall in glucose unit (mmol/g)		0.657305	1.15413
8x_2	0.5	1483000	Average	1.08482e+08		Nucleoside weight for RNA	283.241	243.217	267.241	-	244.2		Cell wall in glucose unit (µmol/g)		657.305	1154.13
8x_3	0.544	1772000	Standard error of the regression	6.38161e+06		Phosphate backbone (H2PO4)	96.99	96.99	96.99	96.99	96.99		Doubling time (h)		14.5894	11.145
10x_1	0.376	1407000	S.E./average	0.0588264		Total weight for DNA	364.232	324.208	348.232	339.219	-		Average (µmol/g/h)		45.0536	103.556
10x_2	0.27	1053000				Total weight for RNA	380.231	340.207	364.231	-	341.19		S.E. (µmol/g/h)*		2.65034	6.09183
10x_3	0.366	1310000				Average (mol/50 mL)	2.69308e-07	3.01047e-07	2.81158e-07	1.03935e-08	2.89337e-07		Lower bound (LB)		42.4032	97.4642
12x_1	0.251	856500				Average (µmol/50 mL)	0.269308	0.301047	0.281158	0.0103935	0.289337		Upper bound (UB)		47.7039	109.648
12x_2	0.281	1145000				(Note: Measured average weight of 50 mL cells at OD750 0.6 is 0.0064 g)
12x_3	0.273	948200				Average (µmol/g biomass)	42.0794	47.0386	43.9309	1.62399	45.2088
14x_1	0.18	721800
14x_2	0.222	665800				Nucleoside biomass production rate values for the flux map
14x_3	0.137	761900				TP condition
16x_1	0.22	623600				Doubling time in TP (h)	14.5894
16x_2	0.15	606300					Purine	Pyrimidine		Thymidine
16x_3	0.152	862500				Average (µmol/g/h)	5.89539	6.32291		0.111313
18x_1	0.179	575900				S.E. (µmol/g/h)*	0.346805	0.371954		0.00654812
18x_2	0.156	510200				Lower bound (LB)	5.54858	5.95095		0.104764
18x_3	0.171	420800				Upper bound (UB)	6.24219	6.69486		0.117861
20x_1	0.175	580900				*NOTE: S.E. based on standard error of the cell number
20x_2	0.228	635000				TAP condition
20x_3	0.126	426900				Doubling time in TP (h)	11.145
							Purine	Pyrimidine		Thymidine
						Average (µmol/g/h)	7.71737	8.27701		0.145714
						S.E. (µmol/g/h)*	0.453985	0.486907		0.00857182
						Lower bound (LB)	7.26338	7.7901		0.137142
						Upper bound (UB)	8.17135	8.76392		0.154286
						*Note: S.E. based on standard error of the cell number in 50 mL
