# Supplementary material for: Metabolic rewiring and biomass redistribution enable optimized mixotrophic growth in Chlamydomonas
Source: Proc Natl Acad Sci U S A. 2026 Jan 22;123(4):e2522572123. doi: 10.1073/pnas.2522572123 (PMC12846818; doi:10.1073/pnas.2522572123)
Supplement: Supplementary file 8 — Dataset S07 (XLSX) [file pnas.2522572123.sd07.xlsx]

## Sheet: S7
Dataset S7: Measured isotopologue abundances of metabolites used in the 13C INST-MFA models
Note: Actual standard deviation lower than 0.01 is considered to be 0.01 to accommodate the LCMS error.
Metabolite names	Growth condition	Time points (h)	Isotopologue distribution (relative to total 1 or 100%) used for flux map
			Average											Standard deviation
			M0	M1	M2	M3	M4	M5	M6	M7	M8	M9		M0	M1	M2	M3	M4	M5	M6	M7	M8	M9
2-phosphoglycolate (2PG)	TP	0	0.9893	0.0107	0									0.0100	0.01	0.01
		0.0083
		0.025	0.9066	0.0823	0.0111									0.0488	0.034	0.0192
		0.05
		0.0833	0.6727	0.251	0.0763									0.0815	0.0983	0.0891
		0.1666	0.3325	0.3264	0.3412									0.0852	0.0654	0.0735
		0.25	0.3059	0.1882	0.5059									0.1376	0.0813	0.0908
		0.5
		1	0.1689	0.0322	0.799									0.0333	0.0178	0.0239
	TAP	0	0.989	0.011	0									0.01	0.01	0.01
		0.0083
		0.025	0.9505	0.033	0.0165									0.0143	0.01	0.0233
		0.05
		0.0833	0.8484	0.1516	0									0.0567	0.0567	0.01
		0.1666	0.5998	0.3482	0.052									0.0875	0.0688	0.0466
		0.25	0.3165	0.4565	0.227									0.0544	0.1041	0.0497
		0.5
		1	0.1419	0.1027	0.7553									0.1145	0.0934	0.021
Acetyl CoA (ACA)	TP	0	0.7965	0.1438	0.0597									0.0545	0.0471	0.0263
		0.0083	0.7806	0.1646	0.0548									0.0575	0.0515	0.025
		0.025	0.7232	0.2127	0.0641									0.0672	0.0607	0.0275
		0.05	0.592	0.3064	0.1016									0.0814	0.0743	0.0372
		0.0833	0.4637	0.3532	0.1831									0.0847	0.0791	0.0552
		0.1666	0.2702	0.3556	0.3742									0.0697	0.0793	0.0807
		0.25	0.1698	0.2284	0.6018									0.0526	0.0634	0.0807
		0.5	0.1211	0.141	0.7379									0.0419	0.0465	0.0649
		1	0.1053	0.1303	0.7644									0.0382	0.044	0.0605
	TAP	0	0.7979	0.1626	0.0395									0.14	0.1264	0.0469
		0.0083	0.7157	0.2081	0.0761									0.1416	0.1581	0.0945
		0.025	0.7994	0.1336	0.067									0.0625	0.0473	0.0468
		0.05	0.7881	0.1174	0.0945									0.05	0.0823	0.0465
		0.0833	0.8619	0.1006	0.0375									0.0986	0.0558	0.0629
		0.1666	0.7096	0.1488	0.1415									0.1213	0.0346	0.0885
		0.25	0.6904	0.1811	0.1286									0.068	0.0988	0.0924
		0.5	0.6734	0.2305	0.0961									0.1779	0.1246	0.085
		1	0.6588	0.1866	0.1546									0.1358	0.0438	0.1208
Adenosine diphosphate glucose (ADPG)	TP	0	0.9068	0.0718	0.0187	0.0014	0.0011	0.0002	0					0.0289	0.0296	0.0146	0.01	0.01	0.01	0.01
		0.0083	0.819	0.1176	0.0359	0.0124	0	0.0056	0.0095					0.0499	0.0411	0.0197	0.0127	0.01	0.0106	0.0118
		0.025	0.5771	0.2887	0.0922	0.0212	0.0054	0.0129	0.0025					0.0823	0.0722	0.0349	0.0153	0.0106	0.0129	0.01
		0.05	0.3684	0.2638	0.2003	0.109	0.0446	0.0082	0.0057					0.0803	0.0688	0.0584	0.039	0.0222	0.0114	0.0107
		0.0833	0.1852	0.2201	0.22	0.169	0.1424	0.0409	0.0224					0.0556	0.062	0.0619	0.0524	0.0468	0.0211	0.0157
		0.1666	0.0865	0.0508	0.0914	0.1778	0.261	0.2253	0.1072					0.0334	0.0239	0.0347	0.0542	0.0684	0.0628	0.0386
		0.25	0.0559	0.0172	0.0398	0.0822	0.1534	0.3139	0.3376					0.0253	0.0142	0.0208	0.0323	0.0491	0.0752	0.0776
		0.5	0.0714	0.0189	0.0036	0.0121	0.0712	0.1977	0.6251					0.0295	0.0147	0.01	0.0126	0.0294	0.058	0.0788
		1	0.0442	0.033	0.0223	0.0018	0.0324	0.1532	0.7132					0.022	0.0188	0.0157	0.0095	0.0187	0.0491	0.0687
	TAP	0	0.8997	0.0794	0.0199	0.0006	0.0004	0	0					0.033	0.0228	0.0114	0.0074	0.0074	0.0073	0.0073
		0.0083	0.8707	0.0923	0.0354	0.0012	0.0004	0	0					0.0372	0.025	0.0145	0.0076	0.0074	0.0073	0.0073
		0.025	0.7911	0.1646	0.0413	0.0025	0.0006	0	0					0.0473	0.0365	0.0157	0.0078	0.0074	0.0073	0.0073
		0.05	0.6062	0.2815	0.0909	0.0175	0.0011	0.0013	0.0014					0.0606	0.0506	0.0248	0.0109	0.0075	0.0076	0.0076
		0.0833	0.4374	0.3349	0.1711	0.044	0.0121	0.0004	0					0.0607	0.0552	0.0374	0.0162	0.0098	0.0074	0.0073
		0.1666	0.1598	0.285	0.2691	0.1725	0.0845	0.0274	0.0017					0.0358	0.0509	0.0494	0.0376	0.0237	0.0129	0.0077
		0.25	0.1009	0.107	0.1887	0.2812	0.2044	0.1029	0.0149					0.0265	0.0275	0.0399	0.0506	0.0419	0.0268	0.0104
		0.5	0.0582	0.0091	0.0376	0.1269	0.1949	0.3471	0.2261					0.0189	0.0092	0.0149	0.0308	0.0407	0.0561	0.0446
		1	0.0628	0.016	0.0201	0.0251	0.1022	0.3736	0.4002					0.0197	0.0106	0.0115	0.0125	0.0267	0.0578	0.0592
Alanine (ALA)	TP	0	0.9619	0.0381	0	0								0.01	0.01	0.01	0.01
		0.0083	0.932	0.0679	0.0001	0								0.0111	0.011	0.01	0.01
		0.025	0.8296	0.1548	0.0156	0								0.0417	0.0331	0.011	0.01
		0.05	0.6714	0.252	0.0668	0.0098								0.0598	0.01	0.0412	0.0116
		0.0833	0.503	0.2734	0.173	0.0506								0.03	0.0445	0.0306	0.0357
		0.1666	0.3295	0.1697	0.2743	0.2265								0.0488	0.0688	0.0435	0.0723
		0.25	0.2808	0.0783	0.2462	0.3947								0.0845	0.0306	0.072	0.0534
		0.5	0.2277	0.0167	0.1403	0.6154								0.0865	0.01	0.0372	0.0477
		1	0.2399	0.0181	0.1421	0.5999								0.036	0.0126	0.0256	0.0387
	TAP	0	0.9576	0.0391	0.0014	0.0019								0.01	0.01	0.01	0.01
		0.0083	0.9514	0.0483	0.0003	0								0.01	0.01	0.01	0.01
		0.025	0.915	0.081	0.0038	0.0003								0.01	0.01	0.01	0.01
		0.05	0.8183	0.1585	0.0197	0.0036								0.01	0.01	0.01	0.01
		0.0833	0.7027	0.2424	0.0497	0.0053								0.0108	0.01	0.01	0.01
		0.1666	0.5164	0.3079	0.1465	0.0293								0.0937	0.0544	0.0379	0.01
		0.25	0.3162	0.3073	0.2781	0.0983								0.0293	0.01	0.0208	0.0187
		0.5	0.2338	0.1151	0.2893	0.3617								0.0262	0.0272	0.0223	0.0539
		1	0.1797	0.0667	0.2403	0.5132								0.0392	0.0156	0.0234	0.07
ALA-frag-C23	TP	0	0.9732	0.0268	0									0.01	0.01	0.01
		0.0083	0.9653	0.0347	0									0.01	0.01	0.01
		0.025	0.8975	0.1002	0.0023									0.0218	0.0197	0.01
		0.05	0.7765	0.1934	0.0301									0.055	0.0348	0.0208
		0.0833	0.61	0.2794	0.1106									0.0413	0.0202	0.0469
		0.1666	0.3971	0.2824	0.3205									0.0577	0.0729	0.0708
		0.25	0.3107	0.1782	0.5111									0.0858	0.0622	0.0553
		0.5	0.2317	0.0597	0.7086									0.0847	0.01	0.0812
		1	0.2449	0.0502	0.7048									0.0349	0.0125	0.0349
	TAP	0	0.9699	0.0279	0.0022									0.01	0.01	0.01
		0.0083	0.9714	0.0286	0									0.01	0.01	0.01
		0.025	0.9502	0.0484	0.0014									0.01	0.01	0.01
		0.05	0.885	0.1056	0.0094									0.01	0.01	0.01
		0.0833	0.7953	0.1835	0.0212									0.01	0.01	0.01
		0.1666	0.6215	0.2992	0.0793									0.0707	0.0608	0.0111
		0.25	0.4183	0.3862	0.1955									0.0355	0.0109	0.0248
		0.5	0.271	0.263	0.466									0.0261	0.03	0.0462
		1	0.1976	0.1738	0.6286									0.043	0.0389	0.0767
Aspartate (ASP)	TP	0	0.9514	0.0456	0.003	0	0							0.01	0.01	0.01	0.01	0.01
		0.0083	0.9383	0.0594	0.0022	0	0							0.0151	0.0128	0.01	0.01	0.01
		0.025	0.8506	0.1322	0.0172	0	0							0.0152	0.0114	0.01	0.01	0.01
		0.05	0.6775	0.2339	0.0726	0.0143	0.0017							0.0878	0.043	0.0348	0.0149	0.01
		0.0833	0.4542	0.274	0.1733	0.0818	0.0166							0.075	0.0337	0.0443	0.0404	0.0142
		0.1666	0.2192	0.1364	0.2161	0.2732	0.1551							0.0967	0.0527	0.0411	0.0767	0.0869
		0.25	0.1739	0.0419	0.1207	0.2772	0.3864							0.0487	0.0205	0.0315	0.0301	0.1117
		0.5	0.1519	0.0065	0.0167	0.1327	0.6922							0.0434	0.01	0.0101	0.01	0.0528
		1	0.1695	0.0043	0.0135	0.1037	0.7089							0.0888	0.01	0.015	0.0205	0.0826
	TAP	0	0.9492	0.0491	0.0017	0	0							0.01	0.01	0.01	0.01	0.01
		0.0083	0.9465	0.0515	0.0019	0	0.0001							0.0161	0.0139	0.01	0.01	0.01
		0.025	0.9295	0.0647	0.0057	0.0001	0							0.0101	0.01	0.01	0.01	0.01
		0.05	0.8938	0.0928	0.0122	0.0002	0.0011							0.0119	0.0116	0.01	0.01	0.01
		0.0833	0.8376	0.1331	0.0268	0.0022	0.0002							0.028	0.0212	0.01	0.01	0.01
		0.1666	0.7601	0.1617	0.0602	0.0162	0.0017							0.0799	0.0378	0.0292	0.0119	0.01
		0.25	0.6448	0.1871	0.1115	0.0469	0.0097							0.0473	0.0246	0.0133	0.012	0.01
		0.5	0.5558	0.1427	0.1364	0.0853	0.0798							0.0919	0.0223	0.0104	0.034	0.0382
		1	0.4709	0.1651	0.1609	0.0808	0.1224							0.055	0.0211	0.0157	0.0292	0.0218
ASP-frag-C123	TP	0	0.9313	0.0519	0.0071	0.0097								0.018	0.0187	0.01	0.0135
		0.0083	0.8807	0.0834	0.0226	0.0133								0.0418	0.0348	0.0145	0.0115
		0.025	0.8439	0.1344	0.0128	0.0089								0.0225	0.0264	0.0124	0.01
		0.05	0.7041	0.2269	0.0576	0.0114								0.0616	0.046	0.0201	0.01
		0.0833	0.5149	0.3065	0.1462	0.0324								0.06	0.0271	0.0499	0.0266
		0.1666	0.2251	0.2425	0.2933	0.239								0.0498	0.0563	0.0388	0.0979
		0.25	0.1435	0.1136	0.2753	0.4676								0.0364	0.045	0.0444	0.1008
		0.5	0.1276	0.0544	0.102	0.716								0.0443	0.0302	0.0139	0.0653
		1	0.16	0.0443	0.0639	0.7319								0.0811	0.0272	0.0334	0.0985
	TAP	0	0.8813	0.0719	0.009	0.0378								0.0281	0.01	0.01	0.0263
		0.0083	0.8169	0.1345	0.0185	0.0301								0.0715	0.053	0.0134	0.0264
		0.025	0.8435	0.1295	0.0251	0.0018								0.1083	0.0931	0.0237	0.01
		0.05	0.8086	0.1195	0.0338	0.0381								0.0805	0.0368	0.0259	0.0395
		0.0833	0.7626	0.1342	0.0748	0.0284								0.1225	0.0283	0.0632	0.0362
		0.1666	0.6495	0.21	0.091	0.0495								0.0906	0.0244	0.0315	0.0656
		0.25	0.5846	0.251	0.0842	0.0802								0.0707	0.0536	0.03	0.0363
		0.5	0.4849	0.2219	0.144	0.1492								0.0612	0.0606	0.0241	0.0616
		1	0.4055	0.2653	0.1434	0.1858								0.0544	0.0209	0.0387	0.0467
ASP-frag-C234	TP	0	0.9589	0.0381	0.003	0								0.01	0.01	0.01	0.01
		0.0083	0.9562	0.0415	0.0022	0								0.01	0.01	0.01	0.01
		0.025	0.8942	0.0997	0.0062	0								0.0147	0.0128	0.01	0.01
		0.05	0.7564	0.199	0.0411	0.0034								0.0777	0.0531	0.0234	0.01
		0.0833	0.5418	0.283	0.1393	0.0359								0.0741	0.0262	0.0474	0.0212
		0.1666	0.2555	0.2183	0.3066	0.2196								0.1062	0.0502	0.0551	0.0929
		0.25	0.1835	0.1033	0.2672	0.4461								0.0514	0.0303	0.0387	0.1085
		0.5	0.1519	0.0105	0.1166	0.7211								0.0434	0.0112	0.0151	0.0502
		1	0.1695	0.0128	0.0881	0.7296								0.0888	0.0157	0.0201	0.0799
	TAP	0	0.9622	0.0361	0.0017	0								0.01	0.01	0.01	0.01
		0.0083	0.9589	0.0391	0.0019	0.0001								0.01	0.01	0.01	0.01
		0.025	0.9475	0.0479	0.0046	0								0.01	0.01	0.01	0.01
		0.05	0.9219	0.0694	0.0076	0.0011								0.01	0.01	0.01	0.01
		0.0833	0.8753	0.1076	0.0169	0.0002								0.025	0.0217	0.01	0.01
		0.1666	0.8042	0.1517	0.0392	0.0049								0.0684	0.0382	0.0257	0.01
		0.25	0.6951	0.1911	0.0961	0.0176								0.0445	0.0277	0.0133	0.0114
		0.5	0.5905	0.1787	0.1382	0.0926								0.088	0.0186	0.0286	0.0493
		1	0.5098	0.2092	0.1431	0.1378								0.0563	0.0243	0.0239	0.0219
Fructose 6-Phosphate (F6P)	TP	0	0.915	0.0497	0.0182	0.0036	0.0015	0.0012	0.0107					0.0267	0.0236	0.0145	0.01	0.01	0.01	0.0122
		0.0083	0.8678	0.0898	0.0174	0.0029	0.0015	0.0068	0.0138					0.0388	0.0343	0.0142	0.01	0.01	0.011	0.0131
		0.025	0.7118	0.2285	0.0456	0.0063	0.0016	0.0023	0.0039					0.0689	0.0634	0.0224	0.0108	0.01	0.01	0.0101
		0.05	0.5042	0.2728	0.1368	0.0513	0.0205	0.0061	0.0083					0.0848	0.0701	0.0455	0.024	0.0152	0.0108	0.0115
		0.0833	0.2732	0.2233	0.208	0.1728	0.0799	0.0296	0.0133					0.0701	0.0625	0.0598	0.0532	0.0317	0.0178	0.013
		0.1666	0.1075	0.0544	0.1068	0.1845	0.2329	0.201	0.1129					0.0387	0.0249	0.0385	0.0555	0.0641	0.0586	0.04
		0.25	0.0841	0.0238	0.0451	0.0691	0.1842	0.2709	0.3228					0.0328	0.0161	0.0223	0.0289	0.0554	0.0698	0.0761
		0.5	0.0531	0.0045	0.0157	0.0154	0.0905	0.2087	0.6121					0.0245	0.0103	0.0137	0.0136	0.0345	0.06	0.0799
		1	0.0478	0.0087	0.0098	0.0194	0.0374	0.1943	0.6826					0.0231	0.0116	0.0119	0.0148	0.0201	0.0573	0.0728
	TAP	0	0.8963	0.0792	0.0164	0.0048	0.0016	0	0.0018					0.0335	0.0227	0.0107	0.0083	0.0076	0.0073	0.0077
		0.0083	0.8901	0.0884	0.0148	0.0049	0.0003	0.0007	0.0007					0.0344	0.0243	0.0104	0.0083	0.0074	0.0075	0.0075
		0.025	0.7901	0.1673	0.0338	0.0054	0.0008	0.0002	0.0024					0.0474	0.0369	0.0142	0.0084	0.0075	0.0073	0.0078
		0.05	0.6173	0.2852	0.0717	0.0111	0.0044	0.0067	0.0037					0.0602	0.0509	0.0214	0.0096	0.0082	0.0087	0.0081
		0.0833	0.4608	0.2684	0.1753	0.044	0.013	0.0011	0.0373					0.0614	0.0493	0.038	0.0162	0.01	0.0075	0.0149
		0.1666	0.1913	0.2711	0.2935	0.162	0.0635	0.017	0.0017					0.0402	0.0496	0.0517	0.0361	0.0199	0.0108	0.0077
		0.25	0.0779	0.1275	0.2356	0.2745	0.1906	0.0789	0.0148					0.0225	0.0309	0.0457	0.0499	0.0401	0.0227	0.0104
		0.5	0.0502	0.0131	0.0343	0.0897	0.2387	0.3309	0.243					0.0174	0.01	0.0143	0.0246	0.0461	0.0549	0.0466
		1	0.0319	0.0082	0.011	0.0321	0.1211	0.332	0.4637					0.0138	0.009	0.0096	0.0139	0.0299	0.055	0.0615
Glucose 1-phosphate (G1P)	TP	0	0.8847	0.0682	0.0185	0.0024	0.0089	0.0004	0.0168					0.0346	0.0287	0.0146	0.01	0.0117	0.01	0.0141
		0.0083	0.8244	0.0955	0.0318	0.0067	0.0122	0.0127	0.0168					0.0487	0.0357	0.0185	0.011	0.0126	0.0128	0.014
		0.025	0.6968	0.1892	0.0641	0.0164	0.0084	0.0098	0.0154					0.0709	0.0564	0.0275	0.0139	0.0115	0.0119	0.0136
		0.05	0.4972	0.2266	0.1594	0.0688	0.017	0.0177	0.0132					0.0848	0.0631	0.0504	0.0288	0.0141	0.0143	0.013
		0.0833	0.2613	0.2059	0.2278	0.1646	0.0934	0.0402	0.0067					0.0685	0.0595	0.0633	0.0515	0.0352	0.0209	0.011
		0.1666	0.1395	0.0653	0.114	0.1624	0.2134	0.1999	0.1056					0.0461	0.0279	0.0402	0.051	0.0608	0.0584	0.0382
		0.25	0.1013	0.0287	0.0566	0.0849	0.1858	0.2703	0.2723					0.0372	0.0176	0.0255	0.033	0.0557	0.0697	0.07
		0.5	0.0561	0.0213	0.046	0.0349	0.0733	0.2424	0.526					0.0254	0.0154	0.0226	0.0194	0.03	0.0656	0.0844
		1	0.0372	0.0031	0.0082	0.0124	0.0491	0.1902	0.6998					0.02	0.0099	0.0114	0.0127	0.0234	0.0566	0.0705
	TAP	0	0.8942	0.0691	0.0208	0.0051	0.0046	0.0056	0.0007					0.0338	0.0209	0.0116	0.0084	0.0083	0.0085	0.0074
		0.0083	0.877	0.0829	0.0301	0.0066	0	0.002	0.0014					0.0364	0.0234	0.0135	0.0087	0.0073	0.0077	0.0076
		0.025	0.8369	0.1316	0.024	0.0038	0.0013	0.0018	0.0007					0.0418	0.0315	0.0123	0.0081	0.0076	0.0077	0.0075
		0.05	0.6778	0.2252	0.068	0.0103	0.0056	0.0042	0.0089					0.0571	0.0445	0.0207	0.0095	0.0085	0.0082	0.0092
		0.0833	0.5452	0.2737	0.1353	0.0375	0.0061	0.0004	0.0018					0.062	0.0498	0.0321	0.0149	0.0086	0.0074	0.0077
		0.1666	0.2414	0.2616	0.2618	0.1681	0.0477	0.0179	0.0014					0.0464	0.0486	0.0486	0.037	0.0169	0.011	0.0076
		0.25	0.1809	0.116	0.2231	0.2334	0.1654	0.0663	0.0148					0.0388	0.029	0.0442	0.0455	0.0366	0.0204	0.0104
		0.5	0.0585	0.0233	0.0331	0.0914	0.199	0.35	0.2448					0.0189	0.0121	0.0141	0.0249	0.0412	0.0563	0.0468
		1	0.082	0.0137	0.0155	0.0158	0.0823	0.2934	0.4972					0.0232	0.0102	0.0105	0.0106	0.0233	0.0517	0.062
Glucose 6-phosphate (G6P)	TP	0	0.942	0.0506	0.0068	0.0001	0	0	0.0005					0.0191	0.0238	0.011	0.01	0.01	0.01	0.01
		0.0083	0.8772	0.1054	0.0146	0.0015	0.0011	0.0003	0					0.0365	0.0382	0.0134	0.01	0.01	0.01	0.01
		0.025	0.6905	0.2345	0.0639	0.01	0.0001	0.0005	0.0005					0.0718	0.0644	0.0275	0.012	0.01	0.01	0.01
		0.05	0.4809	0.2596	0.1625	0.0674	0.0242	0.0052	0.0002					0.0848	0.0682	0.0511	0.0284	0.0163	0.0105	0.01
		0.0833	0.2726	0.1933	0.2236	0.1756	0.0962	0.0344	0.0042					0.0701	0.0572	0.0626	0.0537	0.0359	0.0192	0.0102
		0.1666	0.1134	0.0644	0.1124	0.1679	0.2235	0.2091	0.1093					0.0401	0.0276	0.0399	0.0522	0.0625	0.0601	0.0391
		0.25	0.088	0.0261	0.0418	0.0852	0.1792	0.2777	0.302					0.0338	0.0168	0.0213	0.0331	0.0544	0.0707	0.0738
		0.5	0.0564	0.0112	0.0137	0.0233	0.0775	0.2086	0.6093					0.0254	0.0124	0.0131	0.016	0.0311	0.06	0.0801
		1	0.0312	0.004	0.0084	0.0131	0.045	0.1991	0.6992					0.0183	0.0101	0.0115	0.0129	0.0223	0.0582	0.0706
	TAP	0	0.9199	0.0646	0.0138	0.0005	0.0003	0	0.0009					0.0298	0.0201	0.0102	0.0074	0.0074	0.0073	0.0075
		0.0083	0.8949	0.083	0.0201	0.0002	0	0.0019	0					0.0337	0.0234	0.0115	0.0073	0.0073	0.0077	0.0073
		0.025	0.8264	0.146	0.0215	0.0043	0.0006	0.0013	0					0.0431	0.0338	0.0117	0.0082	0.0074	0.0076	0.0073
		0.05	0.6772	0.2191	0.0767	0.015	0.0043	0.0046	0.0031					0.0571	0.0438	0.0223	0.0104	0.0082	0.0083	0.008
		0.0833	0.5059	0.3197	0.1246	0.0383	0.0075	0.0026	0.0014					0.0621	0.054	0.0304	0.0151	0.0089	0.0078	0.0076
		0.1666	0.2303	0.2641	0.2627	0.1559	0.0694	0.0153	0.0023					0.0451	0.0488	0.0487	0.0352	0.021	0.0105	0.0078
		0.25	0.1112	0.1163	0.2269	0.2544	0.1974	0.0774	0.0164					0.0282	0.0291	0.0447	0.0478	0.041	0.0224	0.0107
		0.5	0.0742	0.0261	0.0422	0.0833	0.2086	0.3318	0.2338					0.0218	0.0127	0.0158	0.0235	0.0425	0.0549	0.0455
		1	0.0615	0.012	0.015	0.0303	0.1128	0.3135	0.4549					0.0195	0.0098	0.0104	0.0135	0.0285	0.0535	0.0613
Glutamate (GLU)	TP	0	0.9446	0.0552	0.0002	0	0	0						0.01	0.01	0.01	0.01	0.01	0.01
		0.0083	0.9427	0.0546	0.0026	0	0	0.0001						0.01	0.01	0.01	0.01	0.01	0.01
		0.025	0.9204	0.0742	0.0054	0	0	0.0001						0.01	0.01	0.01	0.01	0.01	0.01
		0.05	0.8351	0.1314	0.0292	0.0038	0.0004	0.0001						0.0142	0.01	0.01	0.01	0.01	0.01
		0.0833	0.6719	0.1967	0.0909	0.0323	0.0069	0.0012						0.0309	0.01	0.0174	0.0128	0.01	0.01
		0.1666	0.3372	0.1713	0.1891	0.1564	0.1047	0.0414						0.0371	0.0317	0.017	0.0182	0.0384	0.0281
		0.25	0.1978	0.0879	0.1398	0.1897	0.2113	0.1735						0.0202	0.024	0.0367	0.0203	0.024	0.0742
		0.5	0.1072	0.0183	0.039	0.0818	0.159	0.5946						0.012	0.01	0.01	0.0123	0.0192	0.0452
		1	0.0916	0.0118	0.0248	0.06	0.1137	0.6982						0.0166	0.01	0.01	0.02	0.0187	0.0613
	TAP	0	0.9415	0.0564	0.0021	0	0	0						0.01	0.01	0.01	0.01	0.01	0.01
		0.0083	0.9403	0.0565	0.0032	0	0	0						0.01	0.01	0.01	0.01	0.01	0.01
		0.025	0.9409	0.0542	0.0048	0	0	0						0.01	0.01	0.01	0.01	0.01	0.01
		0.05	0.9227	0.0692	0.0072	0.0009	0	0						0.01	0.01	0.01	0.01	0.01	0.01
		0.0833	0.8944	0.0936	0.0114	0.0006	0	0						0.01	0.01	0.01	0.01	0.01	0.01
		0.1666	0.7656	0.1815	0.0466	0.0062	0.0002	0						0.0383	0.0269	0.01	0.01	0.01	0.01
		0.25	0.648	0.231	0.0985	0.0212	0.0012	0.0002						0.0507	0.0259	0.0216	0.01	0.01	0.01
		0.5	0.5106	0.2166	0.1477	0.1192	0.005	0.0009						0.1244	0.0404	0.0377	0.0473	0.01	0.01
		1	0.3821	0.2351	0.1663	0.2047	0.0097	0.0021						0.0673	0.01	0.0104	0.0621	0.01	0.01
GLU-frag-C1234	TP	0	0.941	0.0465	0.0055	0.0048	0.0022							0.01	0.01	0.01	0.01	0.01
		0.0083	0.9458	0.0471	0.0042	0.0011	0.0017							0.01	0.01	0.01	0.01	0.01
		0.025	0.9258	0.0619	0.0086	0.0024	0.0013							0.01	0.01	0.01	0.01	0.01
		0.05	0.8539	0.1204	0.021	0.0029	0.0018							0.0144	0.01	0.01	0.01	0.01
		0.0833	0.7053	0.1957	0.0772	0.018	0.0037							0.038	0.0175	0.0176	0.0115	0.01
		0.1666	0.3638	0.2166	0.2053	0.1536	0.0607							0.0425	0.0259	0.0167	0.0351	0.0407
		0.25	0.2088	0.1355	0.1924	0.2562	0.2071							0.0152	0.0358	0.0314	0.013	0.0719
		0.5	0.1162	0.0404	0.0567	0.1889	0.5978							0.015	0.01	0.0176	0.0232	0.0597
		1	0.0977	0.0275	0.0263	0.1293	0.7191							0.0191	0.01	0.01	0.0202	0.0462
	TAP	0	0.9378	0.0485	0.0088	0.0027	0.0022							0.01	0.01	0.01	0.01	0.01
		0.0083	0.9413	0.0492	0.0065	0.0026	0.0004							0.01	0.01	0.01	0.01	0.01
		0.025	0.9449	0.046	0.0057	0.0028	0.0005							0.01	0.01	0.01	0.01	0.01
		0.05	0.9265	0.0634	0.0084	0.0011	0.0006							0.01	0.01	0.01	0.01	0.01
		0.0833	0.895	0.0914	0.0119	0.001	0.0007							0.0127	0.0112	0.01	0.01	0.01
		0.1666	0.7693	0.1781	0.0453	0.0062	0.0011							0.0357	0.0235	0.0103	0.01	0.01
		0.25	0.6522	0.2287	0.0932	0.0248	0.0012							0.0437	0.0204	0.0162	0.01	0.01
		0.5	0.5251	0.211	0.1513	0.1089	0.0036							0.1253	0.0365	0.0455	0.0445	0.01
		1	0.3756	0.2333	0.1834	0.2032	0.0045							0.0641	0.0153	0.0149	0.0457	0.01
GLU-frag-C2345	TP	0	0.9561	0.0439	0	0	0							0.01	0.01	0.01	0.01	0.01
		0.0083	0.9539	0.0438	0.0023	0	0.0001							0.01	0.01	0.01	0.01	0.01
		0.025	0.937	0.0594	0.0035	0	0.0001							0.01	0.01	0.01	0.01	0.01
		0.05	0.865	0.1126	0.0213	0.0009	0.0001							0.0116	0.01	0.01	0.01	0.01
		0.0833	0.7167	0.1909	0.0731	0.0173	0.0019							0.0313	0.01	0.0184	0.01	0.01
		0.1666	0.3786	0.2095	0.2138	0.1375	0.0607							0.0418	0.0328	0.01	0.0339	0.0342
		0.25	0.2194	0.1267	0.2118	0.2305	0.2116							0.0257	0.0322	0.0292	0.0197	0.0776
		0.5	0.112	0.0259	0.0954	0.1444	0.6224							0.0124	0.01	0.01	0.0209	0.0419
		1	0.0947	0.0147	0.0738	0.0998	0.717							0.0179	0.01	0.0196	0.0195	0.0604
	TAP	0	0.9537	0.0446	0.0017	0	0							0.01	0.01	0.01	0.01	0.01
		0.0083	0.9521	0.0452	0.0027	0	0							0.01	0.01	0.01	0.01	0.01
		0.025	0.9537	0.0424	0.0039	0	0							0.01	0.01	0.01	0.01	0.01
		0.05	0.9409	0.0535	0.0056	0	0							0.01	0.01	0.01	0.01	0.01
		0.0833	0.9239	0.0697	0.0064	0	0							0.01	0.01	0.01	0.01	0.01
		0.1666	0.825	0.1519	0.0227	0.0004	0							0.0292	0.0247	0.01	0.01	0.01
		0.25	0.7233	0.2242	0.0494	0.0029	0.0002							0.0439	0.033	0.0106	0.01	0.01
		0.5	0.5662	0.2699	0.1553	0.007	0.0016							0.1149	0.0571	0.056	0.01	0.01
		1	0.4329	0.3168	0.2356	0.0111	0.0036							0.071	0.01	0.0626	0.01	0.01
Glycine (GLY)	TP	0	0.959	0.0397	0.0013									0.0141	0.0208	0.01
		0.0083	0.9415	0.0585	0									0.0192	0.026	0.01
		0.025	0.9482	0.0517	0.0001									0.0173	0.0241	0.01
		0.05	0.8904	0.0974	0.0121									0.0332	0.0362	0.0126
		0.0833	0.8356	0.1226	0.0418									0.0463	0.0423	0.0213
		0.1666	0.6474	0.1993	0.1533									0.0767	0.0583	0.0491
		0.25	0.5371	0.1608	0.302									0.0841	0.0507	0.0738
		0.5	0.565	0.0692	0.3657									0.0829	0.0289	0.0801
		1	0.5126	0.087	0.4003									0.0847	0.0336	0.0824
	TAP	0	0.95	0.0432	0.0068									0.0247	0.016	0.0087
		0.0083	0.9622	0.0378	0									0.0226	0.015	0.0073
		0.025	0.9093	0.082	0.0088									0.0315	0.0232	0.0091
		0.05	0.8884	0.1114	0.0002									0.0347	0.0283	0.0073
		0.0833	0.8671	0.1146	0.0183									0.0378	0.0288	0.0111
		0.1666	0.7942	0.165	0.0408									0.0469	0.0366	0.0156
		0.25	0.7507	0.1635	0.0858									0.0514	0.0364	0.0239
		0.5	0.6182	0.1355	0.2463									0.0602	0.0321	0.0469
		1	0.48	0.1007	0.4193									0.0618	0.0265	0.0601
GLY-frag-C2	TP	0	0.9791	0.0209										0.01	0.01
		0.0083	0.9574	0.0426										0.0386	0.0386
		0.025	0.9602	0.0398										0.0437	0.0437
		0.05	0.9479	0.0521										0.035	0.035
		0.0833	0.8642	0.1358										0.047	0.047
		0.1666	0.749	0.251										0.0692	0.0692
		0.25	0.6137	0.3863										0.086	0.086
		0.5	0.5792	0.4208										0.0707	0.0707
		1	0.5274	0.4726										0.0528	0.0528
	TAP	0	0.9601	0.0399										0.0191	0.0191
		0.0083	0.9719	0.0281										0.0239	0.0239
		0.025	0.9422	0.0578										0.0175	0.0175
		0.05	0.9554	0.0446										0.0321	0.0321
		0.0833	0.9398	0.0602										0.0286	0.0286
		0.1666	0.875	0.125										0.0382	0.0382
		0.25	0.8148	0.1852										0.0602	0.0602
		0.5	0.6901	0.3099										0.0352	0.0352
		1	0.579	0.421										0.0982	0.0982
Glyoxylate (GLYOX)	TP	0	0.9179	0.0491	0.033									0.0228	0.0176	0.0106
		0.0083
		0.025	0.9246	0.049	0.0264									0.0105	0.01	0.01
		0.05
		0.0833	0.8836	0.0767	0.0397									0.0419	0.0296	0.0139
		0.1666
		0.25	0.8397	0.0865	0.0738									0.0525	0.0404	0.0167
		0.5
		1	0.8463	0.0643	0.0894									0.0377	0.0191	0.0215
	TAP	0	0.9405	0.0428	0.0167									0.0287	0.0197	0.01
		0.0083
		0.025	0.9041	0.0647	0.0312									0.0464	0.0385	0.0111
		0.05
		0.0833	0.8899	0.0799	0.0301									0.0679	0.0522	0.022
		0.1666
		0.25	0.8705	0.0898	0.0398									0.0217	0.0157	0.01
		0.5
		1	0.7599	0.1487	0.0914									0.0991	0.0687	0.0392
Histidine (HIS)	TP	0	0.9284	0.0689	0.0027	0	0	0	0					0.01	0.01	0.01	0.01	0.01	0.01	0.01
		0.0083	0.9254	0.0708	0.0019	0	0.0018	0.0001	0					0.01	0.01	0.01	0.01	0.01	0.01	0.01
		0.025	0.8807	0.1055	0.0125	0.0001	0.0011	0	0					0.015	0.01	0.01	0.01	0.01	0.01	0.01
		0.05	0.7794	0.149	0.0504	0.0171	0.0038	0.0004	0					0.0606	0.0192	0.0223	0.0136	0.01	0.01	0.01
		0.0833	0.7282	0.1406	0.0717	0.0441	0.0122	0.0032	0					0.0653	0.0269	0.0329	0.027	0.0138	0.01	0.01
		0.1666	0.6168	0.0752	0.0613	0.0855	0.0993	0.057	0.005					0.0718	0.0139	0.0187	0.0216	0.0358	0.0382	0.01
		0.25	0.6181	0.0542	0.0229	0.0506	0.1074	0.1273	0.0195					0.0564	0.01	0.0108	0.0169	0.015	0.0466	0.0145
		0.5	0.53	0.0424	0.0058	0.0118	0.0429	0.2376	0.1294					0.042	0.01	0.01	0.01	0.0143	0.0227	0.0173
		1	0.5504	0.0391	0.0045	0.0068	0.0289	0.1585	0.2119					0.0651	0.01	0.01	0.01	0.01	0.0293	0.0383
	TAP	0	0.9357	0.0619	0.0024	0	0	0	0					0.01	0.01	0.01	0.01	0.01	0.01	0.01
		0.0083	0.9401	0.0571	0.0027	0	0	0	0					0.0105	0.01	0.01	0.01	0.01	0.01	0.01
		0.025	0.897	0.0948	0.0082	0	0	0	0					0.0109	0.01	0.01	0.01	0.01	0.01	0.01
		0.05	0.8494	0.1275	0.0178	0.0025	0.0012	0.0011	0.0004					0.0161	0.0133	0.01	0.01	0.01	0.01	0.01
		0.0833	0.7335	0.199	0.056	0.0104	0.0009	0	0					0.0636	0.0441	0.0179	0.01	0.01	0.01	0.01
		0.1666	0.6856	0.1595	0.0902	0.0504	0.0128	0.0014	0					0.0787	0.0238	0.049	0.015	0.01	0.01	0.01
		0.25	0.5669	0.1222	0.1322	0.1064	0.0548	0.0162	0.0013					0.0448	0.013	0.0289	0.021	0.0122	0.01	0.01
		0.5	0.5424	0.0446	0.0298	0.0809	0.1348	0.1313	0.0362					0.0465	0.0118	0.0104	0.0214	0.01	0.0274	0.0143
		1	0.4928	0.0379	0.0109	0.0245	0.0958	0.2079	0.13					0.0618	0.01	0.01	0.01	0.0304	0.0318	0.0531
HIS-frag-C23456	TP	0	0.9373	0.0607	0.002	0	0	0						0.01	0.01	0.01	0.01	0.01	0.01
		0.0083	0.9365	0.0606	0.001	0	0.0018	0.0001						0.01	0.01	0.01	0.01	0.01	0.01
		0.025	0.8965	0.093	0.0094	0.0001	0.0011	0						0.0137	0.01	0.01	0.01	0.01	0.01
		0.05	0.8018	0.143	0.0427	0.0107	0.0017	0						0.0592	0.0242	0.0224	0.01	0.01	0.01
		0.0833	0.752	0.1471	0.0697	0.0268	0.0042	0.0003						0.0655	0.0222	0.0409	0.0266	0.01	0.01
		0.1666	0.629	0.0845	0.091	0.1086	0.0798	0.0072						0.0739	0.0183	0.0219	0.0345	0.0447	0.01
		0.25	0.6272	0.0531	0.0442	0.1028	0.149	0.0238						0.0571	0.01	0.0172	0.0157	0.0468	0.0152
		0.5	0.5364	0.0383	0.0097	0.0361	0.2437	0.1357						0.0427	0.01	0.01	0.0164	0.0227	0.0173
		1	0.5568	0.034	0.0063	0.0237	0.1598	0.2194						0.0658	0.01	0.01	0.01	0.0292	0.0394
	TAP	0	0.9457	0.053	0.0013	0	0	0						0.01	0.01	0.01	0.01	0.01	0.01
		0.0083	0.9492	0.0489	0.0019	0	0	0						0.01	0.01	0.01	0.01	0.01	0.01
		0.025	0.9111	0.0823	0.0066	0	0	0						0.01	0.01	0.01	0.01	0.01	0.01
		0.05	0.8694	0.1136	0.0131	0.0021	0.0014	0.0004						0.0143	0.0125	0.01	0.01	0.01	0.01
		0.0833	0.7659	0.1862	0.0423	0.0056	0	0						0.0566	0.043	0.013	0.01	0.01	0.01
		0.1666	0.7127	0.1713	0.0792	0.0335	0.0034	0						0.0771	0.0357	0.0451	0.01	0.01	0.01
		0.25	0.588	0.1501	0.152	0.0709	0.0361	0.003						0.0422	0.0196	0.0267	0.0173	0.0111	0.01
		0.5	0.5497	0.0468	0.0665	0.1317	0.1589	0.0463						0.0455	0.0133	0.0201	0.0127	0.023	0.0151
		1	0.4985	0.0359	0.0207	0.0781	0.2233	0.1434						0.0623	0.01	0.01	0.0261	0.0357	0.0523
Leucine (LEU)	TP	0	0.9374	0.0626	0	0	0	0	0					0.01	0.01	0.01	0.01	0.01	0.01	0.01
		0.0083	0.9349	0.0651	0	0	0	0	0					0.0123	0.0123	0.01	0.01	0.01	0.01	0.01
		0.025	0.8785	0.1136	0.0079	0	0	0	0					0.0312	0.0279	0.01	0.01	0.01	0.01	0.01
		0.05	0.8382	0.1179	0.0338	0.0092	0.0009	0	0					0.0295	0.0116	0.0107	0.01	0.01	0.01	0.01
		0.0833	0.7557	0.1201	0.0656	0.0413	0.0149	0.0025	0					0.0347	0.0141	0.0122	0.0131	0.01	0.01	0.01
		0.1666	0.6639	0.0632	0.0431	0.069	0.0849	0.0546	0.0212					0.0517	0.0123	0.01	0.0182	0.0305	0.0225	0.0133
		0.25	0.646	0.0551	0.0134	0.0313	0.0706	0.0822	0.1015					0.0305	0.0109	0.01	0.0114	0.01	0.0133	0.0533
		0.5	0.5995	0.0379	0.0016	0.0053	0.0292	0.0668	0.2597					0.0947	0.01	0.01	0.01	0.01	0.0204	0.0762
		1	0.5584	0.0384	0.0031	0.0061	0.0317	0.0648	0.2974					0.0665	0.01	0.01	0.01	0.0104	0.02	0.0745
	TAP	0	0.941	0.059	0	0	0	0	0					0.01	0.01	0.01	0.01	0.01	0.01	0.01
		0.0083	0.9296	0.0704	0	0	0	0	0					0.01	0.01	0.01	0.01	0.01	0.01	0.01
		0.025	0.9147	0.0836	0.0017	0	0	0	0					0.01	0.01	0.01	0.01	0.01	0.01	0.01
		0.05	0.8546	0.1333	0.0108	0.0014	0	0	0					0.0142	0.0124	0.01	0.01	0.01	0.01	0.01
		0.0833	0.7687	0.1913	0.0358	0.0042	0	0	0					0.0302	0.0197	0.01	0.01	0.01	0.01	0.01
		0.1666	0.6127	0.2345	0.1139	0.0343	0.0046	0	0					0.0414	0.0259	0.0166	0.01	0.01	0.01	0.01
		0.25	0.5222	0.1935	0.1685	0.0894	0.0255	0.001	0					0.0352	0.017	0.0145	0.0152	0.01	0.01	0.01
		0.5	0.4559	0.0833	0.1227	0.1731	0.154	0.0086	0.0025					0.0489	0.0144	0.0189	0.0194	0.0441	0.01	0.01
		1	0.4087	0.057	0.0885	0.1566	0.2732	0.0124	0.0037					0.0192	0.0105	0.0219	0.0225	0.0515	0.01	0.01
LEU-frag-C23456	TP	0	0.9488	0.0512	0	0	0	0						0.01	0.01	0.01	0.01	0.01	0.01
		0.0083	0.9469	0.0531	0	0	0	0						0.0111	0.0111	0.01	0.01	0.01	0.01
		0.025	0.896	0.0969	0.0071	0	0	0						0.0289	0.025	0.01	0.01	0.01	0.01
		0.05	0.8585	0.1096	0.027	0.0044	0.0004	0						0.0288	0.0166	0.01	0.01	0.01	0.01
		0.0833	0.7749	0.1166	0.0685	0.0322	0.0072	0.0006						0.0328	0.0155	0.0204	0.0132	0.01	0.01
		0.1666	0.6734	0.0654	0.0644	0.0916	0.0743	0.0309						0.0539	0.0136	0.0218	0.0255	0.0253	0.0174
		0.25	0.6539	0.0492	0.0253	0.0609	0.0945	0.1162						0.0319	0.011	0.01	0.0134	0.0103	0.055
		0.5	0.6069	0.0304	0.0037	0.0194	0.0694	0.2701						0.0957	0.01	0.01	0.01	0.0206	0.0801
		1	0.5648	0.0352	0.0031	0.021	0.069	0.307						0.0676	0.01	0.01	0.01	0.0208	0.0734
	TAP	0	0.9514	0.0486	0	0	0	0						0.01	0.01	0.01	0.01	0.01	0.01
		0.0083	0.9402	0.0598	0	0	0	0						0.01	0.01	0.01	0.01	0.01	0.01
		0.025	0.926	0.0724	0.0017	0	0	0						0.01	0.01	0.01	0.01	0.01	0.01
		0.05	0.8658	0.122	0.0108	0.0014	0	0						0.0144	0.0127	0.01	0.01	0.01	0.01
		0.0833	0.7795	0.1819	0.0346	0.004	0	0						0.0306	0.0213	0.01	0.01	0.01	0.01
		0.1666	0.6227	0.2266	0.1132	0.0328	0.0046	0						0.0419	0.0294	0.0147	0.01	0.01	0.01
		0.25	0.5303	0.1904	0.1681	0.0875	0.0237	0						0.0357	0.017	0.0157	0.015	0.01	0.01
		0.5	0.4624	0.0791	0.1246	0.1746	0.1532	0.0061						0.0494	0.0156	0.0193	0.0206	0.045	0.01
		1	0.4142	0.0515	0.0913	0.1594	0.2747	0.0089						0.0195	0.0104	0.0225	0.0218	0.0528	0.01
Lysine (LYS)	TP	0	0.941	0.0588	0.0003	0	0	0	0					0.01	0.01	0.01	0.01	0.01	0.01	0.01
		0.0083	0.9364	0.0617	0.0018	0	0	0	0.0001					0.01	0.01	0.01	0.01	0.01	0.01	0.01
		0.025	0.9006	0.0936	0.0057	0	0	0	0					0.0133	0.01	0.01	0.01	0.01	0.01	0.01
		0.05	0.7953	0.1581	0.0444	0.0021	0	0	0					0.0547	0.0387	0.0165	0.01	0.01	0.01	0.01
		0.0833	0.6395	0.1703	0.1032	0.0584	0.0226	0.0054	0.0005					0.0537	0.0112	0.0116	0.0297	0.0153	0.01	0.01
		0.1666	0.5082	0.076	0.0819	0.1109	0.1088	0.0831	0.031					0.039	0.0215	0.0203	0.0304	0.0196	0.0382	0.0243
		0.25	0.5164	0.0468	0.0334	0.0501	0.0956	0.1373	0.1205					0.0636	0.01	0.0142	0.0353	0.0273	0.0179	0.0558
		0.5	0.4557	0.0293	0.0107	0.0064	0.0257	0.0934	0.3789					0.0436	0.01	0.01	0.01	0.01	0.0147	0.042
		1	0.431	0.0062	0.0077	0.011	0.0202	0.0855	0.4384					0.0522	0.0115	0.01	0.0157	0.0114	0.0119	0.0779
	TAP	0	0.9383	0.0613	0.0004	0	0	0	0					0.01	0.01	0.01	0.01	0.01	0.01	0.01
		0.0083	0.9213	0.0787	0	0	0	0	0					0.01	0.01	0.01	0.01	0.01	0.01	0.01
		0.025	0.9254	0.0729	0.0017	0	0	0	0					0.0177	0.0177	0.01	0.01	0.01	0.01	0.01
		0.05	0.8655	0.1192	0.0139	0.0008	0	0.0003	0.0003					0.0101	0.01	0.01	0.01	0.01	0.01	0.01
		0.0833	0.7638	0.1943	0.0403	0.0016	0	0	0					0.0261	0.0181	0.01	0.01	0.01	0.01	0.01
		0.1666	0.6646	0.1893	0.108	0.0299	0.0073	0.0007	0.0002					0.116	0.0572	0.038	0.0256	0.01	0.01	0.01
		0.25	0.5188	0.2064	0.1435	0.0818	0.0368	0.0108	0.0019					0.0395	0.02	0.01	0.0118	0.0129	0.01	0.01
		0.5	0.4317	0.1012	0.1461	0.127	0.0953	0.062	0.0367					0.0407	0.0179	0.0226	0.0159	0.0171	0.0219	0.0196
		1	0.3734	0.0591	0.1169	0.1445	0.1219	0.0919	0.0924					0.0263	0.0344	0.0147	0.0111	0.01	0.0117	0.0295
LYS-frag-C23456	TP	0	0.9481	0.0516	0.0003	0	0	0						0.01	0.01	0.01	0.01	0.01	0.01
		0.0083	0.9429	0.0553	0.0018	0	0	0.0001						0.01	0.01	0.01	0.01	0.01	0.01
		0.025	0.9177	0.0792	0.003	0	0	0						0.01	0.01	0.01	0.01	0.01	0.01
		0.05	0.8278	0.1459	0.0241	0.0021	0	0						0.0408	0.0306	0.01	0.01	0.01	0.01
		0.0833	0.6773	0.1763	0.0958	0.0386	0.0107	0.0012						0.0553	0.01	0.0316	0.0185	0.01	0.01
		0.1666	0.5204	0.0968	0.113	0.1253	0.1006	0.0438						0.0433	0.0243	0.0367	0.0157	0.034	0.0327
		0.25	0.522	0.0529	0.0506	0.0922	0.1422	0.14						0.0604	0.011	0.0283	0.033	0.018	0.0587
		0.5	0.4596	0.0284	0.0111	0.0234	0.0853	0.3922						0.0457	0.0127	0.01	0.01	0.0161	0.0405
		1	0.432	0.006	0.0169	0.0188	0.0745	0.4519						0.053	0.0128	0.0147	0.013	0.01	0.0791
	TAP	0	0.9427	0.0569	0.0004	0	0	0						0.01	0.01	0.01	0.01	0.01	0.01
		0.0083	0.9301	0.0699	0	0	0	0						0.01	0.01	0.01	0.01	0.01	0.01
		0.025	0.9379	0.0604	0.0017	0	0	0						0.01	0.01	0.01	0.01	0.01	0.01
		0.05	0.8869	0.1037	0.008	0.0008	0.0003	0.0003						0.01	0.0104	0.01	0.01	0.01	0.01
		0.0833	0.8149	0.1598	0.0237	0.0016	0	0						0.0173	0.0133	0.01	0.01	0.01	0.01
		0.1666	0.7057	0.1904	0.0816	0.0194	0.0026	0.0002						0.0969	0.0544	0.0372	0.0124	0.01	0.01
		0.25	0.5666	0.2161	0.1368	0.057	0.0205	0.003						0.0416	0.0186	0.0153	0.0177	0.01	0.01
		0.5	0.4395	0.1465	0.1717	0.1211	0.0753	0.0458						0.0414	0.0203	0.0176	0.0239	0.0215	0.0233
		1	0.3792	0.0806	0.185	0.1396	0.111	0.1046						0.0179	0.0353	0.0185	0.0133	0.0108	0.0298
Malate (MAL)	TP	0	0.9577	0.0372	0.0042	0.0002	0.0007							0.0145	0.02	0.0102	0.01	0.01
		0.0083	0.9128	0.0635	0.0077	0.0054	0.0107							0.0273	0.0274	0.0113	0.0106	0.0122
		0.025	0.8386	0.1422	0.0151	0.002	0.0021							0.0456	0.0467	0.0135	0.01	0.01
		0.05	0.658	0.2232	0.0936	0.0176	0.0076							0.0756	0.0625	0.0352	0.0143	0.0113
		0.0833	0.3434	0.281	0.2085	0.1084	0.0587							0.0782	0.0712	0.0599	0.0389	0.0261
		0.1666	0.1148	0.1358	0.2504	0.3114	0.1875							0.0404	0.0453	0.0668	0.0749	0.0561
		0.25	0.0503	0.0498	0.1226	0.336	0.4413							0.0238	0.0236	0.0423	0.0775	0.0842
		0.5	0.0525	0.0108	0.0242	0.1542	0.7583							0.0244	0.0122	0.0162	0.0493	0.0615
		1	0.0497	0.0122	0.0227	0.1074	0.8079							0.0236	0.0127	0.0158	0.0387	0.0522
	TAP	0	0.9343	0.0466	0.0135	0.0009	0.0048							0.0274	0.0167	0.0101	0.0075	0.0083
		0.0083	0.9278	0.0482	0.0093	0.006	0.0087							0.0285	0.017	0.0093	0.0086	0.0091
		0.025	0.9177	0.0622	0.013	0.0033	0.0039							0.0301	0.0196	0.01	0.008	0.0081
		0.05	0.8826	0.0941	0.0169	0.0032	0.0032							0.0355	0.0253	0.0108	0.008	0.008
		0.0833	0.8169	0.1404	0.0363	0.0057	0.0008							0.0443	0.0329	0.0147	0.0085	0.0075
		0.1666	0.6395	0.2213	0.0998	0.03	0.0095							0.0593	0.044	0.0263	0.0134	0.0093
		0.25	0.5286	0.2349	0.1469	0.0722	0.0174							0.0621	0.0456	0.0339	0.0215	0.0109
		0.5	0.4218	0.179	0.182	0.1117	0.1055							0.0602	0.0385	0.039	0.0283	0.0273
		1	0.3459	0.175	0.194	0.107	0.1781							0.056	0.038	0.0406	0.0275	0.0384
Pentose 5-phosphate (P5P; Ribulose 5-phosphate + Xylulose 5-phosphate + Ribose 5-phosphate)	TP	0	0.9735	0.0229	0.0036	0	NaN	0						0.0198	0.016	0.01	0.01	NaN	0.01
		0.0083
		0.025	0.7648	0.1933	0.0418	0	NaN	0						0.0645	0.0402	0.0321	0.01	NaN	0.01
		0.05
		0.0833	0.4666	0.2486	0.1846	0.1002	NaN	0						0.0986	0.0169	0.0449	0.0662	NaN	0.01
		0.1666	0.2969	0.1377	0.2018	0.2556	NaN	0.1079						0.1086	0.0372	0.0484	0.0465	NaN	0.0883
		0.25	0.2536	0.0626	0.0876	0.157	NaN	0.4393						0.1116	0.0288	0.0545	0.0829	NaN	0.2379
		0.5
		1	0.0946	0.0179	0.0214	0.0282	NaN	0.838						0.0586	0.0136	0.0237	0.0272	NaN	0.1218
	TAP	0	0.981	0.0172	0.0017	0	NaN	0						0.0186	0.0162	0.01	0.01	NaN	0.01
		0.0083
		0.025	0.8709	0.1218	0.0063	0.001	NaN	0						0.0466	0.0478	0.01	0.01	NaN	0.01
		0.05
		0.0833	0.5907	0.308	0.0867	0.0146	NaN	0						0.0633	0.036	0.0417	0.0105	NaN	0.01
		0.1666	0.3168	0.2954	0.2648	0.123	NaN	0						0.0692	0.0296	0.0368	0.0397	NaN	0.01
		0.25	0.1885	0.209	0.3392	0.2478	NaN	0.0155						0.0755	0.0518	0.0671	0.0711	NaN	0.0179
		0.5
		1	0.0709	0.021	0.0483	0.1757	NaN	0.6841						0.0507	0.01	0.0424	0.1154	NaN	0.1324
Phosphoenolpyruvate (PEP)	TP	0	0.9705	0.0212	0.0083	0								0.0106	0.0154	0.0114	0.01
		0.0083	0.9384	0.0563	0.0038	0.0014								0.0201	0.0254	0.0101	0.01
		0.025	0.7764	0.198	0.0212	0.0045								0.0583	0.058	0.0153	0.0103
		0.05	0.5992	0.3202	0.0762	0.0044								0.0809	0.0759	0.0308	0.0103
		0.0833	0.38	0.3642	0.2036	0.0521								0.0811	0.08	0.0591	0.0243
		0.1666	0.1646	0.2893	0.3743	0.1717								0.0515	0.0723	0.0807	0.0529
		0.25	0.1085	0.2063	0.3889	0.2963								0.0389	0.0596	0.0817	0.0731
		0.5	0.0424	0.0597	0.2995	0.5985								0.0215	0.0263	0.0735	0.0809
		1	0.0274	0.051	0.2853	0.6363								0.0172	0.0239	0.0717	0.0778
	TAP	0	0.938	0.0532	0.0085	0.0003								0.0268	0.0179	0.0091	0.0074
		0.0083	0.9098	0.0788	0.0114	0								0.0314	0.0226	0.0097	0.0073
		0.025	0.8243	0.158	0.0162	0.0014								0.0434	0.0355	0.0107	0.0076
		0.05	0.6655	0.2897	0.0337	0.0112								0.0579	0.0514	0.0142	0.0096
		0.0833	0.5014	0.404	0.0829	0.0117								0.0621	0.0594	0.0234	0.0097
		0.1666	0.2946	0.4299	0.2393	0.0362								0.0518	0.0605	0.0461	0.0147
		0.25	0.1191	0.3912	0.3712	0.1184								0.0295	0.0588	0.0576	0.0294
		0.5	0.0558	0.1391	0.4243	0.3808								0.0184	0.0327	0.0603	0.0582
		1	0.0399	0.0824	0.3237	0.554								0.0154	0.0233	0.0543	0.0619
Phosphoglyceric acid (PGA; 2-phosphoglyceric acid + 3-phosphoglyceric acid)	TP	0	0.9628	0.0331	0.0041	0								0.0129	0.0189	0.0102	0.01
		0.0083	0.9188	0.068	0.0104	0.0028								0.0256	0.0286	0.0121	0.01
		0.025	0.7891	0.1777	0.0291	0.004								0.0559	0.0542	0.0177	0.0101
		0.05	0.6005	0.294	0.0885	0.017								0.0808	0.0728	0.034	0.0141
		0.0833	0.4207	0.3083	0.2208	0.0502								0.0834	0.0746	0.0621	0.0237
		0.1666	0.1632	0.2586	0.3672	0.211								0.0512	0.0681	0.0802	0.0604
		0.25	0.066	0.1628	0.3477	0.4234								0.0281	0.0511	0.0786	0.0835
		0.5	0.0459	0.0517	0.2794	0.6229								0.0225	0.0241	0.071	0.079
		1	0.0239	0.0386	0.2386	0.6989								0.0162	0.0204	0.065	0.0707
	TAP	0	0.9256	0.0404	0.0283	0.0058								0.0288	0.0155	0.0131	0.0085
		0.0083	0.8989	0.0705	0.0189	0.0117								0.0331	0.0212	0.0112	0.0097
		0.025	0.8569	0.1122	0.0224	0.0085								0.0392	0.0284	0.0119	0.0091
		0.05	0.7212	0.2184	0.0484	0.012								0.054	0.0437	0.017	0.0098
		0.0833	0.6041	0.3104	0.0733	0.0122								0.0607	0.0532	0.0217	0.0099
		0.1666	0.3541	0.4098	0.196	0.0401								0.0565	0.0597	0.0408	0.0154
		0.25	0.2015	0.3672	0.3117	0.1196								0.0416	0.0574	0.0533	0.0296
		0.5	0.0789	0.1339	0.3865	0.4008								0.0227	0.0319	0.0585	0.0592
		1	0.0389	0.0698	0.3346	0.5567								0.0152	0.021	0.0552	0.0619
Phenylalanine (PHE)	TP	0	0.9082	0.0882	0.0036	0	0	0	0	0	0	0		0.01	0.01	0.01	0.01	0.01	0.01	0.01	0.01	0.01	0.01
		0.0083	0.8896	0.1032	0.0072	0	0	0	0	0	0	0		0.0131	0.0115	0.01	0.01	0.01	0.01	0.01	0.01	0.01	0.01
		0.025	0.7594	0.1787	0.0484	0.0115	0.0018	0.0002	0	0	0	0		0.0857	0.0414	0.0299	0.0115	0.01	0.01	0.01	0.01	0.01	0.01
		0.05	0.5914	0.1877	0.1051	0.0698	0.0315	0.0107	0.0031	0.0007	0	0		0.1095	0.0501	0.0275	0.0354	0.0259	0.0129	0.01	0.01	0.01	0.01
		0.0833	0.5531	0.104	0.0793	0.0883	0.0771	0.0539	0.0295	0.0114	0.0028	0.0005		0.0938	0.0242	0.0222	0.0152	0.0258	0.0377	0.0324	0.0163	0.01	0.01
		0.1666	0.4751	0.0559	0.017	0.0267	0.0478	0.077	0.0972	0.099	0.0728	0.0315		0.1317	0.0125	0.01	0.0118	0.0198	0.0227	0.0244	0.0501	0.0634	0.037
		0.25	0.4922	0.0529	0.007	0.0063	0.0128	0.0273	0.0531	0.0968	0.1369	0.1148		0.0949	0.01	0.01	0.01	0.01	0.0128	0.0207	0.0148	0.0534	0.0742
		0.5	0.4142	0.0453	0.004	0.002	0.0026	0.0053	0.0097	0.0306	0.1213	0.3649		0.1082	0.01	0.01	0.01	0.01	0.01	0.01	0.01	0.0255	0.0855
		1	0.4467	0.0455	0.0033	0.001	0.0015	0.0037	0.0079	0.0255	0.098	0.367		0.0761	0.01	0.01	0.01	0.01	0.01	0.01	0.0126	0.0186	0.0748
	TAP	0	0.9091	0.0874	0.0035	0	0	0	0	0	0	0		0.01	0.01	0.01	0.01	0.01	0.01	0.01	0.01	0.01	0.01
		0.0083	0.8973	0.097	0.0057	0	0	0	0	0	0	0		0.01	0.01	0.01	0.01	0.01	0.01	0.01	0.01	0.01	0.01
		0.025	0.8263	0.1546	0.0181	0.0009	0	0	0	0	0	0		0.0114	0.01	0.01	0.01	0.01	0.01	0.01	0.01	0.01	0.01
		0.05	0.6919	0.2231	0.0649	0.0153	0.0016	0.0002	0.0005	0.0009	0.0011	0.0006		0.013	0.01	0.01	0.01	0.01	0.01	0.01	0.01	0.01	0.01
		0.0833	0.5522	0.2381	0.134	0.0571	0.0152	0.0031	0.0002	0.0001	0	0		0.0286	0.0116	0.0113	0.01	0.01	0.01	0.01	0.01	0.01	0.01
		0.1666	0.4844	0.1182	0.1189	0.131	0.0886	0.0422	0.0134	0.0031	0.0002	0		0.1391	0.0176	0.0449	0.0361	0.0293	0.016	0.01	0.01	0.01	0.01
		0.25	0.3784	0.0631	0.061	0.1067	0.1369	0.1276	0.0828	0.0337	0.0085	0.0012		0.0288	0.01	0.0159	0.0196	0.01	0.0116	0.0176	0.01	0.01	0.01
		0.5	0.3469	0.041	0.0091	0.0157	0.0277	0.0616	0.1124	0.1587	0.1549	0.0719		0.0131	0.01	0.01	0.01	0.0141	0.0205	0.0193	0.01	0.0331	0.028
		1	0.3321	0.0354	0.0053	0.0057	0.0111	0.0258	0.0584	0.1186	0.2067	0.2008		0.0195	0.01	0.01	0.01	0.01	0.0158	0.0324	0.0328	0.013	0.0695
PHE-frag-C23456789	TP	0	0.9202	0.0771	0.0028	0	0	0	0	0	0			0.01	0.01	0.01	0.01	0.01	0.01	0.01	0.01	0.01
		0.0083	0.9068	0.0882	0.005	0	0	0	0	0	0			0.01	0.01	0.01	0.01	0.01	0.01	0.01	0.01	0.01
		0.025	0.7917	0.1633	0.0375	0.0067	0.0009	0	0	0	0			0.0749	0.0422	0.0242	0.01	0.01	0.01	0.01	0.01	0.01
		0.05	0.6196	0.1938	0.1003	0.0579	0.0215	0.0053	0.0016	0	0			0.1085	0.0542	0.0338	0.0316	0.0204	0.01	0.01	0.01	0.01
		0.0833	0.5694	0.1117	0.0925	0.0918	0.0711	0.0411	0.0176	0.0044	0.0005			0.0956	0.0253	0.0205	0.0175	0.0352	0.036	0.0232	0.01	0.01
		0.1666	0.4834	0.0532	0.0242	0.0397	0.0711	0.0995	0.1069	0.0873	0.0347			0.1331	0.0116	0.01	0.0175	0.0225	0.0216	0.046	0.0652	0.0437
		0.25	0.4997	0.0478	0.0088	0.0102	0.0233	0.0478	0.0945	0.1383	0.1296			0.096	0.01	0.01	0.01	0.0108	0.0196	0.0167	0.0387	0.0873
		0.5	0.4204	0.0403	0.0043	0.0025	0.0049	0.0084	0.0285	0.1095	0.3812			0.1091	0.01	0.01	0.01	0.01	0.01	0.01	0.0247	0.0865
		1	0.4533	0.0399	0.0034	0.0013	0.0037	0.0061	0.024	0.0941	0.3744			0.0769	0.01	0.01	0.01	0.01	0.01	0.0126	0.0183	0.0771
	TAP	0	0.9198	0.0774	0.0028	0	0	0	0	0	0			0.01	0.01	0.01	0.01	0.01	0.01	0.01	0.01	0.01
		0.0083	0.9114	0.0846	0.0041	0	0	0	0	0	0			0.01	0.01	0.01	0.01	0.01	0.01	0.01	0.01	0.01
		0.025	0.8519	0.1346	0.0132	0.0002	0	0	0	0	0			0.0111	0.01	0.01	0.01	0.01	0.01	0.01	0.01	0.01
		0.05	0.7255	0.2084	0.052	0.0105	0.0005	0.0005	0.0008	0.0012	0.0006			0.0125	0.01	0.01	0.01	0.01	0.01	0.01	0.01	0.01
		0.0833	0.5856	0.2408	0.1197	0.0428	0.0096	0.0013	0.0001	0	0			0.0274	0.0128	0.0115	0.01	0.01	0.01	0.01	0.01	0.01
		0.1666	0.4994	0.1326	0.1338	0.1286	0.0719	0.0267	0.0063	0.0006	0			0.1368	0.0246	0.0487	0.0352	0.0234	0.0107	0.01	0.01	0.01
		0.25	0.387	0.0697	0.0834	0.134	0.1466	0.1117	0.053	0.0133	0.0012			0.0288	0.0104	0.0188	0.0148	0.0109	0.0164	0.0144	0.01	0.01
		0.5	0.3523	0.0381	0.0107	0.0233	0.0488	0.105	0.1639	0.1702	0.0877			0.0128	0.01	0.01	0.01	0.0204	0.022	0.01	0.0311	0.0312
		1	0.3366	0.0323	0.0059	0.0081	0.0193	0.0507	0.1167	0.2097	0.2209			0.0196	0.01	0.01	0.01	0.0131	0.0305	0.0353	0.01	0.0701
Pyruvate (PYR)	TP	0	0.9516	0.0413	0.0063	0.0008								0.01	0.01	0.01	0.01
		0.0083	0.9162	0.0753	0.0067	0.0019								0.01	0.01	0.01	0.01
		0.025	0.8062	0.1581	0.0341	0.0016								0.0234	0.0252	0.01	0.01
		0.05	0.6282	0.267	0.0918	0.013								0.0373	0.0195	0.0179	0.01
		0.0833	0.4626	0.2842	0.1997	0.0535								0.07	0.0356	0.0413	0.0233
		0.1666	0.2605	0.1574	0.3035	0.2785								0.0755	0.0402	0.0166	0.0963
		0.25	0.2256	0.0828	0.2689	0.4226								0.0337	0.0273	0.0137	0.0595
		0.5	0.2071	0.0357	0.1889	0.5683								0.0591	0.0184	0.0411	0.0254
		1	0.1926	0.0302	0.1972	0.58								0.0809	0.0156	0.0267	0.0907
	TAP	0	0.9324	0.0443	0.0222	0.0011								0.0241	0.01	0.0183	0.01
		0.0083	0.9281	0.0515	0.0202	0.0002								0.01	0.01	0.0104	0.01
		0.025	0.8948	0.0812	0.0204	0.0035								0.0102	0.01	0.01	0.01
		0.05	0.8262	0.1397	0.0305	0.0036								0.0266	0.0136	0.0106	0.01
		0.0833	0.7594	0.1851	0.0524	0.0031								0.014	0.0297	0.018	0.01
		0.1666	0.6104	0.2516	0.1181	0.02								0.0173	0.0207	0.0124	0.01
		0.25	0.5102	0.2245	0.1985	0.0668								0.0493	0.0185	0.0242	0.01
		0.5	0.3815	0.1043	0.2378	0.2765								0.0681	0.0196	0.0434	0.0339
		1	0.3303	0.0718	0.2191	0.3788								0.0475	0.013	0.0394	0.0577
Sedoheptulose 7-phosphate (S7P)	TP	0	0.9197	0.0785	0.0019	0	0	0	0	0				0.0144	0.0139	0.01	0.01	0.01	0.01	0.01	0.01
		0.0083
		0.025	0.6024	0.3265	0.0565	0.0137	0.0009	0	0	0				0.101	0.056	0.0431	0.018	0.01	0.01	0.01	0.01
		0.05
		0.0833	0.159	0.2133	0.167	0.2303	0.1469	0.0568	0.0231	0.0037				0.0933	0.0953	0.072	0.0535	0.0866	0.0473	0.0326	0.01
		0.1666	0.0363	0.0523	0.0727	0.1576	0.1973	0.2122	0.1882	0.0833				0.0224	0.037	0.0538	0.0718	0.054	0.0411	0.1089	0.0782
		0.25	0.0249	0.0132	0.0273	0.0735	0.1154	0.1878	0.2973	0.2605				0.0161	0.0171	0.0329	0.0536	0.0724	0.0436	0.0537	0.144
		0.5
		1	0.0039	0.0006	0.0056	0.0272	0.0272	0.0744	0.2175	0.6436				0.01	0.01	0.01	0.0317	0.0295	0.0379	0.0272	0.1073
	TAP	0	0.9135	0.0607	0.0257	0	0	0	0	0				0.01	0.0162	0.0167	0.01	0.01	0.01	0.01	0.01
		0.0083
		0.025	0.7244	0.2309	0.0443	0.0004	0	0	0	0				0.0408	0.0306	0.0319	0.01	0.01	0.01	0.01	0.01
		0.05
		0.0833	0.3345	0.3889	0.1915	0.0706	0.0141	0.0004	0	0				0.0414	0.01	0.0125	0.0329	0.01	0.01	0.01	0.01
		0.1666	0.0721	0.2091	0.3089	0.2427	0.1184	0.0397	0.009	0.0002				0.0131	0.016	0.077	0.0494	0.0316	0.0102	0.01	0.01
		0.25	0.0194	0.074	0.1644	0.2639	0.2685	0.1396	0.0626	0.0076				0.01	0.0154	0.0698	0.01	0.0341	0.0332	0.0202	0.01
		0.5
		1	0.0035	0.001	0.0018	0.0111	0.057	0.1624	0.3733	0.39				0.01	0.01	0.01	0.013	0.035	0.0485	0.0284	0.0962
S7P-frag-C4567	TP	0	0.9524	0.0476	0	0	0							0.0119	0.0119	0.01	0.01	0.01
		0.0083
		0.025	0.758	0.2204	0.019	0.0026	0							0.0743	0.0537	0.0251	0.01	0.01
		0.05
		0.0833	0.2991	0.3171	0.2274	0.1213	0.0352							0.1153	0.0679	0.0853	0.0759	0.0324
		0.1666	0.1079	0.1362	0.2189	0.3141	0.2229							0.0704	0.0759	0.057	0.069	0.1282
		0.25	0.0563	0.0438	0.1151	0.3236	0.4612							0.0337	0.0362	0.0687	0.0572	0.1551
		0.5
		1	0.0217	0.0213	0.0195	0.1569	0.7806							0.0154	0.0321	0.01	0.0396	0.0885
	TAP	0	0.9448	0.0425	0.0127	0	0							0.0128	0.01	0.0159	0.01	0.01
		0.0083
		0.025	0.8317	0.1683	0	0	0							0.0343	0.0343	0.01	0.01	0.01
		0.05
		0.0833	0.5595	0.3537	0.059	0.0272	0.0006							0.0258	0.0305	0.0293	0.0176	0.01
		0.1666	0.225	0.3581	0.2784	0.1183	0.0202							0.0376	0.0282	0.0529	0.0359	0.01
		0.25	0.1121	0.2498	0.3285	0.2373	0.0723							0.0122	0.0127	0.0468	0.0513	0.0199
		0.5
		1	0.0056	0.0183	0.066	0.3084	0.6016							0.01	0.0115	0.0442	0.0572	0.107
Serine (SER)	TP	0	0.963	0.0359	0.0011	0								0.01	0.01	0.01	0.01
		0.0083	0.9549	0.0441	0.0011	0								0.01	0.01	0.01	0.01
		0.025	0.9043	0.0873	0.0083	0.0001								0.0156	0.014	0.01	0.01
		0.05	0.7526	0.1967	0.047	0.0036								0.0889	0.0555	0.03	0.01
		0.0833	0.5992	0.2489	0.1231	0.0288								0.0901	0.0247	0.0527	0.0252
		0.1666	0.3788	0.1959	0.2538	0.1715								0.0864	0.0311	0.0416	0.0709
		0.25	0.3325	0.0959	0.2135	0.3581								0.0437	0.0251	0.0309	0.0811
		0.5	0.2454	0.0427	0.0983	0.6135								0.0405	0.01	0.0108	0.0539
		1	0.2683	0.0353	0.083	0.6134								0.0956	0.01	0.0143	0.0942
	TAP	0	0.9615	0.036	0.0025	0								0.01	0.01	0.01	0.01
		0.0083	0.9545	0.0437	0.0018	0								0.01	0.01	0.01	0.01
		0.025	0.9348	0.0617	0.0035	0								0.01	0.01	0.01	0.01
		0.05	0.8708	0.114	0.0127	0.0026								0.0108	0.01	0.01	0.01
		0.0833	0.7909	0.1792	0.0284	0.0014								0.0351	0.0302	0.01	0.01
		0.1666	0.6285	0.2553	0.1007	0.0155								0.0892	0.0621	0.0265	0.01
		0.25	0.4282	0.2829	0.2192	0.0697								0.0342	0.0304	0.0117	0.0115
		0.5	0.2898	0.1175	0.2705	0.3222								0.019	0.0288	0.0228	0.0321
		1	0.201	0.0626	0.2171	0.5193								0.0321	0.0238	0.0645	0.094
SER-frag-C12	TP	0	0.976	0.0188	0.0051									0.01	0.01	0.01
		0.0083	0.9679	0.0278	0.0042									0.01	0.01	0.01
		0.025	0.9186	0.0663	0.0152									0.0191	0.0112	0.0119
		0.05	0.8126	0.1595	0.0279									0.0672	0.0492	0.0202
		0.0833	0.6899	0.2343	0.0758									0.0952	0.0648	0.0323
		0.1666	0.423	0.2769	0.3001									0.0985	0.0358	0.0895
		0.25	0.3073	0.205	0.4877									0.0801	0.0463	0.0981
		0.5	0.2617	0.0772	0.6611									0.0477	0.0202	0.0508
		1	0.2528	0.0641	0.6831									0.087	0.0156	0.0996
	TAP	0	0.974	0.0196	0.0064									0.01	0.01	0.01
		0.0083	0.9607	0.0348	0.0045									0.01	0.01	0.01
		0.025	0.9486	0.0449	0.0065									0.0105	0.0111	0.01
		0.05	0.9091	0.0808	0.0101									0.029	0.0271	0.01
		0.0833	0.8332	0.1475	0.0193									0.0287	0.0222	0.01
		0.1666	0.6228	0.3047	0.0725									0.0148	0.021	0.01
		0.25	0.4781	0.341	0.1809									0.0669	0.0407	0.0421
		0.5	0.3176	0.2465	0.4358									0.0194	0.0209	0.0376
		1	0.2373	0.1644	0.5983									0.0335	0.058	0.0729
SER-frag-C23	TP	0	0.9747	0.0242	0.0011									0.01	0.01	0.01
		0.0083	0.9679	0.0311	0.001									0.01	0.01	0.01
		0.025	0.9314	0.0647	0.0039									0.0112	0.0112	0.01
		0.05	0.8139	0.1664	0.0197									0.0789	0.0646	0.0146
		0.0833	0.6798	0.2505	0.0697									0.0876	0.0448	0.045
		0.1666	0.4383	0.314	0.2478									0.096	0.0342	0.0784
		0.25	0.356	0.2197	0.4243									0.047	0.0443	0.0778
		0.5	0.2534	0.1033	0.6433									0.0417	0.0122	0.0508
		1	0.2749	0.0864	0.6387									0.0967	0.0147	0.0944
	TAP	0	0.9728	0.0247	0.0025									0.01	0.01	0.01
		0.0083	0.9689	0.0295	0.0017									0.01	0.01	0.01
		0.025	0.9557	0.0421	0.0021									0.01	0.01	0.01
		0.05	0.9086	0.0836	0.0078									0.01	0.01	0.01
		0.0833	0.851	0.1374	0.0116									0.0252	0.0232	0.01
		0.1666	0.7131	0.2381	0.0488									0.0696	0.0579	0.0129
		0.25	0.519	0.34	0.1411									0.024	0.0235	0.0166
		0.5	0.3232	0.2707	0.4061									0.0104	0.0368	0.0279
		1	0.2173	0.1953	0.5874									0.0338	0.0591	0.0752
Succinate (SUC)	TP	0	0.9188	0.0612	0.0186	0.0014	0							0.0256	0.0268	0.0146	0.01	0.01
		0.0083	0.9372	0.0497	0.0112	0.0013	0.0005							0.0205	0.0236	0.0124	0.01	0.01
		0.025	0.9238	0.0659	0.0083	0.002	0							0.0242	0.028	0.0115	0.01	0.01
		0.05	0.8638	0.1097	0.0204	0.0058	0.0003							0.0398	0.0392	0.0151	0.0107	0.01
		0.0833	0.7834	0.1511	0.049	0.0131	0.0034							0.057	0.0487	0.0234	0.0129	0.01
		0.1666	0.4954	0.2001	0.1453	0.1058	0.0534							0.0848	0.0584	0.0474	0.0383	0.0246
		0.25	0.432	0.1158	0.135	0.1522	0.1649							0.0838	0.0407	0.0451	0.0489	0.0516
		0.5	0.3591	0.0651	0.0828	0.0948	0.3982							0.0795	0.0278	0.0325	0.0356	0.0823
		1	0.2393	0.0266	0.0864	0.0887	0.559							0.0651	0.0169	0.0334	0.034	0.0832
	TAP	0	0.9461	0.0472	0.006	0.0006	0.0001							0.0254	0.0168	0.0086	0.0074	0.0073
		0.0083	0.9551	0.0389	0.0056	0.0004	0							0.0238	0.0152	0.0085	0.0074	0.0073
		0.025	0.9455	0.0498	0.0038	0.0008	0.0002							0.0255	0.0173	0.0081	0.0075	0.0073
		0.05	0.9195	0.0702	0.0098	0.0005	0							0.0298	0.0211	0.0093	0.0074	0.0073
		0.0833	0.9091	0.0798	0.0095	0.0013	0.0003							0.0315	0.0228	0.0093	0.0076	0.0074
		0.1666	0.7791	0.198	0.0203	0.0019	0.0007							0.0486	0.0411	0.0115	0.0077	0.0074
		0.25	0.7373	0.2119	0.0491	0.0018	0							0.0526	0.0429	0.0172	0.0077	0.0073
		0.5	0.5747	0.2494	0.1681	0.0064	0.0014							0.0615	0.0473	0.037	0.0086	0.0076
		1	0.4635	0.2715	0.2479	0.0122	0.0049							0.0615	0.0496	0.0471	0.0098	0.0083
Threonine (THR)	TP	0	0.9291	0.0572	0.0056	0.0072	0.0009							0.0228	0.0257	0.0106	0.0111	0.01
		0.0083	0.9448	0.0416	0.0043	0.0062	0.0031							0.0183	0.0213	0.0102	0.0108	0.01
		0.025	0.9212	0.0711	0.0067	0	0.0011							0.025	0.0294	0.011	0.01	0.01
		0.05	0.8512	0.1026	0.0352	0.0061	0.0049							0.0427	0.0375	0.0195	0.0108	0.0104
		0.0833	0.6364	0.2111	0.1094	0.0299	0.0132							0.0778	0.0604	0.0391	0.0179	0.013
		0.1666	0.3868	0.1418	0.1651	0.1968	0.1096							0.0816	0.0466	0.0516	0.0578	0.0392
		0.25	0.2919	0.058	0.1296	0.2532	0.2673							0.0726	0.0259	0.0439	0.0673	0.0693
		0.5	0.3003	0.0313	0.0137	0.0955	0.5592							0.0736	0.0183	0.0131	0.0357	0.0832
		1	0.2342	0.0166	0.0214	0.0784	0.6494							0.0643	0.014	0.0154	0.0314	0.0765
	TAP	0	0.9469	0.0455	0.0061	0.0015	0							0.0252	0.0165	0.0086	0.0076	0.0073
		0.0083	0.9305	0.0531	0.0093	0	0.007							0.028	0.0179	0.0092	0.0073	0.0088
		0.025	0.9204	0.0697	0.0069	0.0022	0.0007							0.0297	0.021	0.0088	0.0078	0.0074
		0.05	0.8987	0.0894	0.0079	0.0017	0.0023							0.0331	0.0245	0.0089	0.0077	0.0078
		0.0833	0.8233	0.1328	0.0322	0.0077	0.0039							0.0435	0.0317	0.0139	0.0089	0.0081
		0.1666	0.7166	0.1554	0.1047	0.0209	0.0024							0.0543	0.0352	0.0272	0.0116	0.0078
		0.25	0.6512	0.1789	0.1051	0.045	0.0198							0.0587	0.0385	0.0272	0.0164	0.0114
		0.5	0.5234	0.1514	0.1209	0.1151	0.0892							0.0621	0.0346	0.0298	0.0289	0.0245
		1	0.4592	0.138	0.1676	0.0838	0.1514							0.0614	0.0325	0.0369	0.0235	0.0346
THR-frag-C12	TP	0	0.956	0.0353	0.0086									0.01	0.01	0.01
		0.0083	0.9552	0.0361	0.0087									0.0238	0.0212	0.01
		0.025	0.9657	0.0281	0.0062									0.0197	0.0199	0.01
		0.05	0.9171	0.0603	0.0226									0.036	0.0274	0.0155
		0.0833	0.7522	0.1929	0.0549									0.0441	0.035	0.034
		0.1666	0.4546	0.3134	0.232									0.0742	0.0466	0.0545
		0.25	0.3536	0.239	0.4074									0.0517	0.0456	0.0565
		0.5	0.3188	0.0807	0.6005									0.0411	0.0259	0.0563
		1	0.2698	0.0593	0.6709									0.1088	0.0152	0.1115
	TAP	0	0.968	0.0259	0.006									0.0208	0.0152	0.01
		0.0083	0.9555	0.0287	0.0158									0.0179	0.0167	0.014
		0.025	0.9566	0.0355	0.0079									0.01	0.0159	0.01
		0.05	0.9345	0.0559	0.0096									0.0254	0.018	0.01
		0.0833	0.8912	0.0788	0.03									0.031	0.0192	0.0186
		0.1666	0.8157	0.1583	0.026									0.0688	0.0632	0.01
		0.25	0.7335	0.206	0.0604									0.0531	0.0468	0.0221
		0.5	0.6122	0.1828	0.205									0.0919	0.0326	0.1053
		1	0.6026	0.1327	0.2648									0.086	0.043	0.0718
Triose phosphates (TP; glyceraldehyde phosphate + dihydroxyacetone phosphate)	TP	0	0.9251	0.0453	0.0255	0.0041								0.0239	0.0223	0.0166	0.0102
		0.0083	0.8992	0.066	0.0334	0.0014								0.0309	0.028	0.0189	0.01
		0.025	0.7475	0.1882	0.0558	0.0085								0.0633	0.0562	0.0253	0.0115
		0.05	0.5455	0.2936	0.139	0.0218								0.0838	0.0728	0.046	0.0155
		0.0833	0.3525	0.3422	0.2435	0.0618								0.079	0.0781	0.0658	0.0269
		0.1666	0.1673	0.1998	0.3704	0.2625								0.0521	0.0584	0.0804	0.0686
		0.25	0.1075	0.0945	0.3331	0.4649								0.0387	0.0355	0.0772	0.0847
		0.5	0.0527	0.0276	0.1982	0.7215								0.0244	0.0173	0.0581	0.0674
		1	0.0499	0.0362	0.1867	0.7272								0.0236	0.0197	0.0559	0.0666
	TAP	0	0.9545	0.0252	0.0198	0.0005								0.0239	0.0125	0.0114	0.0074
		0.0083	0.9255	0.0492	0.0148	0.0105								0.0289	0.0172	0.0104	0.0095
		0.025	0.8431	0.0993	0.0565	0.0011								0.041	0.0262	0.0186	0.0075
		0.05	0.7135	0.1619	0.1113	0.0134								0.0546	0.0361	0.0282	0.0101
		0.0833	0.6125	0.2693	0.1062	0.012								0.0604	0.0494	0.0274	0.0098
		0.1666	0.3396	0.3995	0.2262	0.0347								0.0555	0.0592	0.0446	0.0144
		0.25	0.2043	0.3341	0.3598	0.1018								0.0419	0.0551	0.0569	0.0267
		0.5	0.0604	0.1117	0.3891	0.4388								0.0193	0.0283	0.0586	0.0608
		1	0.023	0.0631	0.2072	0.7066								0.012	0.0198	0.0423	0.0551
Uridine diphosphate glucose (UDPG)	TP	0	0.8826	0.0875	0.0233	0.0014	0.0006	0	0.0045					0.0351	0.0337	0.016	0.01	0.01	0.01	0.0103
		0.0083	0.8457	0.1196	0.0285	0.0026	0.0008	0.0002	0.0024					0.044	0.0416	0.0175	0.01	0.01	0.01	0.01
		0.025	0.7894	0.1652	0.0353	0.0065	0.0016	0.0004	0.0015					0.0559	0.0516	0.0195	0.0109	0.01	0.01	0.01
		0.05	0.5812	0.2645	0.1141	0.0279	0.0081	0	0.0043					0.0821	0.0689	0.0403	0.0173	0.0114	0.01	0.0102
		0.0833	0.3857	0.314	0.194	0.0762	0.0227	0.0059	0.0014					0.0815	0.0752	0.0573	0.0308	0.0158	0.0107	0.01
		0.1666	0.15	0.1971	0.2459	0.1866	0.1235	0.0704	0.0266					0.0484	0.0579	0.0662	0.0559	0.0425	0.0292	0.0169
		0.25	0.096	0.0969	0.1817	0.2047	0.1721	0.1661	0.0826					0.0358	0.0361	0.0549	0.0593	0.053	0.0518	0.0324
		0.5	0.0614	0.0246	0.0271	0.0828	0.1767	0.2837	0.3437					0.0268	0.0164	0.0171	0.0325	0.0539	0.0715	0.0782
		1	0.0732	0.0011	0.0116	0.0265	0.102	0.2953	0.4903					0.03	0.01	0.0125	0.0169	0.0373	0.073	0.0848
	TAP	0	0.8822	0.0844	0.0267	0.0025	0.0001	0	0.0042					0.0356	0.0236	0.0128	0.0078	0.0073	0.0073	0.0082
		0.0083	0.8138	0.1162	0.016	0.0013	0	0.0001	0.0526					0.0447	0.0291	0.0106	0.0076	0.0073	0.0073	0.0178
		0.025	0.7582	0.1372	0.0453	0.0138	0.0001	0.0087	0.0366					0.0507	0.0324	0.0164	0.0102	0.0073	0.0091	0.0147
		0.05	0.6235	0.2021	0.1039	0.0133	0.0054	0	0.0518					0.06	0.0416	0.027	0.0101	0.0084	0.0073	0.0177
		0.0833	0.465	0.2906	0.2056	0.0277	0.0046	0.0015	0.0051					0.0615	0.0514	0.0421	0.013	0.0083	0.0076	0.0084
		0.1666	0.2142	0.2724	0.2423	0.1928	0.0642	0.0098	0.0044					0.0432	0.0497	0.0465	0.0404	0.02	0.0093	0.0082
		0.25	0.1451	0.1421	0.176	0.2737	0.1401	0.093	0.0301					0.0336	0.0332	0.0381	0.0498	0.0328	0.0252	0.0135
		0.5	0.1194	0.0217	0.0888	0.1047	0.1797	0.3177	0.168					0.0296	0.0118	0.0244	0.0272	0.0386	0.0538	0.037
		1	0.0883	0.0212	0.0049	0.0453	0.1641	0.2659	0.4103					0.0243	0.0117	0.0083	0.0164	0.0364	0.049	0.0597
