# Supplementary material for: Metabolic rewiring and biomass redistribution enable optimized mixotrophic growth in Chlamydomonas
Source: Proc Natl Acad Sci U S A. 2026 Jan 22;123(4):e2522572123. doi: 10.1073/pnas.2522572123 (PMC12846818; doi:10.1073/pnas.2522572123)
Supplement: Supplementary file 9 — Dataset S08 (XLSX) [file pnas.2522572123.sd08.xlsx]

## Sheet: S8
Dataset S8: Net and exchange fluxes determined by 13C INST-MFA and flux comparison between TP and TAP
		Flux unit is µmol/g(DW)/h								Flux unit is normalized to the doubling time difference
										Ratio of doubling time (TP:TAP)			=	1.30905
		TP				TAP				TP				TAP				Biochemical features	Relative flux calculation
Pathway	Network equation	Net flux	LB	UB		Net flux	LB	UB		Net flux	LB	UB		Net flux	LB	UB
Acetate metabolism	ACE.c -> ACA.m					398.595	330.263	484.719						398.595	330.263	484.719		1. CO2 vs acetate in TAP	CO2	Acetate
	ACE.in -> ACE.c					690.48	630.363	777.99						690.48	630.363	777.99			0.639451	0.360549
	ACE.c -> ACA.p					291.885	0	309.087						291.885	0	309.087
																		2. Acetate use in mitochondria vs plastid of TAP	Mito	Plastid
CO2 assimilation	CO2.in -> CO2	2700.8	2531.6	2895.3		2449.2	2174.8	2932.2		3535.49	3313.99	3790.1		2449.2	2174.8	2932.2			0.577273	0.422727
Photosynthesis	3PGA.p -> TP.p	6344.9	5923.4	6826.9		5695.7	4972.6	6295.6		8305.8	7754.04	8936.76		5695.7	4972.6	6295.6		3. Acetate contribution in TCA cycle-derived products in TAP	CO2	Acetate
	F6P.p + TP.p <-> E4P.p + P5P.p	1093.5	1031.9	1176.5		999.547	859.938	1113.4		1431.45	1350.81	1540.1		999.547	859.938	1113.4			0.395003	0.604997
	P5P.p -> RUBP.p	3223.4	3032.3	3457.3		2877.9	2504.8	3220.8		4219.6	3969.44	4525.78		2877.9	2504.8	3220.8
	RUBP.p + CO2-> 3PGA.p + 3PGA.p	3130.2	2926.8	3339.6		2838.9	2494.3	3076.7		4097.59	3831.33	4371.71		2838.9	2494.3	3076.7		4. Glyoxylate/TCA in TP vs TAP	TP	TAP
	S7P.p + TP.p <-> P5P.p + P5P.p	1068.8	997.004	1140.9		943.114	824.727	1053.9		1399.11	1305.13	1493.5		943.114	824.727	1053.9			1.29341e-09	1.01786
	SBP -> S7P.p	1068.8	997.004	1140.9		943.114	824.727	1053.9		1399.11	1305.13	1493.5		943.114	824.727	1053.9
	TP.p + E4P.p -> SBP	1068.8	997.004	1140.9		943.114	824.727	1053.9		1399.11	1305.13	1493.5		943.114	824.727	1053.9		5. Rubisco carboxylation ratio in TAP over TP		TAP/TP
	TP.p + TP.p -> F6P.p	1174.4	1096.5	1255.4		1168.2	1027.7	1286.5		1537.35	1435.38	1643.38		1168.2	1027.7	1286.5				0.692821
OPPP	G6P.c -> CO2 + P5P.c	8.2153	0	NaN		13.5886	0.3639	NaN		10.7543	0	NaN		13.5886	0.3639	NaN		6. Vo/Vc in TP vs TAP	TP	TAP
																			0.0297848	0.0137637
Photorespiration	GLYOX.m <-> GLY.c	93.2324	57.7239	NaN		83.0246	57.8805	111.601		122.046	75.5636	NaN		83.0246	57.8805	111.601
	GLY.c + GLY.c <-> SER.c + CO2	27.2201	13.9928	NaN		22.1549	14.0802	34.117		35.6325	18.3173	NaN		22.1549	14.0802	34.117		7. Photosynthetic carbon transport from plastid to cytosol in TAP over TP		TAP/TP
	RUBP.p -> 3PGA.p + 2PG.p	93.2324	57.6563	218.31		39.0738	4.5524	161.139		122.046	75.4751	285.779		39.0738	4.5524	161.139				0.635008
	SER.c -> 3PGA.p	4.9595	0	48.8303		1.2924e-06	0	3.09		6.49224	0	63.9214		1.2924e-06	0	3.09
	2PG.p -> GLYOX.m	93.2324	57.6563	218.31		39.0738	4.5524	161.139		122.046	75.4751	285.779		39.0738	4.5524	161.139		8. Protein turnover/synthesis in TP vs TAP	TP	TAP
																			0.529151	0.320015
Glycolysis	3PGA.c <-> PEP.c	758.118	703.785	822.696		463.611	392.112	509.942		992.416	921.291	1076.95		463.611	392.112	509.942		(Note: Protein turnover is calculated using amino acids for which we measured labeling and for which MFA predicts well-defined statistics (e.g., excluding amino acids with infinite UB). This ensures that turnover flux values are reliably measured.)
	F6P.p <-> G6P.p	80.8804	71.573	89.2027		168.631	146.201	178.108		105.877	93.6927	116.771		168.631	146.201	178.108
	PEP.c -> PYR.c	220.977	101.457	341.31		59.3957	32.4885	88.5116		289.271	132.813	446.793		59.3957	32.4885	88.5116
	PYR.p <-> PEP.p	44.9986	-87.0718	65.4424		-161.226	-187.988	-120.93		58.9055	-113.981	85.6675		-161.226	-187.988	-120.93
	TP.c <-> 3PGA.c	758.118	703.785	822.696		463.611	392.112	509.942		992.416	921.291	1076.95		463.611	392.112	509.942
																		9. Starch turnover/synthesis in TP vs TAP	TP	TAP
Glyoxylate	GLYOX.m + ACA.m -> MAL.m	1.7506e-06	0	2.0208		104.433	80.5325	140.812		2.29163e-06	0	2.64533		104.433	80.5325	140.812			0.327178	0.404296
	ICI -> SUC + GLYOX.m	1e-07	0	67.8964		148.383	54.8814	215.436		1.30905e-07	0	88.8799		148.383	54.8814	215.436
																		10. Reassimilation of respired carbon as a percentage of biomass production	TP	TAP
TCA	AKG -> SUC + CO2	1e-07	0	NaN		69.2584	33.135	99.8909		1.30905e-07	0	NaN		69.2584	33.135	99.8909			0.363451	0.14229
	CIT <-> ICI	77.3153	59.2795	99.9354		294.163	206.892	363.242		101.21	77.5999	130.821		294.163	206.892	363.242
	FUM <-> MAL.m	1.9977e-07	-2.313e-10	NaN		217.642	132.42	280.739		2.61509e-07	-3.02784e-10	NaN		217.642	132.42	280.739		11. Rate of higher carbon input in TAP	Lower bound	Upper bound
	ICI -> AKG + CO2	77.3153	59.2566	99.9378		145.779	108.947	179.933		101.21	77.5699	130.824		145.779	108.947	179.933			0.244079	0.339036
	MAL.m -> PYR.p + CO2	363.757	299.935	423.516		1.2924e-06	0	14.1087		476.177	392.631	554.404		1.2924e-06	0	14.1087		(Note: This carbon input rate calculation is based on flux maps representing data per hour, rather than flux maps normalized to doubling time)
	MAL.m <-> OAA	-363.757	-422.067	-259.594		281.795	217.385	358.915		-476.177	-552.507	-339.822		281.795	217.385	358.915
	OAA + ACA.m -> CIT	77.3153	59.2795	99.9354		294.163	206.892	363.242		101.21	77.5999	130.821		294.163	206.892	363.242
	PEP.c + CO2 <-> OAA	532.739	468.633	597.194		130.122	99.7762	164.367		697.382	613.465	781.758		130.122	99.7762	164.367
	PYR.c -> ACA.m + CO2	77.3153	59.2566	99.9354		1.2923e-06	0	34.8108		101.21	77.5699	130.821		1.2923e-06	0	34.8108		12. Proportion of plastidic acetyl CoA comes from acetate in TAP		0.966012
	PYR.p -> ACA.p + CO2	237.917	227.876	245.019		10.2695	0	29.9512		311.446	298.301	320.742		10.2695	0	29.9512
	SUC <-> FUM	2e-07	0	NaN		217.642	132.42	280.739		2.6181e-07	0	NaN		217.642	132.42	280.739
	MAL.m -> PYR.c + CO2	1.7493e-06	0	15.7762		40.2795	21.8486	59.8238		2.28992e-06	0	20.6519		40.2795	21.8486	59.8238		13. Proportion of mitochondrial acetyl CoA comes from acetate in TAP		1
Transporter	P5P.p -> P5P.c	3.3892	0	11.3991		2.51	0	15.8286		4.43664	0	14.922		2.51	0	15.8286
	G6P.p -> G6P.c	50.6187	42.4032	58.746		123.236	101.384	NaN		66.2625	55.508	76.9015		123.236	101.384	NaN		14. Photoassimilated carbon goes toward starch biosynthesis	TP	TAP
	PYR.c -> PYR.p	80.5347	0	143.029		19.4086	0	45.3034		105.424	0	187.232		19.4086	0	45.3034			0.0143688	0.0268425
	TP.p -> TP.c	764.969	717.944	829.657		473.568	403.648	522.265		1001.38	939.826	1086.06		473.568	403.648	522.265
	PEP.c -> PEP.p	4.4025	0	159.33		274.093	207.454	590.442		5.7631	0	208.571		274.093	207.454	590.442		16. Malate flux from TCA vs glyoxylate cycle in TAP	Cyclic TCA	GLYOX cycle
																			0.215039	0.784961
Amino acid biosynthesis	3PGA.p -> SER.p	13.7436	12.8895	19.828		21.1058	20.3515	35.3186		17.9911	16.873	25.9559		21.1058	20.3515	35.3186
	AKG -> GLU	77.3153	59.2571	99.9403		76.521	63.3617	95.8173		101.21	77.5706	130.827		76.521	63.3617	95.8173		17. Succinate flux from TCA vs glyoxylate cycle in TAP	Cyclic TCA	GLYOX cycle
	ASP + C1 -> MET	6.4439	6.4438	18.1418		12.2348	12.2346	39.438		8.4354	8.43527	23.7486		12.2348	12.2346	39.438			0.318222	0.681778
	E4P.p + PEP.p -> Shikimat + Sh	12.3503	10.108	16.4008		28.2168	14.7782	29.6095		16.1672	13.2319	21.4695		28.2168	14.7782	29.6095
	ASP -> THR	30.069	23.6049	41.1365		32.1426	24.3107	39.9325		39.3619	30.9	53.8498		32.1426	24.3107	39.9325
	CO2 + GLU -> ARG	13.9532	13.953	19.5128		17.078	17.0778	22.5311		18.2655	18.2652	25.5433		17.078	17.0778	22.5311
	E4P.p + PEP.p + Sh -> Shikimat	12.3503	10.108	16.4008		28.2168	14.7782	29.6095		16.1672	13.2319	21.4695		28.2168	14.7782	29.6095
	GLU -> PRO	16.0461	13.6685	16.0463		13.978	13.9779	17.2409		21.0052	17.8928	21.0054		13.978	13.9779	17.2409
	OAA + PYR.c -> LYS + CO2 + Ly	6.597	1.0039	12.1962		11.4132	7.2097	15.6425		8.63581	1.31416	15.9655		11.4132	7.2097	15.6425
	OAA + PYR.c + Ly -> LYS + CO2	6.597	1.0039	12.1962		11.4132	7.2097	15.6425		8.63581	1.31416	15.9655		11.4132	7.2097	15.6425
	PYR.c -> ALA	49.9332	34.7456	65.8228		57.4402	33.1282	81.659		65.3651	45.4838	86.1654		57.4402	33.1282	81.659
	OAA -> ASP	78.4719	67.9602	94.6686		94.9274	78.721	135.991		102.724	88.9634	123.926		94.9274	78.721	135.991
	PYR.p + PYR.p -> VAL + CO2	74.7012	65.3716	81.8073		79.4046	66.9622	88.2228		97.7877	85.5748	107.09		79.4046	66.9622	88.2228
	P5P.p + C1 -> HIS	4.2925	2.6121	5.9838		5.3256	3.815	6.8942		5.6191	3.41937	7.8331		5.3256	3.815	6.8942
	SER.p -> GLY.p + C1	13.7436	12.8895	19.828		21.1058	20.3515	35.3186		17.9911	16.873	25.9559		21.1058	20.3515	35.3186
	Shikimat + PEP.p -> PHE + CO2	15.4588	11.027	19.8512		19.7696	16.9822	22.6098		20.2364	14.4349	25.9862		19.7696	16.9822	22.6098
	Shikimat + PEP.p -> TYR + CO2	9.2417	9.2416	17.0083		36.664	10.3816	36.6643		12.0979	12.0977	22.2647		36.664	10.3816	36.6643
	THR + PYR.p -> ILE+ CO2	11.9739	11.9737	16.4733		11.556	11.5559	15.7808		15.6745	15.6742	21.5644		11.556	11.5559	15.7808
	VAL + ACA.p -> LEU + CO2	57.1047	50.0789	64.2047		60.5087	51.99	69.1844		74.753	65.5559	84.0473		60.5087	51.99	69.1844
Protein NET biosynthesis	ALA <-> ALAprot	49.9332	34.7456	65.8228		57.4402	33.1282	81.659		65.3651	45.4838	86.1654		57.4402	33.1282	81.659
	ARG -> ARGprot	13.9532	13.953	19.5128		17.078	17.0778	22.5311		18.2655	18.2652	25.5433		17.078	17.0778	22.5311
	ASP <-> ASXprot	35.9031	27.7349	44.1583		42.6228	28.8799	56.6713		46.999	36.3064	57.8055		42.6228	28.8799	56.6713
	GLU <-> GLXprot	47.3161	28.63	65.1481		45.465	32.0131	58.8352		61.9392	37.4781	85.2822		45.465	32.0131	58.8352
	GLY.c <-> GLYprot	38.7922	19.2701	58.0508		38.7148	19.5239	57.1287		50.781	25.2256	75.9915		38.7148	19.5239	57.1287
	HIS <-> HISprot	4.2925	2.6121	5.9838		5.3256	3.815	6.8942		5.6191	3.41937	7.8331		5.3256	3.815	6.8942
	ILE -> ILEprot	11.9739	11.9737	16.4733		11.556	11.5559	15.7808		15.6745	15.6742	21.5644		11.556	11.5559	15.7808
	LEU <-> LEUprot	57.1047	50.0789	64.2047		60.5087	51.99	69.1844		74.753	65.5559	84.0473		60.5087	51.99	69.1844
	LYS <-> LYSprot	13.194	2.0079	24.3924		22.8264	14.4194	31.285		17.2716	2.62844	31.9309		22.8264	14.4194	31.285
	MET -> METprot	6.4439	6.4438	18.1418		12.2348	12.2346	39.438		8.4354	8.43527	23.7486		12.2348	12.2346	39.438
	PHE <-> PHEprot	15.4588	11.027	19.8512		19.7696	16.9822	22.6098		20.2364	14.4349	25.9862		19.7696	16.9822	22.6098
	PRO -> PROprot	16.0461	13.6685	16.0463		13.978	13.9779	17.2409		21.0052	17.8928	21.0054		13.978	13.9779	17.2409
	SER.c <-> SERprot	21.0337	12.4007	29.658		21.6913	13.4676	29.8331		27.5342	16.2332	38.8239		21.6913	13.4676	29.8331
	THR <-> THRprot	18.0952	11.489	24.7711		20.5865	12.6191	28.6976		23.6876	15.0397	32.4266		20.5865	12.6191	28.6976
	TYR -> TYRprot	9.2417	9.2416	17.0083		36.664	10.3816	36.6643		12.0979	12.0977	22.2647		36.664	10.3816	36.6643
	VAL -> VALprot	17.5965	14.0425	17.5968		18.8959	14.5694	18.8962		23.0347	18.3824	23.0351		18.8959	14.5694	18.8962
	SER.c -> CYSprot	1.2269	1.2269	2.1897		0.4636	0.4636	7.5437		1.60608	1.60608	2.86643		0.4636	0.4636	7.5437
Protein GROSS turnover (Note: turnover can only be measured for those proteogenic amino acid of which we can measure labeling in LCMS)	ALA <-> ALAprot	16.6233	10.8373	22.8407		1.2925e-06	0	0.392		21.7608	14.1866	29.8997		1.2925e-06	0	0.392
	ASP <-> ASXprot	10.2491	6.7908	15.3772		17.6374	9.5412	31.1071		13.4166	8.88951	20.1295		17.6374	9.5412	31.1071
	GLU <-> GLXprot	10.1778	7.6005	13.6209		1.2927e-06	0	5.0943		13.3233	9.94945	17.8305		1.2927e-06	0	5.0943
	GLY.c <-> GLYprot	1596900	6181.8	Inf		1.2925e-06	0	18.4734		2.09042e+06	8092.3	Inf		1.2925e-06	0	18.4734
	HIS <-> HISprot	6.9115	4.019	10.0409		7.2532	5.1829	9.5997		9.04751	5.26108	13.1441		7.2532	5.1829	9.5997
	LEU <-> LEUprot	137.403	119.114	162.987		54.4452	45.2202	64.4238		179.868	155.926	213.358		54.4452	45.2202	64.4238
	LYS <-> LYSprot	13.998	2.7593	26.1916		12.7263	7.9037	17.7873		18.3241	3.61207	34.2862		12.7263	7.9037	17.7873
	PHE <-> PHEprot	22.5469	16.0043	30.7402		13.3009	11.2013	15.3961		29.5151	20.9505	40.2405		13.3009	11.2013	15.3961
	SER.c <-> SERprot	16819	0	Inf		1.2925e-06	0	18.6166		22016.9	0	Inf		1.2925e-06	0	18.6166
	THR <-> THRprot	10.4313	7.0367	15.7962		1.089	0	5.2229		13.6551	9.2114	20.678		1.089	0	5.2229
Starch biosynthesis and turnover	ADPG.p -> Starch	44.9773	32.892	52.8232		76.2031	70.3547	87.029		58.8776	43.0573	69.1483		76.2031	70.3547	87.029
	G1P.p -> ADPG.p	44.9773	32.892	52.8232		76.2031	70.3547	87.029		58.8776	43.0573	69.1483		76.2031	70.3547	87.029
	G6P.p <-> G1P.p	44.9773	32.892	52.8232		76.2031	70.3547	87.029		58.8776	43.0573	69.1483		76.2031	70.3547	87.029
	Starch -> G6P.p	14.7156	4.1981	39.655		30.8086	22.4545	38.9114		19.2635	5.49553	51.9104		30.8086	22.4545	38.9114
	Starch <-> Starch.out	30.2616	27.2434	33.4103		45.3944	39.5356	51.2217		39.614	35.663	43.7358		45.3944	39.5356	51.2217
Lipid biosynthesis	ACA.p + ACA.p-> ACP	90.4062	85.5395	90.4065		120.823	112.504	120.823		118.346	111.976	118.347		120.823	112.504	120.823
	ACP -> TAG	90.4062	85.5395	90.4065		120.823	112.504	120.823		118.346	111.976	118.347		120.823	112.504	120.823
	G3P.c -> G3P.TAG	6.8502	6.8501	7.3951		9.9574	9.2485	9.9575		8.96727	8.96713	9.68057		9.9574	9.2485	9.9575
	TP.c -> G3P.c	6.8502	6.8501	7.3951		9.9574	9.2485	9.9575		8.96727	8.96713	9.68057		9.9574	9.2485	9.9575
Neucleotide biosynthesis	ASP + CO2 -> PYRIMIDINE + CO2	6.0559	6.0558	6.8128		7.9273	7.9272	NaN		7.92749	7.92735	8.91831		7.9273	7.9272	NaN
	C1 + C1+ CO2+ GLY.p-> PURINE	5.5486	5.5486	6.2422		8.1713	7.2634	8.1714		7.2634	7.2634	8.17136		8.1713	7.2634	8.1714
	GLY.p -> CO2 + C1	8.1949	7.3408	14.0783		12.9344	12.1801	27.1486		10.7275	9.60949	18.4292		12.9344	12.1801	27.1486
	PUnuc -> PUnucOUT	5.5486	5.5486	6.2422		8.1713	7.2634	8.1714		7.2634	7.2634	8.17136		8.1713	7.2634	8.1714
	PURINE + P5P.c -> PUnuc	5.5486	5.5486	6.2422		8.1713	7.2634	8.1714		7.2634	7.2634	8.17136		8.1713	7.2634	8.1714
	PYnuc + C1 -> Thymidine	0.1048	0.1048	0.1179		0.1371	0.1371	0.1543		0.137189	0.137189	0.154337		0.1371	0.1371	0.1543
	PYnuc -> PYnucOUT	5.951	5.951	6.6949		7.7902	7.7901	8.7639		7.79017	7.79017	8.76397		7.7902	7.7901	8.7639
	PYRIMIDINE + P5P.c -> PYnuc	6.0559	6.0558	6.8128		7.9273	7.9272	NaN		7.92749	7.92735	8.91831		7.9273	7.9272	NaN
Cellwall biosynthesis	G1P.c <-> UDPG.c	42.4034	42.4032	47.7039		109.647	97.4642	109.648		55.5082	55.508	62.4469		109.647	97.4642	109.648
	G6P.c <-> G1P.c	42.4034	42.4032	47.7039		109.647	97.4642	109.648		55.5082	55.508	62.4469		109.647	97.4642	109.648
	UDPG.c -> WALL	42.4034	42.4032	47.7039		109.647	97.4642	109.648		55.5082	55.508	62.4469		109.647	97.4642	109.648
