# Supplementary material for: Metabolic rewiring and biomass redistribution enable optimized mixotrophic growth in Chlamydomonas
Source: Proc Natl Acad Sci U S A. 2026 Jan 22;123(4):e2522572123. doi: 10.1073/pnas.2522572123 (PMC12846818; doi:10.1073/pnas.2522572123)
Supplement: Supplementary file 10 — Dataset S09 (XLSX) [file pnas.2522572123.sd09.xlsx]

## Sheet: S9
Dataset S9: ATP production from TCA cycle in TP and TAP
Note: In following calculation, we considered NADH or NADPH = 3ATP, and FADH2 = 2ATP.
		Carbon flux			Energy flux
Pathway	Network equation	TP	TAP		TP	TAP
TCA	AKG -> SUC + CO2 + NADH	1e-07	69.2584		3e-07	207.775
	ICI -> AKG + CO2 + NADH	77.3153	145.779		231.946	437.338
	MAL.m -> PYR.p + CO2 + NADPH	363.757	1.2924e-06		1091.27	3.8772e-06
	MAL.m <-> OAA + NADH	-363.757	281.795		-1091.27	845.384
	PEP.c + CO2 <-> OAA + ATP	532.739	130.122		532.739	130.122
	PYR.c -> ACA.m + CO2 + NADH	77.3153	1.2923e-06		231.946	3.8769e-06
	PYR.p -> ACA.p + CO2 + NADH	237.917	10.2695		713.751	30.8085
	SUC <-> FUM + FADH2	2e-07	217.642		4e-07	435.283
	MAL.m -> PYR.c + CO2 + NADH	1.7493e-06	40.2795		5.2479e-06	120.838
					Total energy flux in TCA and acetate metabolism			TAP/TP
					1710.38	2207.55		1.29068
